# Supplementary material for: Smoking-associated Downregulation of FILIP1L Enhances Lung Adenocarcinoma Progression Through Mucin Production, Inflammation, and Fibrosis
Source: Cancer Res Commun. 2022 Oct 18;2(10):1197–213. doi: 10.1158/2767-9764.CRC-22-0233 (PMC9973389; doi:10.1158/2767-9764.CRC-22-0233)
Supplement: Supplementary Table S1 [file crc-22-0233-s01.xlsx]

## Sheet: GO_analysis_CTL vs KD
Process_name	Padj-value	Significant_genes_count	Total_genes_group_count	Percent_significant_genes	P-value	Genes
GO:0006936~muscle contraction	1.80094e-07	23	44	52.2727	5.92072e-11	Actn2; Actn3; Cacna1s; Clcn1; Lmod2; Lmod3; Mybpc1; Mybpc2; Myh1; Myh2; Myh4; Myh6; Myh7; Myl1; Myom1; Myom2; Ryr1; Stac; Tmod2; Tmod4; Trdn; Trim63; Ttn;
GO:0007155~cell adhesion	1.80094e-07	88	526	16.73	8.61016e-11	Ache; Adam12; Atp1b2; Cadm2; Cadm3; Cd36; Cdh10; Cdh11; Cdh13; Cdh17; Cdh2; Cdh3; Cdh9; Cdhr2; Cdhr5; Cercam; Chl1; Clstn2; Clstn3; Col12a1; Col14a1; Col4a3; Col6a1; Col6a2; Col7a1; Comp; Csf3r; Dpp4; Dsg2; Edil3; Efs; Epha4; Flrt1; Flrt2; Fn1; Frem1; Has2; Has3; Igsf9b; Itga7; Itgb7; Kirrel3; Klra4; Lama3; Lamb1; Lamc2; Ly9; Mpdz; Mpzl2; Muc4; Mybpc2; Mybph; Nov; Nuak1; Olfm4; Olr1; Omd; Pcdh10;…
GO:0045214~sarcomere organization	1.80094e-07	21	37	56.7568	1.27636e-10	Actn2; Capn3; Casq1; Casq2; Fhod3; Klhl41; Krt19; Krt8; Ldb3; Lmod2; Mybpc1; Mybpc2; Mybph; Myh6; Myom1; Myom2; Mypn; Neb; Tcap; Ttn; Xirp1;
GO:0003009~skeletal muscle contraction	3.89836e-06	15	20	75	3.68378e-09	Chrna1; Chrnd; Chrng; Jsrp1; Myh14; Myh3; Myh7; Myh8; Stac3; Tnnc1; Tnnc2; Tnni1; Tnni2; Tnnt1; Tnnt3;
GO:0006941~striated muscle contraction	2.96639e-05	14	21	66.6667	3.57404e-08	Cacna1s; Jsrp1; Mybpc1; Mybpc2; Mybph; Myh6; Myh7; Mylk2; Myom1; Myom2; Nos1; Pgam2; Smpx; Ttn;
GO:0007156~homophilic cell adhesion via plasma membrane adhesion molecules	2.96639e-05	28	99	28.2828	4.20467e-08	Cadm2; Cadm3; Cdh10; Cdh11; Cdh13; Cdh17; Cdh2; Cdh3; Cdh9; Cdhr2; Cdhr5; Ceacam1; Chl1; Clstn2; Clstn3; Dsg2; Igsf9; Igsf9b; Kirrel3; Pcdh10; Pcdh19; Pcdhb6; Ptprm; Ptprt; Ret; Robo2; Smagp; Tigit;
GO:0007275~multicellular organism development	8.72306e-05	128	1032	12.4031	1.44251e-07	2310057J18Rik; Alpk3; Ang; Asz1; Atoh8; Bmp4; Bmp7; Bmp8a; Bmp8b; Cavin4; Cdx2; Chl1; Cited1; Csrp3; Dact2; Dbn1; Dclk1; Dixdc1; Dkk1; Dlx1; Dlx3; Dlx4; Dmbt1; Draxin; Ebf4; Edil3; Elf3; Epha4; Epha7; Eya1; Fam3c; Fhl1; Flrt1; Flrt2; Foxd1; Foxg1; Frem1; Fzd3; Fzd6; Gnrh1; Gpr161; Grem2; Hhex; Hif3a; Hoxc8; Id3; Igsf9; Insm1; Islr2; Kazald1; Kctd15; Klhl40; Krt8; Lgr4; Lhx6; Lrig3; Mctp2; Mdk; Mm…
GO:0006937~regulation of muscle contraction	0.000884151	12	22	54.5455	1.67097e-06	Atp1a2; Atp2a1; Casq1; Casq2; Mylk2; Ryr1; Tnnc1; Tnnc2; Tnni1; Tnni2; Tnnt1; Tnnt3;
GO:0060048~cardiac muscle contraction	0.00343219	16	49	32.6531	7.29736e-06	Actc1; Casq2; Csrp3; Kcnh2; Myh6; Myh7; Myl1; Myl3; Myl4; Scn4b; Scn5a; Tcap; Tnnc1; Tnni1; Tnni2; Ttn;
GO:0007399~nervous system development	0.00741295	58	412	14.0777	1.75123e-05	Apob; Atoh8; Bdnf; Brsk1; Camk1d; Chl1; Chn1; Cplx2; Ctf1; Dbn1; Dclk1; Dlg3; Epha4; Epha5; Epha7; Fgf13; Fgf18; Fos; Fut9; Fzd3; Fzd6; Gfra1; Glrb; Igsf9; Igsf9b; Insm1; Islr2; Kalrn; Lhx6; Ndnf; Ndrg2; Nrg1; Nrn1; Nrp1; Pcdh10; Pcdh19; Pcdhga11; Pcdhga6; Pcdhga9; Prdm8; Pten; Rbfox1; Ret; Robo2; Sdc2; Sema3a; Sema3c; Sema3d; Sema3e; Sema4a; Sema4f; Sema4g; Sema5a; Sema6a; Sox11; Tcf4; Thbs4; Zi…
GO:0006954~inflammatory response	0.00778466	48	320	15	2.20685e-05	Ackr1; Acod1; Agtr1a; Aim2; Axl; C3; Camk1d; Ccl3; Cd163; Cd40; Cela1; Chil1; Chst4; Cxcl13; Cxcl2; Cxcl3; Cxcl5; Cxcl9; Cyp26b1; Ecm1; Elf3; Ephx2; F2r; Fpr1; Fpr2; Hrh1; Il1a; Il1rn; Mep1b; Naip5; Naip6; Nlrp6; Nod2; Nos2; Nr1h4; Nradd; Olr1; Ptgs2; Reg3a; Reg3b; Reg3g; S100a8; S100a9; Sele; Smpdl3b; Tnf; Tnfrsf26; Tnfrsf8;
GO:0008284~positive regulation of cell proliferation	0.00778466	64	474	13.5021	2.10869e-05	Adm; Agt; Agtr1a; Akr1c18; Aldh1a2; Ar; Arnt2; Atf3; Bmp4; Bst1; Cav3; Cdx2; Chp2; Clcf1; Cldn7; Csf3; Cxcl12; Cxcr2; Dpp4; Edn2; Efemp1; Enpp2; Epcam; F2r; Fabp4; Fgf18; Fgfr4; Fn1; Gkn1; Grem1; Has2; Hmga2; Il11; Insm1; Irs2; Lamc2; Lgals3; Mlxipl; Ngf; Nod2; Nog; Nox1; Osr2; Pdx1; Pgf; Prox1; Pten; Ptgs2; Pthlh; Reg3b; S100b; Shh; Smo; Sox11; Tbx3; Tfap2b; Tff2; Tgfbr3; Tnc; Tnf; Tnfsf13; Wnt2…
GO:0055085~transmembrane transport	0.0112163	51	355	14.3662	3.44466e-05	Abcb1b; Abcc3; Abcc6; Cacna1s; Cftr; Clcn1; Clcn2; Gjc1; Kcna7; Kcnab1; Kcnc3; Kcnc4; Kcnf1; Kcnh1; Kcnh2; Mfsd4a; Ryr1; Scn4a; Scn5a; Scn8a; Slc13a3; Slc16a12; Slc16a2; Slc16a3; Slc16a5; Slc16a9; Slc17a1; Slc17a4; Slc17a9; Slc18a1; Slc22a1; Slc22a4; Slc24a3; Slc25a34; Slc26a4; Slc26a9; Slc29a4; Slc2a1; Slc2a4; Slc2a5; Slc37a1; Slc39a4; Slc45a3; Slc5a3; Slc8a3; Slc9b2; Spns3; Trpa1; Trpm5; Trpv6;…
GO:0042632~cholesterol homeostasis	0.0152721	17	66	25.7576	5.051e-05	Abcg5; Abcg8; Apoa1; Apoa4; Apob; Cav3; Dgat2; Ephx2; Fabp3; Fabp4; Lipc; Lipg; Lpl; Mttp; Npc1l1; Nr5a2; Pcsk9;
GO:0030239~myofibril assembly	0.0206972	8	14	57.1429	7.33424e-05	Capn3; Klhl41; Lmod3; Myh6; Myoz1; Myoz2; Tmod2; Tmod4;
GO:0007517~muscle organ development	0.0279373	16	64	25	0.000112198	Cavin4; Cryab; Csrp3; Des; Id3; Ky; Myf6; Mymk; Myod1; Myog; Nrg1; Scn8a; Sgcg; Tcf23; Trim72; Unc45b;
GO:0048557~embryonic digestive tract morphogenesis	0.0279373	9	20	45	0.000107615	Foxf1; Gata4; Gli3; Ovol2; Pitx2; Shh; Shox2; Sox11; Tcf7;
GO:0001503~ossification	0.0442354	19	91	20.8791	0.000209003	Atp6v1b1; Bmp4; Bmp7; Bmp8a; Bmp8b; Ecm1; Fgf18; Gdf10; Gpm6b; Ifitm1; Kazald1; Myog; Pkdcc; Ppargc1b; Rsad2; Smo; Sort1; Spp1; Clec3b;
GO:0048741~skeletal muscle fiber development	0.0442354	10	28	35.7143	0.00020809	Acta1; Cacna1s; Klhl40; Klhl41; Lmod3; Myod1; Myog; Ryr1; Smo; Stac3;
GO:0050919~negative chemotaxis	0.0442354	10	28	35.7143	0.00020809	Apoa1; Sema3a; Sema3c; Sema3d; Sema3e; Sema4a; Sema4f; Sema4g; Sema5a; Wnt5a;
GO:0048738~cardiac muscle tissue development	0.0483067	10	29	34.4828	0.000262474	Aldh1a2; Bmp7; Csrp3; Gata4; Gjc1; Nrg1; Pitx2; Pten; Rbp4; Sgcg;
GO:0055074~calcium ion homeostasis	0.0483067	10	29	34.4828	0.000262474	Adm; Atp6v1b1; Grin1; Hrc; Pthlh; Reg1; Stc2; Tfap2b; Tmtc2; Trpv6;
GO:0090190~positive regulation of branching involved in ureteric bud morphogenesis	0.0483067	9	23	39.1304	0.000249048	Agt; Agtr1a; Bmp4; Grem1; Lgr4; Nog; Pax8; Smo; Wnt2b;
GO:0060070~canonical Wnt signaling pathway	0.0521705	18	86	20.9302	0.000295793	Cdh3; Dixdc1; Fzd3; Fzd6; Gata4; Myh6; Ndp; Plpp3; Pten; Ptpru; Shh; Snai2; Tcf7; Wnt2; Wnt2b; Wnt5a; Wnt7b; Wnt9a;
GO:0030240~skeletal muscle thin filament assembly	0.0523599	5	5	100	0.000309236	Acta1; Actc1; Prox1; Tcap; Ttn;
GO:0006811~ion transport	0.0539113	69	582	11.8557	0.000356607	Add2; Atp1a2; Atp1b2; Atp2a1; Atp2a3; Atp7b; Cachd1; Cacna1s; Cacnb1; Cacnb2; Cacng1; Cacng6; Cftr; Chrna1; Chrnd; Chrng; Clca1; Clcn1; Clcn2; Cldn15; Clic5; Fxyd2; Gabrb3; Glrb; Gria4; Grin1; Heph; Kcna7; Kcnab1; Kcnc3; Kcnc4; Kcne3; Kcnf1; Kcnh1; Kcnh2; Kcnk1; Kcnmb4; Lcn2; Lrrc26; Lrrc55; Mcoln2; Meltf; Mfsd4b3; P2rx6; Ryr1; Scn4a; Scn4b; Scn5a; Scn8a; Slc10a2; Slc10a5; Slc13a3; Slc17a1; Slc17…
GO:0007411~axon guidance	0.0539113	24	137	17.5182	0.0003453	Bdnf; Bmp7; Chl1; Draxin; Efna2; Epha4; Epha5; Flrt2; Foxd1; Gli3; Nog; Nrp1; Pax6; Robo2; Sema3a; Sema3c; Sema4f; Sema5a; Sema6a; Shh; Tnfrsf26; Tnfrsf8; Unc5c; Wnt5a;
GO:0071688~striated muscle myosin thick filament assembly	0.0539113	6	9	66.6667	0.000332228	Mybpc1; Mybpc2; Mybph; Myom1; Myom2; Ttn;
GO:0009887~animal organ morphogenesis	0.0602008	20	105	19.0476	0.000412432	Bmp7; Cdx2; Eya1; Foxf1; Grem1; Hhex; Hhip; Igf1r; Nrp1; Pax8; Pitx2; Prkar1b; Sftpb; Slc26a4; Tbx3; Tnf; Wnt2b; Wnt5a; Wnt5b; Wnt6;
GO:0002052~positive regulation of neuroblast proliferation	0.0731311	9	26	34.6154	0.000518293	Dmrta2; Foxg1; Fzd3; Gli3; Pax6; Prl2c2; Shh; Smo; Sox2;
GO:0002027~regulation of heart rate	0.083689	10	33	30.303	0.000612889	Agt; Cacna1g; Casq2; Cav3; Hrc; Myh6; Myh7; Popdc2; Scn5a; Sema3a;
GO:0035914~skeletal muscle cell differentiation	0.0862431	13	54	24.0741	0.000651968	Ankrd2; Atf3; Dmrta2; Fos; Gata4; Klhl41; Myf6; Mylk2; Myod1; Myog; Rb1; Smyd1; Sox11;
GO:0042476~odontogenesis	0.10419	8	22	36.3636	0.000812251	Axin2; Bmp4; Inhba; Lamb1; Osr2; Pitx2; Shh; Id3;
GO:0048743~positive regulation of skeletal muscle fiber development	0.107491	5	7	71.4286	0.000863379	Actn3; Myf6; Myod1; Myog; Shox2;
GO:1902476~chloride transmembrane transport	0.11227	11	42	26.1905	0.000928292	Cftr; Clca1; Clca3a2; Clca3b; Clca4b; Clcn1; Clic5; Gabrb3; Glrb; Slc26a4; Slc26a9;
GO:0002026~regulation of the force of heart contraction	0.114561	8	23	34.7826	0.00102843	Adm; Atp1a2; Chga; Csrp3; Myh6; Myh7; Myl3; Myl4;
GO:0045893~positive regulation of transcription, DNA-templated	0.114561	67	585	11.453	0.000981475	Abra; Agt; Ar; Arnt2; Atoh8; Bmp4; Bmp7; Capn3; Cdx2; Cited1; Elf3; Etv5; Eya1; F2r; Fos; Foxf1; Gata4; Gli3; Grem1; Has3; Hnf1a; Hnf4g; Igf1r; Inhba; Irf7; Lgr4; Mdk; Mlxipl; Myb; Myf6; Myod1; Myog; Ndp; Nfe2l3; Nos1; Npas2; Nr1i2; Nr5a2; Osr2; Ovol2; Pax6; Pax8; Pdx1; Pitx2; Ppargc1a; Ppargc1b; Prox1; Ret; Rorb; Rps6ka1; Shh; Smo; Sox11; Sox2; Sox6; Spp1; Tbx3; Tcf4; Tead2; Tfap2b; Tnf; Tnni2; …
GO:0055003~cardiac myofibril assembly	0.114561	6	12	50	0.00102724	Actc1; Cavin4; Csrp3; Fhod3; Tcap; Ttn;
GO:0001656~metanephros development	0.116794	10	36	27.7778	0.00107606	Bmp4; Eya1; Gli3; Pax8; Robo2; Shh; Wt1; Id3; Irx2; Osr2;
GO:0030198~extracellular matrix organization	0.119664	18	98	18.3673	0.00113078	Agt; Aplp2; Comp; Elf3; Ero1l; Fn1; Foxf1; Kazald1; Lgals3; Mmp11; Ndnf; Nox1; Olfml2a; Olfml2b; Spint1; Tnf; Tnr; Tnxb;
GO:0006942~regulation of striated muscle contraction	0.121706	4	4	100	0.00132105	Atp1a2; Atp2a1; Myl3; Tnnt3;
GO:0007162~negative regulation of cell adhesion	0.121706	11	44	25	0.00128165	Cdh13; Cldn7; Dact2; Epha5; Lamb1; Pde3b; Plxnb1; Podxl; Sema5a; Tnc; Tnr;
GO:0035995~detection of muscle stretch	0.121706	4	4	100	0.00132105	Cav3; Csrp3; Tcap; Ttn;
GO:0042127~regulation of cell proliferation	0.121706	32	228	14.0351	0.00130032	Blk; Cela1; Cxcl13; Cxcl2; Cxcl3; Cxcl5; Cxcl9; Dusp22; Egln3; Gkn2; Gli3; Gucy2c; Hhex; Kcnh1; Mmp7; Ndrg1; Nkx2-3; Nos2; Nr5a2; Nradd; Pdx1; Pitx2; Ptgs2; Ptk6; Sgk2; Shh; Tbx3; Tcf7; Tnc; Tnf; Tnfrsf26; Tnfrsf8;
GO:0042157~lipoprotein metabolic process	0.121706	7	18	38.8889	0.00125689	Apoa1; Apoa4; Apob; Mttp; Npc1l1; Olr1; Pcsk9;
GO:0055009~atrial cardiac muscle tissue morphogenesis	0.121706	5	8	62.5	0.00132258	Myh6; Nog; Pitx2; Prox1; Wnt2;
GO:0001570~vasculogenesis	0.122312	14	67	20.8955	0.00135806	Adm; Cited1; Cul7; Foxf1; Gjc1; Has2; Hhex; Myo18b; Pitx2; Shh; Smo; Tead2; Tgfbr3; Wt1;
GO:0010942~positive regulation of cell death	0.125288	12	52	23.0769	0.0014207	Akr1c18; Axin2; Bmp4; Bmp7; Cideb; Grin1; Hp; Nradd; Pax6; Pdx1; Ptgs2; Ucp2;
GO:0034765~regulation of ion transmembrane transport	0.127104	22	136	16.1765	0.00149723	Cacna1s; Cacnb1; Cacnb2; Cacng1; Cacng6; Clcn1; Clcn2; Clic5; Kcna7; Kcnab1; Kcnc3; Kcnc4; Kcne3; Kcnf1; Kcnh1; Kcnh2; Scn4a; Scn4b; Scn5a; Scn8a; Tmem37; Trpm5;
GO:0050727~regulation of inflammatory response	0.127104	13	60	21.6667	0.00150135	Agt; Bst1; Casp1; Clcf1; Duoxa1; Duoxa2; Fabp4; Nlrp6; Nod2; Otud7a; S100a8; S100a9; Shpk;
GO:0010628~positive regulation of gene expression	0.127382	50	414	12.0773	0.00153473	Adm2; Agr2; Agt; Aldh1a2; Apob; Ar; Atf3; Bmp4; Cd46; Cdh3; Cited1; Cyp26b1; Cyp3a13; Dkk1; Epb41l4b; Ephx2; Fgfr4; Fn1; Foxd1; Gata4; Hmga2; Il1a; Inhba; Lcn2; Mustn1; Mylk2; Myom1; Nfat5; Ngf; Nog; Nr1i2; Nrg1; Osr2; Pax6; Pde2a; Plag1; Pten; Rab27a; Reg1; Ret; Shh; Slc26a9; Smo; Sox11; Tnc; Tnf; Trim6; Ttn; Wnt6; Wnt7b;
GO:0001657~ureteric bud development	0.138854	11	46	23.913	0.00173855	Bdnf; Bmp4; Bmp7; Eya1; Nog; Ret; Robo2; Wt1; Gsta3; Vcan; Epcam;
GO:0001658~branching involved in ureteric bud morphogenesis	0.138854	11	46	23.913	0.00173855	Agt; Bmp4; Cited1; Eya1; Foxd1; Gli3; Grem1; Pgf; Shh; Wnt6; Wt1;
GO:0007507~heart development	0.139103	32	233	13.7339	0.00177452	Adm; Agtr1a; Aldh1a2; Alpk3; Anks6; Bmp4; Foxf1; Foxj1; Gab1; Gata4; Gjc1; Gli3; Id3; Mb; Nrg1; Nrp1; Ovol2; Pcsk5; Pde2a; Pdlim3; Pitx2; Pten; Rbp4; Ripply3; Sema3c; Shh; Smyd1; Vcan; Wt1; Xirp1; Xirp2; Ttn;
GO:0007268~chemical synaptic transmission	0.141907	24	157	15.2866	0.00185051	Cacna1g; Cacnb1; Cacnb2; Dlg3; Gjc1; Glrb; Gpr88; Gria4; Grin1; Hrh1; Htr1d; Kcnmb4; Npy4r; Omp; Pcdhb10; Pcdhb16; Pcdhb17; Pcdhb6; Pcdhb9; Penk; Prokr1; Prokr2; Rapsn; Unc13c;
GO:0007416~synapse assembly	0.141907	13	62	20.9677	0.00193536	Ache; Bdnf; Cdh2; Clstn3; Kirrel3; Nrg1; Pcdhb10; Pcdhb16; Pcdhb17; Pcdhb6; Pcdhb9; Pten; Shank2;
GO:0010832~negative regulation of myotube differentiation	0.141907	6	14	42.8571	0.00190063	Ankrd2; Bdnf; Bhlhe41; Nov; Plpp7; Trim72;
GO:0045165~cell fate commitment	0.141907	14	70	20	0.00194439	Bmp4; Eya1; Pax6; Shh; Sox2; Sox5; Sox6; Wnt2; Wnt2b; Wnt5a; Wnt5b; Wnt6; Wnt7b; Wnt9a;
GO:0050900~leukocyte migration	0.150927	9	33	27.2727	0.00210363	Add2; Foxj1; Fpr1; Fpr2; Itgb7; Nkx2-3; Podxl; Sell; Tnf;
GO:0018119~peptidyl-cysteine S-nitrosylation	0.155902	4	5	80	0.00224664	Nos1; Nos2; S100a8; S100a9;
GO:0060684~epithelial-mesenchymal cell signaling	0.155902	4	5	80	0.00224664	Bmp4; Shh; Smo; Wnt6;
GO:0001938~positive regulation of endothelial cell proliferation	0.156676	13	65	20	0.00277597	Ang; Bmp4; Cdh13; Cxcl12; Ecm1; Egr3; Lrg1; Pgf; Prox1; Sema5a; Thbs4; Wnt2; Wnt5a;
GO:0006814~sodium ion transport	0.156676	20	124	16.129	0.00246941	Atp1a2; Atp1b2; Chp2; Fgf13; Fxyd2; Mfsd4b3; Scn4a; Scn4b; Scn5a; Scn8a; Slc10a2; Slc10a5; Slc13a3; Slc17a1; Slc17a4; Slc22a4; Slc24a3; Slc5a3; Slc8a3; Slc9b2;
GO:0006821~chloride transport	0.156676	15	80	18.75	0.00237182	Ano5; Ano7; Ano9; Cftr; Clca1; Clca3a2; Clca4a; Clcn1; Clcn2; Clic5; Gabrb3; Gabre; Glrb; Slc26a9; Ttyh1;
GO:0007015~actin filament organization	0.156676	16	90	17.7778	0.00277058	Cav3; Dbn1; Fhod3; Lmod3; Mybpc1; Mybpc2; Mybph; Myom1; Myom2; Pdlim3; Ppargc1b; Rhof; Sorbs2; Tmod2; Tmod4; Ttn;
GO:0007613~memory	0.156676	15	81	18.5185	0.00263344	Casp1; Fgf13; Foxo6; Grin1; Hrh1; Il1rn; Kalrn; Mapt; Ngf; Nog; Pten; Ptgs2; S100b; Shank2; Slc8a3;
GO:0010838~positive regulation of keratinocyte proliferation	0.156676	5	10	50	0.00274337	Cdh3; Has2; Reg3a; Reg3g; Twist2;
GO:0014883~transition between fast and slow fiber	0.156676	5	10	50	0.00274337	Actn3; Myh7; Tnnc1; Tnni1; Tnnt1;
GO:0014902~myotube differentiation	0.156676	6	15	40	0.00250522	Barx2; Cav3; Myod1; Myog; Shh; Sort1;
GO:0016311~dephosphorylation	0.156676	18	107	16.8224	0.00266212	Alpi; Dupd1; Dusp13; Dusp14; Dusp22; Dusp27; Ephx2; Lhpp; Pten; Ptpdc1; Ptpn14; Ptpn18; Ptprd; Ptprh; Ptprm; Ptprn; Ptprt; Ptpru;
GO:0019433~triglyceride catabolic process	0.156676	6	15	40	0.00250522	Apoa1; Apoa4; Apob; Lipc; Lpl; Pnpla3;
GO:0042472~inner ear morphogenesis	0.156676	14	73	19.1781	0.00272642	Aldh1a3; Atp6v1b1; Atp8a2; Eya1; Foxg1; Fzd3; Fzd6; Insig1; Otop1; Pax8; Prrx2; Sox2; Ush1c; Wnt5a;
GO:0048566~embryonic digestive tract development	0.156676	6	15	40	0.00250522	Aldh1a2; Foxf1; Gli3; Myb; Pcsk5; Pkdcc;
GO:0048739~cardiac muscle fiber development	0.156676	5	10	50	0.00274337	Myh6; Myo18b; Mypn; Tcap; Ttn;
GO:0050995~negative regulation of lipid catabolic process	0.156676	6	15	40	0.00250522	Acacb; Adra2a; Cidea; Hcar2; Pde3b; Tnf;
GO:0090023~positive regulation of neutrophil chemotaxis	0.158811	8	28	28.5714	0.00288883	Camk1d; Cxcl2; Cxcl3; Cxcl5; Cxcr2; Dapk2; Sell; Thbs4;
GO:0019228~neuronal action potential	0.160057	9	35	25.7143	0.00294931	Cacna1g; Chrna1; Gpr88; Kcnmb4; Myh14; Scn4a; Scn5a; Scn7a; Scn8a;
GO:0035634~response to stilbenoid	0.171044	7	22	31.8182	0.00319218	Cidea; Hba-a1; Saa3; Apoa4; Gsta1; Ly6d; Cd36;
GO:0006953~acute-phase response	0.18045	8	29	27.5862	0.00346379	Cd163; Fn1; Hp; Il1rn; Reg3a; Reg3b; Reg3g; Saa3;
GO:0014894~response to denervation involved in regulation of muscle adaptation	0.18045	4	6	66.6667	0.00353824	Actn3; Myog; Scn5a; Trim63;
GO:0030299~intestinal cholesterol absorption	0.18045	4	6	66.6667	0.00353824	Abcg5; Abcg8; Cd36; Npc1l1;
GO:0070296~sarcoplasmic reticulum calcium ion transport	0.18045	4	6	66.6667	0.00353824	Atp2a1; Cacng1; Ryr1; Sln;
GO:0030154~cell differentiation	0.183009	85	824	10.3155	0.00363165	Ang; Anks4b; Asz1; Atoh8; Axl; Blk; Bmp4; Bmp7; Bmp8a; Bmp8b; Cavin4; Cdhr2; Cdhr5; Cdx2; Chl1; Cited1; Cplx2; Csrp3; Dbn1; Dclk1; Dlk1; Dlx1; Dmbt1; Elf3; Etv5; Fhl1; Hhex; Igsf9; Insm1; Kazald1; Lgals3; Lgr4; Lhx6; Mdk; Morc1; Mycbpap; Myf6; Myo7b; Myod1; Myog; Ndrg2; Nog; Notch4; Nrp1; Obscn; Osr2; Paqr5; Pax6; Pax8; Pdx1; Pgf; Piwil4; Pkdcc; Plet1; Ptpru; Rasal1; Rbm24; Robo2; Ros1; Sdc2; Sem…
GO:0010831~positive regulation of myotube differentiation	0.187396	5	11	45.4545	0.00376298	Cav3; Csrp3; Mamstr; Myog; Smyd1;
GO:0071526~semaphorin-plexin signaling pathway	0.192774	7	23	30.4348	0.00391651	Nrp1; Plxnb1; Sema3a; Sema3e; Sema4a; Sema5a; Sema6a;
GO:0060976~coronary vasculature development	0.196697	9	37	24.3243	0.00404266	Bmp4; Kif7; Ltbp1; Pcsk5; Pde2a; Prickle1; Prokr1; Tgfbr3; Wt1;
GO:0007166~cell surface receptor signaling pathway	0.21083	25	179	13.9665	0.00438294	Adgra1; Adgrb2; Adgrf5; Adgrg2; Adgrg6; Adgrg7; Agt; Cd36; Cd79b; Clcf1; Col4a3; Ctf1; Cxcl13; Cxcr2; Fzd3; Fzd6; Gipr; Sema6a; Smo; Trpa1; Tspan1; Tspan13; Tspan18; Upk1b; Vipr1;
GO:0045766~positive regulation of angiogenesis	0.223825	19	123	15.4472	0.00473494	Adm; Adm2; C3; Cela1; Chil1; Cxcr2; Ecm1; Gata4; Grem1; Hspb1; Il1a; Lgals3; Lrg1; Notch4; Pgf; Prl2c2; Ptgis; Sema5a; Wnt5a;
GO:0060425~lung morphogenesis	0.223825	7	24	29.1667	0.00475887	Bmp4; Foxf1; Gata4; Nog; Shh; Sox11; Wnt7b;
GO:0001568~blood vessel development	0.229228	13	71	18.3099	0.00534925	Agt; Agtr1a; Aldh1a2; Antxr1; Bmp4; Cdx2; Ceacam1; Dlx3; Foxf1; Pax6; Plpp3; Tbx3; Tgfbr3;
GO:0007494~midgut development	0.229228	3	3	100	0.00579434	Foxf1; Smo; Wnt5a;
GO:0010466~negative regulation of peptidase activity	0.229228	18	116	15.5172	0.00563543	A2m; Cd109; Col7a1; Ecm1; Itih2; Naip1; Ngf; Pbp2; Pi16; Pzp; Serpinb11; Serpinb1a; Serpinb7; Serpini1; Spink4; Spint1; Spock3; Tfpi2;
GO:0019432~triglyceride biosynthetic process	0.229228	5	12	41.6667	0.00502772	Dgat2; Lpin3; Lpl; Mogat2; Pnpla3;
GO:0030326~embryonic limb morphogenesis	0.229228	12	63	19.0476	0.00557219	Aldh1a2; Bmp4; Bmp7; Cyp26b1; Dkk1; Gli3; Grem1; Hnf1a; Prrx2; Shh; Shox2; Wnt5a;
GO:0031448~positive regulation of fast-twitch skeletal muscle fiber contraction	0.229228	3	3	100	0.00579434	Actn3; Atp2a1; Mylk2;
GO:0032496~response to lipopolysaccharide	0.229228	20	135	14.8148	0.00576331	Acod1; Adm; Casp1; Cd40; Cited1; Cxcl13; Cxcl2; Cxcl3; Cxcl5; Cxcl9; F2r; Nod2; Nos2; Nradd; Ptgs2; Spon2; Tnf; Tnfrsf26; Tnfrsf8; Trim6;
GO:0032532~regulation of microvillus length	0.229228	4	7	57.1429	0.00525477	Cdhr2; Cdhr5; Ush1c; Vil1;
GO:0034372~very-low-density lipoprotein particle remodeling	0.229228	4	7	57.1429	0.00525477	Apoa1; Apoa4; Lipc; Lpl;
GO:0048598~embryonic morphogenesis	0.229228	6	18	33.3333	0.00518889	Bmp4; Bmp8b; Gata4; Gli3; Shh; Shox2;
GO:0051694~pointed-end actin filament capping	0.229228	4	7	57.1429	0.00525477	Lmod2; Lmod3; Tmod2; Tmod4;
GO:0055096~low-density lipoprotein particle mediated signaling	0.229228	3	3	100	0.00579434	Cd36; Cdh13; Lpl;
GO:0060272~embryonic skeletal joint morphogenesis	0.229228	5	12	41.6667	0.00502772	Bmp4; Bmp7; Nog; Osr2; Shox2;
GO:0060421~positive regulation of heart growth	0.229228	3	3	100	0.00579434	Acacb; Prox1; Wt1;
GO:0061113~pancreas morphogenesis	0.229228	3	3	100	0.00579434	Cela1; Nr5a2; Smo;
GO:1901017~negative regulation of potassium ion transmembrane transporter activity	0.229228	4	7	57.1429	0.00525477	Actn2; Casq2; Cav3; Pten;
GO:1904970~brush border assembly	0.229228	3	3	100	0.00579434	Anks4b; Myo7b; Ush1c;
GO:0030539~male genitalia development	0.24973	6	19	31.5789	0.00643057	Lgr4; Shh; Sox2; Srd5a2; Tbx3; Wt1;
GO:0032331~negative regulation of chondrocyte differentiation	0.24973	6	19	31.5789	0.00643057	Bmp4; Efemp1; Grem1; Pthlh; Snai2; Wnt9a;
GO:0042573~retinoic acid metabolic process	0.250409	5	13	38.4615	0.00656637	Adh1; Aldh1a2; Aldh1a3; Cyp26b1; Rbp1;
GO:0051146~striated muscle cell differentiation	0.250409	5	13	38.4615	0.00656637	Cdh2; Igfbp5; Myod1; Rb1; Shh;
GO:0006641~triglyceride metabolic process	0.27052	9	41	21.9512	0.00715764	Cav3; Cd36; Insig1; Lipc; Mttp; Nkx2-3; Pcsk9; Slc22a4; Tnxb;
GO:0030277~maintenance of gastrointestinal epithelium	0.274242	4	8	50	0.00745046	Muc13; Muc2; Nod2; Rbp4;
GO:0055062~phosphate ion homeostasis	0.274242	4	8	50	0.00745046	Fgfr4; Pthlh; Rnls; Tfap2b;
GO:2001028~positive regulation of endothelial cell chemotaxis	0.274242	4	8	50	0.00745046	Hspb1; Sema5a; Shh; Snai2;
GO:0001649~osteoblast differentiation	0.281345	16	102	15.6863	0.00799317	Actn3; Bmp4; Bmp8a; Col6a1; Gdf10; Lgr4; Nog; Shox2; Smo; Sox2; Spp1; Tgfbr3; Tnc; Twist2; Vcan; Igfbp5;
GO:0030301~cholesterol transport	0.281345	6	20	30	0.00787454	Apoa1; Apob; Cd36; Cftr; Lipc; Npc1l1;
GO:0032332~positive regulation of chondrocyte differentiation	0.281345	6	20	30	0.00787454	Fgf18; Gli3; Mustn1; Pkdcc; Sox5; Sox6;
GO:0045662~negative regulation of myoblast differentiation	0.281345	7	27	25.9259	0.00810868	Ankrd2; Bmp4; Csrp3; Id3; Prl2c2; Tbx3; Tnf;
GO:0045668~negative regulation of osteoblast differentiation	0.281345	11	58	18.9655	0.00799562	Axin2; Cited1; Gdf10; Id3; Igfbp5; Nog; Rorb; Sox2; Tnf; Tnn; Twist2;
GO:0050770~regulation of axonogenesis	0.281345	7	27	25.9259	0.00810868	Cdh2; Chn1; Epha4; Grin1; Kif13b; Map2; Ret;
GO:1901741~positive regulation of myoblast fusion	0.281345	6	20	30	0.00787454	Cxcl12; Cxcl9; Myf6; Myod1; Myog; Scgb3a1;
GO:0002053~positive regulation of mesenchymal cell proliferation	0.29844	8	35	22.8571	0.00897587	Foxf1; Irs2; Prrx2; Shh; Shox2; Smo; Wnt2; Wnt5a;
GO:0007263~nitric oxide mediated signal transduction	0.29844	5	15	33.3333	0.0105755	Cd36; Ndnf; Nos1; Nos2; Pdx1;
GO:0007274~neuromuscular synaptic transmission	0.29844	7	28	25	0.0095381	Chrna1; Chrnd; Chrng; Egr3; Etv5; Mylk2; Stac3;
GO:0007442~hindgut morphogenesis	0.29844	3	4	75	0.00961567	Gli3; Shh; Wnt5a;
GO:0007520~myoblast fusion	0.29844	6	21	28.5714	0.00953777	Cacna1s; Casp1; Cav3; Mymk; Myod1; Pitx2;
GO:0007611~learning or memory	0.29844	10	52	19.2308	0.0103095	Aff2; Bdnf; Dkk1; Grin1; Kcnab1; Lamb1; Prkar1b; Pten; S100b; Tmod2;
GO:0010873~positive regulation of cholesterol esterification	0.29844	4	9	44.4444	0.010174	Agt; Agtr1a; Apoa1; Apoa4;
GO:0014873~response to muscle activity involved in regulation of muscle adaptation	0.29844	3	4	75	0.00961567	Agt; Myog; Srl;
GO:0030225~macrophage differentiation	0.29844	5	15	33.3333	0.0105755	Bmp4; Csf3; Gab3; Nkx2-3; Spib;
GO:0042391~regulation of membrane potential	0.29844	15	95	15.7895	0.00952611	Actn2; Cacna1g; Cav3; Chrna1; Chrnd; Chrng; Glrb; Grin1; Kcnh1; Kcnh2; Popdc2; Popdc3; Slc26a4; Slc26a9; Xirp1;
GO:0042908~xenobiotic transport	0.29844	3	4	75	0.00961567	Abcc3; Nr1i2; Slc2a1;
GO:0043524~negative regulation of neuron apoptotic process	0.29844	22	163	13.4969	0.0101277	Agt; Agtr1a; Axl; Bdnf; Chl1; Cited1; Clcf1; Dlx1; Draxin; F2r; Gabrb3; Grin1; Mdk; Ndnf; Ngf; Nrp1; Ppargc1a; Reg3b; Smo; Tfap2b; Tox3; Vstm2l;
GO:0045723~positive regulation of fatty acid biosynthetic process	0.29844	5	15	33.3333	0.0105755	Agt; Apoa1; Apoa4; Mlxipl; Slc45a3;
GO:0046330~positive regulation of JNK cascade	0.29844	12	68	17.6471	0.00933505	Ceacam1; Dixdc1; Dusp22; Il1a; Nod2; Nox1; Tnf; Tnfrsf19; Tpd52l1; Unc5cl; Wnt5a; Wnt7b;
GO:0050715~positive regulation of cytokine secretion	0.29844	8	35	22.8571	0.00897587	Agt; Agtr1a; Casp1; Cd36; Il1a; Scamp5; Tnf; Tnfsf15;
GO:0050873~brown fat cell differentiation	0.29844	8	35	22.8571	0.00897587	Ero1l; Fabp4; Lrg1; Mb; Ppargc1a; Ptgs2; Selenbp1; Slc2a4;
GO:0051612~negative regulation of serotonin uptake	0.29844	3	4	75	0.00961567	Gpm6b; Nos1; Slc18a1;
GO:0051923~sulfation	0.29844	4	9	44.4444	0.010174	Gal3st2; Sult1a1; Sult1b1; Sult1c2;
GO:0055007~cardiac muscle cell differentiation	0.29844	8	36	22.2222	0.0103151	Bmp4; Gata4; Mylk2; Myod1; Nrg1; Pitx2; Sox6; Tbx3;
GO:0060347~heart trabecula formation	0.29844	5	15	33.3333	0.0105755	Adgrg6; Cav3; Ovol2; Rbp4; Tgfbr3;
GO:0060686~negative regulation of prostatic bud formation	0.29844	3	4	75	0.00961567	Bmp4; Bmp7; Wnt5a;
GO:0061053~somite development	0.29844	5	15	33.3333	0.0105755	Nog; Shh; Smo; Sox11; Wnt5a;
GO:0061549~sympathetic ganglion development	0.29844	4	9	44.4444	0.010174	Fzd3; Insm1; Nrp1; Sema3a;
GO:0070098~chemokine-mediated signaling pathway	0.29844	9	44	20.4545	0.0105005	Ackr1; Ccl3; Cxcl12; Cxcl13; Cxcl2; Cxcl3; Cxcl5; Cxcl9; Tff2;
GO:0071372~cellular response to follicle-stimulating hormone stimulus	0.29844	4	9	44.4444	0.010174	Epha5; Gata4; Inhba; Ppargc1a;
GO:0086016~AV node cell action potential	0.29844	3	4	75	0.00961567	Cacna1g; Scn4b; Scn5a;
GO:0090303~positive regulation of wound healing	0.29844	5	15	33.3333	0.0105755	Adra2a; Kank1; Mylk; Reg3a; Reg3g;
GO:2000505~regulation of energy homeostasis	0.29844	5	15	33.3333	0.0105755	Bmp8a; Bmp8b; Cd36; Lepr; Mlxipl;
GO:0007267~cell-cell signaling	0.309138	19	135	14.0741	0.0111345	Adra1d; Adra2a; Cxcl13; Fjx1; Gata4; Gjc1; Grem1; Pcdh10; Pcdh19; Pcdhga11; Pcdhga6; Pcdhga9; Sh2d1a; Shh; Wnt2; Wnt2b; Wnt5a; Wnt5b; Wnt6;
GO:0043410~positive regulation of MAPK cascade	0.309138	15	97	15.4639	0.0111737	Agt; Ar; Cd36; Cdh2; F2r; Gab1; Igf1r; Ighm; Il11; Ksr2; Lepr; Nod2; Nox1; Peli2; Sox2;
GO:0055010~ventricular cardiac muscle tissue morphogenesis	0.309138	7	29	24.1379	0.0111431	Myh6; Myh7; Myl3; Prox1; Tgfbr3; Tnnc1; Tnni1;
GO:0006805~xenobiotic metabolic process	0.31228	6	22	27.2727	0.0114368	Akr1c12; Akr1c13; Cyp26b1; Nr1i2; Sult1a1; Sult1b1;
GO:0007519~skeletal muscle tissue development	0.31228	10	53	18.8679	0.0115086	Cacna1s; Klhl31; Myf6; Myh14; Mylpf; Myod1; Myog; Pdlim3; Pitx2; Vgll2;
GO:0048646~anatomical structure formation involved in morphogenesis	0.31228	6	22	27.2727	0.0114368	Bmp4; Bmp7; Gli3; Nog; Shh; Sox2;
GO:0030593~neutrophil chemotaxis	0.326458	11	62	17.7419	0.0121082	Ccl3; Csf3r; Cxcl2; Cxcl3; Cxcl5; Cxcr2; Edn2; Lgals3; S100a8; S100a9; Spp1;
GO:0070588~calcium ion transmembrane transport	0.330218	14	89	15.7303	0.0123256	Atp2a1; Atp2a3; Cacna1g; Cacna1s; Cacnb1; Cacnb2; Cacng1; Cacng6; Ryr1; Slc24a3; Slc8a3; Tmem37; Trpa1; Trpv6;
GO:0051091~positive regulation of sequence-specific DNA binding transcription factor activity	0.336248	16	108	14.8148	0.0126301	Abra; Bdnf; Csrp3; Fosl1; Hmga2; Hmgn3; Ndp; Ngf; Plpp3; Ppargc1a; Ppargc1b; Pten; Tnf; Trim15; Trim31; Wnt2;
GO:0009615~response to virus	0.338907	10	54	18.5185	0.0128101	Ddx60; Dhx58; Duox2; Ifi27l2a; Ifitm1; Lcn2; Mx1; Oasl1; Rsad2; Tnf;
GO:0050901~leukocyte tethering or rolling	0.340132	5	16	31.25	0.0130974	Add2; Chst4; Itgb7; Sele; Tnf;
GO:0055008~cardiac muscle tissue morphogenesis	0.340132	5	16	31.25	0.0130974	Actc1; Mylk2; Tcap; Ttn; Xirp2;
GO:0086004~regulation of cardiac muscle cell contraction	0.340132	5	16	31.25	0.0130974	Akap6; Atp1a2; Casq2; Gata4; Scn5a;
GO:0048168~regulation of neuronal synaptic plasticity	0.344408	6	23	26.087	0.0135875	Camk2a; Grin1; Kalrn; Mylk2; Rasgrf1; S100b;
GO:0048843~negative regulation of axon extension involved in axon guidance	0.344408	4	10	40	0.0134677	Nrp1; Sema3a; Sema5a; Wnt5a;
GO:0060441~epithelial tube branching involved in lung morphogenesis	0.344408	6	23	26.087	0.0135875	Bmp4; Foxf1; Hhip; Hmga2; Shh; Sox2;
GO:0070269~pyroptosis	0.344408	4	10	40	0.0134677	Aim2; Casp1; Naip5; Naip6;
GO:0002138~retinoic acid biosynthetic process	0.345083	3	5	60	0.0145924	Aldh1a2; Aldh1a3; Rbp1;
GO:0006935~chemotaxis	0.345083	17	119	14.2857	0.0139633	Ccl28; Ccl3; Ccr9; Cmtm8; Cxcl12; Cxcl13; Cxcl2; Cxcl3; Cxcl5; Cxcl9; Cxcr2; Enpp2; Fpr1; Fpr2; Robo2; S100a8; S100a9;
GO:0021871~forebrain regionalization	0.345083	3	5	60	0.0145924	Shh; Wnt2b; Wnt7b;
GO:0032642~regulation of chemokine production	0.345083	3	5	60	0.0145924	Ackr1; Cxcl5; Snai2;
GO:0033278~cell proliferation in midbrain	0.345083	3	5	60	0.0145924	Fzd3; Fzd6; Wnt2;
GO:0043462~regulation of ATPase activity	0.345083	3	5	60	0.0145924	Myh6; Tnnc1; Tnnt3;
GO:0060179~male mating behavior	0.345083	3	5	60	0.0145924	Dmrta1; Grin1; Pten;
GO:0060316~positive regulation of ryanodine-sensitive calcium-release channel activity	0.345083	3	5	60	0.0145924	Akap6; Gstm7; Trdn;
GO:0060438~trachea development	0.345083	3	5	60	0.0145924	Bmp4; Foxf1; Shh;
GO:0060666~dichotomous subdivision of terminal units involved in salivary gland branching	0.345083	3	5	60	0.0145924	Nrp1; Sema3a; Sema3c;
GO:0086045~membrane depolarization during AV node cell action potential	0.345083	3	5	60	0.0145924	Cacna1g; Cacnb2; Scn5a;
GO:0090324~negative regulation of oxidative phosphorylation	0.345083	3	5	60	0.0145924	Actn3; Mlxipl; Ppif;
GO:0007623~circadian rhythm	0.346485	12	73	16.4384	0.0148268	Prkg2; Prokr1; Prokr2; Lgr4; Mttp; Ngf; Bdnf; Nos2; Id3; Prox1; Npas2; Bhlhe41;
GO:0016525~negative regulation of angiogenesis	0.346485	12	73	16.4384	0.0148268	Adgrb2; Agt; Cd36; Col4a3; Hhex; Hhip; Ism1; Pde3b; Ptprm; Sema3e; Sema4a; Tcf4;
GO:0071277~cellular response to calcium ion	0.346485	9	47	19.1489	0.0148973	Akr1c18; Capn3; Chp2; Fos; Kcnh1; Mylk; Ppif; Rasa4; Scn5a;
GO:0016055~Wnt signaling pathway	0.347663	26	211	12.3223	0.0150301	Apcdd1; Axin2; Cela1; Cpe; Dixdc1; Dkk1; Draxin; Fzd3; Fzd6; Hhex; Kremen2; Lgr4; Lgr6; Ndp; Ndrg2; Notum; Pitx2; Tcf7; Trabd2b; Wnt2; Wnt2b; Wnt5a; Wnt5b; Wnt6; Wnt7b; Wnt9a;
GO:0002376~immune system process	0.352237	42	384	10.9375	0.0153111	Acod1; Aim2; Axl; Bpifb1; C1s1; C2; C3; C4bp; Cd40; Cd79b; Ceacam20; Dhx58; H2-Q10; Hp; Ifitm1; Irf7; Lcn2; Lgals3; Lgr4; Ly9; Masp1; Mx1; Naip5; Naip6; Nlrp10; Nlrp6; Nod2; Nr1h4; Oasl1; Olr1; Pglyrp1; Rsad2; S100a8; S100a9; Sema4a; Serinc5; Sh2d1a; Smpdl3b; Spon2; Tbkbp1; Tnfsf13; Vtcn1;
GO:0042475~odontogenesis of dentin-containing tooth	0.36017	10	56	17.8571	0.0157409	Bmp4; Bmp7; Dlx1; Dlx3; Gli3; Nkx2-3; Shh; Smo; Wnt6; Wnt7b;
GO:0007588~excretion	0.364031	5	17	29.4118	0.0159957	Abcg5; Abcg8; Agt; Atp6v1b1; Guca2b;
GO:0008045~motor neuron axon guidance	0.382898	7	32	21.875	0.0171227	Chn1; Cxcl12; Epha4; Kif5c; Nog; Nrp1; Sema3a;
GO:0034383~low-density lipoprotein particle clearance	0.382898	4	11	36.3636	0.0173674	Apob; Cd36; Dgat2; Lipc;
GO:0046034~ATP metabolic process	0.382898	8	40	20	0.0171789	Ak4; Ak5; Atp1a2; Kif5c; Myh3; Myh6; Myh7; Myh8;
GO:0060306~regulation of membrane repolarization	0.382898	4	11	36.3636	0.0173674	Akap6; Casq2; Kcne3; Kcnh2;
GO:0071679~commissural neuron axon guidance	0.382898	4	11	36.3636	0.0173674	Fzd3; Nrp1; Shh; Smo;
GO:0086091~regulation of heart rate by cardiac conduction	0.382898	7	32	21.875	0.0171227	Cacna1g; Cacnb2; Dsg2; Kcne3; Kcnh2; Scn4b; Scn5a;
GO:0060395~SMAD protein signal transduction	0.3861	12	75	16	0.0176039	Atoh8; Bmp4; Bmp7; Bmp8a; Bmp8b; Btbd11; Cited1; Fos; Gata4; Gdf10; Hnf1a; Inhba;
GO:0042593~glucose homeostasis	0.396679	17	123	13.8211	0.01818	Adgrf5; Adra2a; Cav3; Cd36; Fgfr4; Hnf1a; Igfbp5; Lepr; Mlxipl; Nr1h4; Pax6; Pde3b; Pdk4; Pdx1; Rbp4; Slc2a4; Tfap2b;
GO:0045597~positive regulation of cell differentiation	0.401561	9	49	18.3673	0.0184985	Ar; Bmp4; Bmp7; Cdx2; Dlx1; Insm1; Shh; Sox2; Wnt9a;
GO:0006885~regulation of pH	0.402943	6	25	24	0.0187044	Agtr1a; Atp6v1b1; Chp2; Pdk4; Slc26a4; Slc26a9;
GO:0045666~positive regulation of neuron differentiation	0.402943	15	104	14.4231	0.0187526	Bdnf; Bmp4; Bmp7; Brinp3; Cxcl12; Duoxa1; Etv5; Foxg1; Mmd; Ngf; Pten; Shh; Sox11; Sox2; Tcf4;
GO:0021542~dentate gyrus development	0.410347	5	18	27.7778	0.0192911	Prox1; Pten; Smo; Tmem108; Mdk;
GO:2000648~positive regulation of stem cell proliferation	0.410347	5	18	27.7778	0.0192911	Epcam; Hmga2; Ngf; Sox11; Tbx3;
GO:0007204~positive regulation of cytosolic calcium ion concentration	0.411252	19	144	13.1944	0.0194307	Adm; Adra1d; Agt; Agtr1a; Cacna1g; Cav3; Ccl28; Ccl3; Cd36; Cxcl13; Cxcl2; Cxcl3; Cxcr2; Edn2; F2r; Fpr1; Fpr2; Galr2; Gipr;
GO:0030282~bone mineralization	0.411497	7	33	21.2121	0.0195396	Axin2; Clec3b; Duox2; Lgr4; Pkdcc; Ptgs2; Pthlh;
GO:0006527~arginine catabolic process	0.416586	3	6	50	0.0207653	Ddah2; Nos1; Nos2;
GO:0030323~respiratory tube development	0.416586	3	6	50	0.0207653	Foxf1; Pcsk5; Shh;
GO:0048659~smooth muscle cell proliferation	0.416586	3	6	50	0.0207653	Agt; Kalrn; Nov;
GO:0060428~lung epithelium development	0.416586	3	6	50	0.0207653	Hmga2; Shh; Wnt7b;
GO:0060762~regulation of branching involved in mammary gland duct morphogenesis	0.416586	3	6	50	0.0207653	Cav3; Etv5; Wnt5a;
GO:0071313~cellular response to caffeine	0.416586	3	6	50	0.0207653	Casq2; Gstm7; Ryr1;
GO:0071371~cellular response to gonadotropin stimulus	0.416586	3	6	50	0.0207653	Gata4; Pax8; Wt1;
GO:0072205~metanephric collecting duct development	0.416586	3	6	50	0.0207653	Bmp4; Wnt7b; Aqp2;
GO:0085029~extracellular matrix assembly	0.416586	3	6	50	0.0207653	Gpm6b; Has2; Has3;
GO:1904938~planar cell polarity pathway involved in axon guidance	0.416586	3	6	50	0.0207653	Fzd3; Wnt5a; Wnt7b;
GO:0001523~retinoid metabolic process	0.43122	4	12	33.3333	0.0219023	Adh1; Aldh1a2; Cyp2j6; Rbp2;
GO:0002690~positive regulation of leukocyte chemotaxis	0.43122	4	12	33.3333	0.0219023	Cxcl13; Cxcl9; Cxcr2; Edn2;
GO:0016045~detection of bacterium	0.43122	4	12	33.3333	0.0219023	Naip5; Naip6; Nod2; Pglyrp1;
GO:0046470~phosphatidylcholine metabolic process	0.43122	4	12	33.3333	0.0219023	Abhd3; Apoa1; Apoa4; Lipc;
GO:0001942~hair follicle development	0.43328	9	52	17.3077	0.0250267	Apcdd1; Cd109; Dkk1; Fzd6; Inhba; Lgr4; Shh; Tnfrsf19; Fzd3;
GO:0002019~regulation of renal output by angiotensin	0.43328	2	2	100	0.0266042	Agt; Agtr1a;
GO:0002415~immunoglobulin transcytosis in epithelial cells mediated by polymeric immunoglobulin receptor	0.43328	2	2	100	0.0266042	Pigr; Rab17;
GO:0006603~phosphocreatine metabolic process	0.43328	2	2	100	0.0266042	Ckm; Ckmt2;
GO:0006816~calcium ion transport	0.43328	18	140	12.8571	0.0275654	Atp2a1; Atp2a3; Cachd1; Cacna1s; Cacnb1; Cacnb2; Cacng1; Cacng6; Camk2a; Clca1; Grin1; Myb; Ryr1; Slc24a3; Slc8a3; Tmem37; Trpa1; Trpv6;
GO:0006915~apoptotic process	0.43328	56	559	10.0179	0.02541	Aim2; Aqp2; Bcl2l14; Card14; Casp1; Chil1; Cidea; Cideb; Cidec; Cited1; Comp; Cul7; Dapk1; Dapk2; Egln3; Epha7; Ern2; Ero1l; Fam3b; Fgf13; G0s2; Hcar2; Hif3a; Khdc1a; Krt20; Lcn2; Lgals12; Mapt; Mtfp1; Muc2; Naip1; Naip5; Naip6; Nradd; Pcsk9; Pea15a; Pglyrp1; Plag1; Ppif; Pten; Rb1; S100a14; S100a8; S100a9; Sema3a; Sema6a; Shf; Stk26; Tnf; Tnfsf15; Tns4; Tox3; Unc5c; Vil1; Wt1; Zfp385b;
GO:0007422~peripheral nervous system development	0.43328	5	20	25	0.0271451	Adgrb2; Egr3; Ngf; Nrg1; Slc5a3;
GO:0007528~neuromuscular junction development	0.43328	7	35	20	0.0250676	Cacna1s; Cacnb1; Cacnb2; Chrna1; Kalrn; Ky; Tnc;
GO:0008643~carbohydrate transport	0.43328	7	35	20	0.0250676	Mfsd4b3; Pea15a; Slc2a1; Slc2a4; Slc2a5; Slc35c1; Slc37a1;
GO:0010880~regulation of release of sequestered calcium ion into cytosol by sarcoplasmic reticulum	0.43328	4	13	30.7692	0.0270944	Casq1; Casq2; Gstm7; Trdn;
GO:0010886~positive regulation of cholesterol storage	0.43328	3	7	42.8571	0.0281484	Apob; Cd36; Lpl;
GO:0010890~positive regulation of sequestering of triglyceride	0.43328	3	7	42.8571	0.0281484	Cidea; Fitm1; Lpl;
GO:0010949~negative regulation of intestinal phytosterol absorption	0.43328	2	2	100	0.0266042	Abcg5; Abcg8;
GO:0014728~regulation of the force of skeletal muscle contraction	0.43328	2	2	100	0.0266042	Actn3; Myh7;
GO:0014823~response to activity	0.43328	4	13	30.7692	0.0270944	Myh2; Myh4; Ppargc1a; Smtnl1;
GO:0016339~calcium-dependent cell-cell adhesion via plasma membrane cell adhesion molecules	0.43328	5	19	26.3158	0.0230022	Cdh13; Cdh17; Cdh2; Ceacam1; Pcdhb16;
GO:0019413~acetate biosynthetic process	0.43328	2	2	100	0.0266042	Acss1; Acss2;
GO:0019427~acetyl-CoA biosynthetic process from acetate	0.43328	2	2	100	0.0266042	Acss1; Acss2;
GO:0019542~propionate biosynthetic process	0.43328	2	2	100	0.0266042	Acss1; Acss2;
GO:0021957~corticospinal tract morphogenesis	0.43328	3	7	42.8571	0.0281484	Cdh11; Epha4; Prdm8;
GO:0030046~parallel actin filament bundle assembly	0.43328	2	2	100	0.0266042	Espn; Ush1c;
GO:0030049~muscle filament sliding	0.43328	3	7	42.8571	0.0281484	Myh6; Myh7; Myh8;
GO:0030111~regulation of Wnt signaling pathway	0.43328	5	19	26.3158	0.0230022	Axin2; Dact2; Dkk1; Hnf1a; Plpp3;
GO:0030855~epithelial cell differentiation	0.43328	8	43	18.6047	0.0241313	Bmp7; Cdhr2; Elf3; Id3; Nr5a2; Pthlh; Upk1b; Wt1;
GO:0031032~actomyosin structure organization	0.43328	6	27	22.2222	0.0249995	Actc1; Epb41l4b; Frmd5; Frmd6; Limch1; Myh14;
GO:0031290~retinal ganglion cell axon guidance	0.43328	5	19	26.3158	0.0230022	Epha7; Nrp1; Ptprm; Robo2; Sema4f;
GO:0031346~positive regulation of cell projection organization	0.43328	3	7	42.8571	0.0281484	Efemp1; Lcn2; Prl2c2;
GO:0031668~cellular response to extracellular stimulus	0.43328	5	19	26.3158	0.0230022	Axl; Cdkn2b; Fos; Fosl1; Tfrc;
GO:0035435~phosphate ion transmembrane transport	0.43328	3	7	42.8571	0.0281484	Ank; Slc17a1; Slc37a1;
GO:0042574~retinal metabolic process	0.43328	4	13	30.7692	0.0270944	Akr1c18; Aldh1a2; Aldh1a3; Rbp4;
GO:0042981~regulation of apoptotic process	0.43328	27	230	11.7391	0.0223387	Agt; Bcl2l14; Bmp8a; Bmp8b; Card14; Casp1; Cd40; Cideb; Cidec; Cul7; Dapk2; Gdf10; Gli3; Inhba; Nod2; Nradd; Nrk; Pax8; Pea15a; Ppif; Ptgis; Sell; Sgk2; Snai2; Stk26; Tnfrsf26; Tnfrsf8;
GO:0043691~reverse cholesterol transport	0.43328	4	13	30.7692	0.0270944	Apoa1; Apoa4; Hnf1a; Lipg;
GO:0045663~positive regulation of myoblast differentiation	0.43328	6	27	22.2222	0.0249995	Csrp3; Cxcl9; Myf6; Myod1; Myog; Smyd1;
GO:0045720~negative regulation of integrin biosynthetic process	0.43328	2	2	100	0.0266042	Ar; Tmeff2;
GO:0045796~negative regulation of intestinal cholesterol absorption	0.43328	2	2	100	0.0266042	Abcg5; Abcg8;
GO:0046323~glucose import	0.43328	4	13	30.7692	0.0270944	Hnf1a; Slc2a4; Slc2a6; Sort1;
GO:0048706~embryonic skeletal system development	0.43328	8	43	18.6047	0.0241313	Bmp4; Dlk1; Dlx1; Nog; Pcsk5; Rbp4; Shh; Wnt5a;
GO:0048842~positive regulation of axon extension involved in axon guidance	0.43328	3	7	42.8571	0.0281484	Cxcl12; Nrp1; Sema5a;
GO:0051208~sequestering of calcium ion	0.43328	2	2	100	0.0266042	Atp7b; Casq2;
GO:0051346~negative regulation of hydrolase activity	0.43328	3	7	42.8571	0.0281484	Apoa1; Lepr; Nos1;
GO:0060307~regulation of ventricular cardiac muscle cell membrane repolarization	0.43328	4	13	30.7692	0.0270944	Cav3; Kcnh2; Scn4b; Scn5a;
GO:0060575~intestinal epithelial cell differentiation	0.43328	3	7	42.8571	0.0281484	Cdx2; Gata4; Ptk6;
GO:0060599~lateral sprouting involved in mammary gland duct morphogenesis	0.43328	2	2	100	0.0266042	Ar; Wnt5a;
GO:0060685~regulation of prostatic bud formation	0.43328	2	2	100	0.0266042	Ar; Shh;
GO:0061036~positive regulation of cartilage development	0.43328	4	13	30.7692	0.0270944	Bmp4; Sox5; Sox6; Wnt5a;
GO:0061303~cornea development in camera-type eye	0.43328	3	7	42.8571	0.0281484	Pax6; Sox11; Twist2;
GO:0065007~biological regulation	0.43328	2	2	100	0.0266042	Jakmip1; Morc1;
GO:0070488~neutrophil aggregation	0.43328	2	2	100	0.0266042	S100a8; S100a9;
GO:0072136~metanephric mesenchymal cell proliferation involved in metanephros development	0.43328	2	2	100	0.0266042	Bmp7; Shh;
GO:0086097~phospholipase C-activating angiotensin-activated signaling pathway	0.43328	2	2	100	0.0266042	Actn2; Agtr1a;
GO:0090362~positive regulation of platelet-derived growth factor production	0.43328	2	2	100	0.0266042	Ptgs2; Serpinb7;
GO:0090675~intermicrovillar adhesion	0.43328	2	2	100	0.0266042	Cdhr2; Cdhr5;
GO:1900155~negative regulation of bone trabecula formation	0.43328	2	2	100	0.0266042	Chad; Grem1;
GO:1900246~positive regulation of RIG-I signaling pathway	0.43328	3	7	42.8571	0.0281484	Ddx60; Dhx58; Trim15;
GO:1901166~neural crest cell migration involved in autonomic nervous system development	0.43328	3	7	42.8571	0.0281484	Fn1; Nrp1; Sema3a;
GO:1901642~nucleoside transmembrane transport	0.43328	2	2	100	0.0266042	Slc28a2; Slc28a3;
GO:1904106~protein localization to microvillus	0.43328	2	2	100	0.0266042	Anks4b; Ush1c;
GO:1904692~positive regulation of type B pancreatic cell proliferation	0.43328	2	2	100	0.0266042	Ptprn; Reg1;
GO:2000334~positive regulation of blood microparticle formation	0.43328	2	2	100	0.0266042	Cd36; Tnf;
GO:2000609~regulation of thyroid hormone generation	0.43328	2	2	100	0.0266042	Duoxa1; Duoxa2;
GO:0000032~cell wall mannoprotein biosynthetic process	0.434968	1	1	100	0.134816	Mpi;
GO:0000160~phosphorelay signal transduction system	0.434968	2	5	40	0.0809343	Kcnh1; Kcnh2;
GO:0001080~nitrogen catabolite activation of transcription from RNA polymerase II promoter	0.434968	1	1	100	0.134816	Nr1h4;
GO:0001516~prostaglandin biosynthetic process	0.434968	4	16	25	0.0467399	Edn2; Fam213b; Ptgis; Ptgs2;
GO:0001525~angiogenesis	0.434968	23	225	10.2222	0.100678	Adm2; Ang; Bmp4; Ecm1; Fgf18; Fn1; Grem1; Hif3a; Lepr; Ndnf; Nov; Nox1; Nrp1; Ovol2; Pde3b; Pgf; Pten; Ptgs2; Sema3e; Sema4a; Shh; Thsd7a; Wnt7b;
GO:0001543~ovarian follicle rupture	0.434968	2	3	66.6667	0.0423031	Agt; Edn2;
GO:0001552~ovarian follicle atresia	0.434968	1	1	100	0.134816	Nefh;
GO:0001558~regulation of cell growth	0.434968	7	52	13.4615	0.115768	Clstn3; Htra1; Igfbp5; Kazald1; Nov; Rb1; Sgk2;
GO:0001569~branching involved in blood vessel morphogenesis	0.434968	7	40	17.5	0.0433207	Cxcl12; Notch4; Nrp1; Pitx2; Sema3e; Sema5a; Shh;
GO:0001660~fever generation	0.434968	2	6	33.3333	0.103048	Il1a; Il1rn;
GO:0001666~response to hypoxia	0.434968	13	113	11.5044	0.101731	Ang; Arnt2; Casp1; Cryab; Dpp4; Hif3a; Mb; Nos2; Pgf; Ptgis; Pygm; Ryr1; Ucp2;
GO:0001667~ameboidal-type cell migration	0.434968	2	7	28.5714	0.126558	Cxcl12; Wnt5a;
GO:0001736~establishment of planar polarity	0.434968	4	17	23.5294	0.0546558	Dlg3; Fzd3; Fzd6; Wnt5a;
GO:0001755~neural crest cell migration	0.434968	6	32	18.75	0.0464597	Ovol2; Pax6; Ret; Sema3c; Shh; Smo;
GO:0001756~somitogenesis	0.434968	8	57	14.0351	0.0821066	Axin2; Foxf1; Ifitm1; Myf6; Wnt5a; Ttn; Tcap; Sema3c;
GO:0001764~neuron migration	0.434968	14	126	11.1111	0.111299	Axl; Chl1; Cxcl12; Dclk1; Fgf13; Fzd3; Kirrel3; Mapt; Ndnf; Nrp1; Pax6; Pitx2; Sema3a; Sema6a;
GO:0001766~membrane raft polarization	0.434968	2	7	28.5714	0.126558	Cmtm8; Mall;
GO:0001778~plasma membrane repair	0.434968	3	9	33.3333	0.0464945	Cav3; Myh2; Trim72;
GO:0001806~type IV hypersensitivity	0.434968	1	1	100	0.134816	Ephb6;
GO:0001818~negative regulation of cytokine production	0.434968	3	13	23.0769	0.0963244	Axl; Ceacam1; Ndrg2;
GO:0001822~kidney development	0.434968	14	113	12.3894	0.0599796	Agt; Agtr1a; Bmp4; Bmp7; Cited1; Foxd1; Gli3; Mmp17; Pcsk5; Robo2; Shh; Tfap2b; Wt1; Pcsk9;
GO:0001823~mesonephros development	0.434968	3	10	30	0.0573907	Pax8; Wt1; Osr2;
GO:0001824~blastocyst development	0.434968	5	29	17.2414	0.08523	Cdx2; Dmbt1; Elf3; Hnf1a; Tgfbr3;
GO:0001890~placenta development	0.434968	7	47	14.8936	0.0805679	Cdx2; Cited1; Cul7; Dlx3; Hnf1a; Htra1; Ndp;
GO:0001895~retina homeostasis	0.434968	3	13	23.0769	0.0963244	Cdh3; Slc28a2; Slc28a3;
GO:0001936~regulation of endothelial cell proliferation	0.434968	2	6	33.3333	0.103048	Aldh1a2; Bmp4;
GO:0001947~heart looping	0.434968	8	57	14.0351	0.0821066	Aldh1a2; Gata4; Ovol2; Shh; Smo; Tbx3; Wnt5a; Zic3;
GO:0001953~negative regulation of cell-matrix adhesion	0.434968	4	16	25	0.0467399	Enpp2; Muc4; Plet1; Sema3e;
GO:0001957~intramembranous ossification	0.434968	2	5	40	0.0809343	Axin2; Fgf18;
GO:0001964~startle response	0.434968	5	22	22.7273	0.0367777	Glrb; Grin1; Kcnh1; Nrg1; Penk;
GO:0001986~negative regulation of the force of heart contraction involved in baroreceptor response to increased systemic arterial blood pressure	0.434968	1	1	100	0.134816	Adra1d;
GO:0001991~regulation of systemic arterial blood pressure by circulatory renin-angiotensin	0.434968	2	5	40	0.0809343	Agt; Agtr1a;
GO:0001999~renal response to blood flow involved in circulatory renin-angiotensin regulation of systemic arterial blood pressure	0.434968	1	1	100	0.134816	Agt;
GO:0002001~renin secretion into blood stream	0.434968	1	1	100	0.134816	Agtr1a;
GO:0002018~renin-angiotensin regulation of aldosterone production	0.434968	2	4	50	0.0605575	Agt; Agtr1a;
GO:0002024~diet induced thermogenesis	0.434968	3	13	23.0769	0.0963244	Bmp8a; Bmp8b; Clic5;
GO:0002035~brain renin-angiotensin system	0.434968	2	7	28.5714	0.126558	Agt; Agtr1a;
GO:0002040~sprouting angiogenesis	0.434968	5	28	17.8571	0.0769049	Cdh13; Nrp1; Pgf; Prl2c2; Sema3e;
GO:0002043~blood vessel endothelial cell proliferation involved in sprouting angiogenesis	0.434968	2	7	28.5714	0.126558	Bmp4; Sema5a;
GO:0002062~chondrocyte differentiation	0.434968	6	41	14.6341	0.107327	Bmp4; Col11a2; Mustn1; Nov; Osr2; Shox2;
GO:0002074~extraocular skeletal muscle development	0.434968	2	3	66.6667	0.0423031	Cacna1s; Pitx2;
GO:0002121~inter-male aggressive behavior	0.434968	2	3	66.6667	0.0423031	Gcnt4; Kirrel3;
GO:0002194~hepatocyte cell migration	0.434968	1	1	100	0.134816	Prox1;
GO:0002227~innate immune response in mucosa	0.434968	4	16	25	0.0467399	Apoa4; Bpifb1; Hist1h2be; Nod2;
GO:0002248~connective tissue replacement involved in inflammatory response wound healing	0.434968	2	4	50	0.0605575	F2r; Il1a;
GO:0002253~activation of immune response	0.434968	1	1	100	0.134816	Nod2;
GO:0002320~lymphoid progenitor cell differentiation	0.434968	2	7	28.5714	0.126558	Bmp4; Shh;
GO:0002448~mast cell mediated immunity	0.434968	1	1	100	0.134816	Spon2;
GO:0002456~T cell mediated immunity	0.434968	3	8	37.5	0.0367335	Cd46; Cdh17; Ephb6;
GO:0002508~central tolerance induction	0.434968	1	1	100	0.134816	Foxj1;
GO:0002539~prostaglandin production involved in inflammatory response	0.434968	1	1	100	0.134816	Ephx2;
GO:0002709~regulation of T cell mediated immunity	0.434968	1	1	100	0.134816	Dpp4;
GO:0002710~negative regulation of T cell mediated immunity	0.434968	2	3	66.6667	0.0423031	Dusp22; Nod2;
GO:0002732~positive regulation of dendritic cell cytokine production	0.434968	1	1	100	0.134816	Nod2;
GO:0002740~negative regulation of cytokine secretion involved in immune response	0.434968	2	5	40	0.0809343	Apoa1; Tnf;
GO:0002760~positive regulation of antimicrobial humoral response	0.434968	1	1	100	0.134816	Acod1;
GO:0002779~antibacterial peptide secretion	0.434968	1	1	100	0.134816	Mmp7;
GO:0002780~antibacterial peptide biosynthetic process	0.434968	1	1	100	0.134816	Mmp7;
GO:0002793~positive regulation of peptide secretion	0.434968	2	4	50	0.0605575	S100a8; S100a9;
GO:0002819~regulation of adaptive immune response	0.434968	2	6	33.3333	0.103048	Irf7; Ripk3;
GO:0002828~regulation of type 2 immune response	0.434968	1	1	100	0.134816	Ecm1;
GO:0002830~positive regulation of type 2 immune response	0.434968	2	7	28.5714	0.126558	Clcf1; Nod2;
GO:0002853~negative regulation of T cell mediated cytotoxicity directed against tumor cell target	0.434968	1	1	100	0.134816	Muc4;
GO:0002862~negative regulation of inflammatory response to antigenic stimulus	0.434968	3	9	33.3333	0.0464945	Gpx2; Nlrp6; Nod2;
GO:0002897~positive regulation of central B cell tolerance induction	0.434968	1	1	100	0.134816	Foxj1;
GO:0002925~positive regulation of humoral immune response mediated by circulating immunoglobulin	0.434968	2	7	28.5714	0.126558	Nod2; Tnf;
GO:0002931~response to ischemia	0.434968	4	24	16.6667	0.127995	Camk2a; Hk2; Ndnf; Ppif;
GO:0003011~involuntary skeletal muscle contraction	0.434968	1	1	100	0.134816	Atp8a2;
GO:0003012~muscle system process	0.434968	2	4	50	0.0605575	Sgca; Trim72;
GO:0003044~regulation of systemic arterial blood pressure mediated by a chemical signal	0.434968	1	1	100	0.134816	Slc2a5;
GO:0003051~angiotensin-mediated drinking behavior	0.434968	2	3	66.6667	0.0423031	Ace2; Agt;
GO:0003081~regulation of systemic arterial blood pressure by renin-angiotensin	0.434968	2	4	50	0.0605575	Ace2; Nox1;
GO:0003140~determination of left/right asymmetry in lateral mesoderm	0.434968	2	3	66.6667	0.0423031	Shh; Smo;
GO:0003150~muscular septum morphogenesis	0.434968	2	6	33.3333	0.103048	Bmp4; Tgfbr3;
GO:0003151~outflow tract morphogenesis	0.434968	9	54	16.6667	0.0301954	Bmp4; Eya1; Gata4; Nog; Ryr1; Sox11; Tbx3; Tgfbr3; Sema3c;
GO:0003165~Purkinje myocyte development	0.434968	1	1	100	0.134816	Dsg2;
GO:0003167~atrioventricular bundle cell differentiation	0.434968	1	1	100	0.134816	Tbx3;
GO:0003197~endocardial cushion development	0.434968	3	13	23.0769	0.0963244	Bmp4; Foxf1; Gata4;
GO:0003214~cardiac left ventricle morphogenesis	0.434968	3	14	21.4286	0.111159	Cpe; Foxf1; Rnls;
GO:0003215~cardiac right ventricle morphogenesis	0.434968	3	13	23.0769	0.0963244	Bmp4; Gata4; Sema3c;
GO:0003223~ventricular compact myocardium morphogenesis	0.434968	2	7	28.5714	0.126558	Nog; Tgfbr3;
GO:0003229~ventricular cardiac muscle tissue development	0.434968	2	4	50	0.0605575	Col14a1; Gata4;
GO:0003277~apoptotic process involved in endocardial cushion morphogenesis	0.434968	1	1	100	0.134816	Bmp4;
GO:0003279~cardiac septum development	0.434968	4	19	21.0526	0.0725007	Gata4; Kif7; Pcsk5; Pde2a;
GO:0003300~cardiac muscle hypertrophy	0.434968	3	8	37.5	0.0367335	Csrp3; Tcap; Ttn;
GO:0003309~type B pancreatic cell differentiation	0.434968	3	9	33.3333	0.0464945	Insm1; Pax6; Pdx1;
GO:0003310~pancreatic A cell differentiation	0.434968	2	5	40	0.0809343	Insm1; Pax6;
GO:0003322~pancreatic A cell development	0.434968	1	1	100	0.134816	Pax6;
GO:0003323~type B pancreatic cell development	0.434968	4	15	26.6667	0.039507	Bmp4; Insm1; Smo; Wnt5a;
GO:0003337~mesenchymal to epithelial transition involved in metanephros morphogenesis	0.434968	2	6	33.3333	0.103048	Bmp4; Grem1;
GO:0003350~pulmonary myocardium development	0.434968	2	3	66.6667	0.0423031	Pitx2; Sema3c;
GO:0005975~carbohydrate metabolic process	0.434968	22	184	11.9565	0.0310661	B4galt4; Casd1; Chil1; Chst4; Fbp2; Fut2; Gale; Gbe1; Gnpda2; Hk2; Hkdc1; Mgat4c; Mpi; Pdk4; Phkg1; Pklr; Ppp1r3a; Ppp1r3c; Pygm; Rbks; Shpk; Slc3a1;
GO:0006000~fructose metabolic process	0.434968	2	7	28.5714	0.126558	Aldob; Fbp2;
GO:0006002~fructose 6-phosphate metabolic process	0.434968	3	9	33.3333	0.0464945	Fbp2; Gfpt1; Pfkp;
GO:0006020~inositol metabolic process	0.434968	3	8	37.5	0.0367335	Impa2; Itpka; Slc5a3;
GO:0006021~inositol biosynthetic process	0.434968	1	1	100	0.134816	Isyna1;
GO:0006042~glucosamine biosynthetic process	0.434968	1	1	100	0.134816	Gfpt1;
GO:0006047~UDP-N-acetylglucosamine metabolic process	0.434968	2	6	33.3333	0.103048	B4galnt2; Gfpt1;
GO:0006060~sorbitol metabolic process	0.434968	1	1	100	0.134816	Sord;
GO:0006062~sorbitol catabolic process	0.434968	1	1	100	0.134816	Sord;
GO:0006068~ethanol catabolic process	0.434968	2	5	40	0.0809343	Adh1; Sult1b1;
GO:0006085~acetyl-CoA biosynthetic process	0.434968	2	5	40	0.0809343	Acss1; Acss2;
GO:0006096~glycolytic process	0.434968	6	30	20	0.0368515	Aldob; Hk2; Hkdc1; Pfkp; Pgam2; Pklr;
GO:0006198~cAMP catabolic process	0.434968	3	12	25	0.0823702	Pde11a; Pde2a; Pde3b;
GO:0006218~uridine catabolic process	0.434968	1	1	100	0.134816	Upp1;
GO:0006470~protein dephosphorylation	0.434968	17	135	12.5926	0.0367779	Dupd1; Dusp13; Dusp14; Dusp22; Dusp27; Eya1; Ppm1n; Pten; Ptpdc1; Ptpn14; Ptpn18; Ptprd; Ptprh; Ptprm; Ptprn; Ptprt; Ptpru;
GO:0006486~protein glycosylation	0.434968	10	70	14.2857	0.051461	B3gnt7; B4galnt2; Ces2a; Extl1; Fut2; Fut9; Mpi; St3gal5; St6galnac2; St8sia2;
GO:0006508~proteolysis	0.434968	52	582	8.93471	0.128244	Ace2; Adam12; Adam22; Adam28; Adam5; Adamts15; Adamts9; Bace2; C1s1; C2; Capn13; Capn3; Casp1; Cd46; Cela1; Clca1; Clca4a; Cpe; Cpm; Dpp4; Gzmc; Gzmd; Hgfac; Hp; Htra1; Ky; Masp1; Mcpt1; Mcpt2; Mcpt4; Mep1a; Mep1b; Mme; Mmp11; Mmp17; Mmp7; Mmp8; Otud7a; Pamr1; Pcsk5; Pcsk9; Prss27; Prss32; Prss35; Shh; Tll1; Tmprss4; Tpsab1; Trabd2b; Ufsp1; Usp13; Xpnpep2;
GO:0006518~peptide metabolic process	0.434968	3	12	25	0.0823702	Cpe; Cpm; Mme;
GO:0006581~acetylcholine catabolic process	0.434968	1	1	100	0.134816	Ache;
GO:0006629~lipid metabolic process	0.434968	45	457	9.84683	0.0512845	Abhd3; Acacb; Acnat1; Acsm3; Apoa1; Apob; C3; Cds1; Cidea; Cubn; Degs2; Dgat2; Ehhadh; Enpp2; Ephx2; Fam213b; Gal3st1; Il1rn; Insig1; Isyna1; Lipc; Lipg; Liph; Lpcat4; Lpin3; Lpl; Mogat2; Mttp; Npc1l1; Osbpl10; Pcsk9; Pla1a; Pnliprp2; Pnpla3; Pten; Ptgis; Ptgs2; Serinc5; Sftpb; Smpdl3b; Sptssb; Srd5a2; Sult1a1; Sult1b1; Tnxb;
GO:0006631~fatty acid metabolic process	0.434968	19	155	12.2581	0.0352673	Acacb; Acnat1; Acot11; Acsm3; Ankrd23; C3; Cd36; Cryl1; Ehhadh; Fabp2; Fabp4; Fam213b; Ghr; Lipc; Lpin3; Prkar2b; Ptgis; Ptgs2; Tnxb;
GO:0006637~acyl-CoA metabolic process	0.434968	5	31	16.129	0.103226	Acnat1; Acot11; Acot4; Acsm3; Ehhadh;
GO:0006644~phospholipid metabolic process	0.434968	6	43	13.9535	0.124666	Apoa1; Enpp2; Lpcat4; Pcsk9; Plpp3; Tnxb;
GO:0006651~diacylglycerol biosynthetic process	0.434968	2	4	50	0.0605575	Ang; Mogat2;
GO:0006658~phosphatidylserine metabolic process	0.434968	2	5	40	0.0809343	Lipc; Serinc5;
GO:0006667~sphinganine metabolic process	0.434968	1	1	100	0.134816	Degs2;
GO:0006682~galactosylceramide biosynthetic process	0.434968	1	1	100	0.134816	Gal3st1;
GO:0006685~sphingomyelin catabolic process	0.434968	2	5	40	0.0809343	Smpdl3a; Smpdl3b;
GO:0006690~icosanoid metabolic process	0.434968	1	1	100	0.134816	Cyp4f14;
GO:0006693~prostaglandin metabolic process	0.434968	3	15	20	0.126799	Fam213b; Ptgis; Ptgs2;
GO:0006695~cholesterol biosynthetic process	0.434968	5	29	17.2414	0.08523	Apoa1; Apoa4; Cftr; Insig1; Npc1l1;
GO:0006705~mineralocorticoid biosynthetic process	0.434968	1	1	100	0.134816	Cyp21a1;
GO:0006709~progesterone catabolic process	0.434968	1	1	100	0.134816	Akr1c18;
GO:0006749~glutathione metabolic process	0.434968	6	44	13.6364	0.133817	Gsta1; Gstm2; Gstm7; Gstp2; Gstt1; Gstt3;
GO:0006776~vitamin A metabolic process	0.434968	2	4	50	0.0605575	Rbp1; Rbp2;
GO:0006812~cation transport	0.434968	11	73	15.0685	0.031626	Atp7b; Chrna1; Chrnd; Chrng; Grin1; Scn4a; Slc22a1; Slc24a3; Slc9b2; Trpm3; Trpm5;
GO:0006813~potassium ion transport	0.434968	15	129	11.6279	0.0783038	Atp1a2; Atp1b2; Fxyd2; Kcna7; Kcnab1; Kcnc3; Kcnc4; Kcne3; Kcnf1; Kcnh1; Kcnh2; Kcnk1; Kcnmb4; Scn4a; Slc24a3;
GO:0006833~water transport	0.434968	4	16	25	0.0467399	Aqp2; Aqp5; Cftr; Mylk2;
GO:0006855~drug transmembrane transport	0.434968	3	15	20	0.126799	Abcc3; Abcg5; Slc22a1;
GO:0006869~lipid transport	0.434968	12	99	12.1212	0.0867256	Ano7; Ano9; Apoa1; Apoa4; Apob; Atp8a2; Mfsd2a; Mttp; Osbpl10; Osbpl6; Spns3; Tnfaip8l3;
GO:0006874~cellular calcium ion homeostasis	0.434968	11	95	11.5789	0.121257	Cd40; Csrp3; Grin1; Pygm; Ryr1; S100b; Slc24a3; Slc8a3; Stc2; Sypl2; Trdn;
GO:0006883~cellular sodium ion homeostasis	0.434968	4	15	26.6667	0.039507	Agt; Atp1a2; Atp1b2; C7;
GO:0006887~exocytosis	0.434968	12	103	11.6505	0.105847	Cplx2; Exoc3l4; Lgi3; Rab27a; Scamp5; Slc17a9; Syt16; Syt17; Sytl1; Sytl2; Trim72; Unc13c;
GO:0006955~immune response	0.434968	31	307	10.0977	0.0733559	Ccl28; Ccl3; Ccr9; Cd36; Csf3; Cxcl12; Cxcl13; Cxcl2; Cxcl3; Cxcl5; Cxcl9; Enpp2; Enpp3; Igf1r; Igkv1-110; Igkv3-2; Il1a; Il1rn; Nkx2-3; Nradd; Oasl1; Otud7a; Peli2; Sbspon; Sectm1b; Tgfbr3; Tnf; Tnfrsf26; Tnfrsf8; Tnfsf13; Tnfsf15;
GO:0006963~positive regulation of antibacterial peptide biosynthetic process	0.434968	1	1	100	0.134816	Nod2;
GO:0006965~positive regulation of biosynthetic process of antibacterial peptides active against Gram-positive bacteria	0.434968	1	1	100	0.134816	Nod2;
GO:0006968~cellular defense response	0.434968	4	17	23.5294	0.0546558	Clec2h; Cxcr2; Pnliprp2; Sh2d1a;
GO:0006982~response to lipid hydroperoxide	0.434968	1	1	100	0.134816	Apoa4;
GO:0007044~cell-substrate junction assembly	0.434968	2	5	40	0.0809343	Fn1; Tns1;
GO:0007154~cell communication	0.434968	6	38	15.7895	0.0838468	Frem1; Gjb1; Gjb2; Gjc1; Kremen2; Slc8a3;
GO:0007157~heterophilic cell-cell adhesion via plasma membrane cell adhesion molecules	0.434968	8	55	14.5455	0.071015	Cadm2; Cadm3; Cdh2; Ptprd; Sele; Smagp; Tenm4; Tigit;
GO:0007169~transmembrane receptor protein tyrosine kinase signaling pathway	0.434968	12	100	12	0.0912894	Bdnf; Blk; Epha4; Epha5; Epha7; Ephb6; Gfra1; Gfra4; Igf1r; Ptk6; Ptprt; Ret;
GO:0007200~phospholipase C-activating G-protein coupled receptor signaling pathway	0.434968	9	59	15.2542	0.0462606	Adra1d; Agtr1a; Cxcr2; F2r; Fpr1; Fpr2; Galr2; Hrh1; Ltb4r2;
GO:0007202~activation of phospholipase C activity	0.434968	4	17	23.5294	0.0546558	Agt; Ang; Gpr55; Sele;
GO:0007228~positive regulation of hh target transcription factor activity	0.434968	2	3	66.6667	0.0423031	Shh; Smo;
GO:0007281~germ cell development	0.434968	6	37	16.2162	0.0767194	Asz1; Bmp4; Bmp8a; Bmp8b; Cxcl12; Wt1;
GO:0007368~determination of left/right symmetry	0.434968	11	82	13.4146	0.0592298	Anks6; Dnaic2; Foxf1; Foxj1; Pcsk5; Pcsk6; Pitx2; Shh; Smo; Wnt5a; Zic3;
GO:0007371~ventral midline determination	0.434968	1	1	100	0.134816	Smo;
GO:0007389~pattern specification process	0.434968	8	57	14.0351	0.0821066	Bmp7; Cdx2; Eya1; Gli3; Nog; Shh; Smo; Zic3;
GO:0007409~axonogenesis	0.434968	13	106	12.2642	0.0720678	Atp8a2; Brsk1; Dclk1; Igf1r; Kalrn; Lrrc55; Map2; Mapt; Nrn1; Pax6; Sema4a; Tnn; Wnt5a;
GO:0007413~axonal fasciculation	0.434968	4	19	21.0526	0.0725007	Nrp1; Sema3a; Sema5a; Wnt5a;
GO:0007417~central nervous system development	0.434968	10	78	12.8205	0.0863357	Ang; Arnt2; Gli3; Nog; Pten; Shh; Smo; Vcan; Id3; Pax8;
GO:0007420~brain development	0.434968	17	142	11.9718	0.0525787	Arnt2; Cxcl12; Dclk1; Epha7; Gli3; H2afy2; Igf1r; Irs2; Ndrg2; Nefh; Nog; Nrg1; Pax6; Pcdh19; Unc5c; Cited1; Foxj1;
GO:0007500~mesodermal cell fate determination	0.434968	1	1	100	0.134816	Bmp4;
GO:0007502~digestive tract mesoderm development	0.434968	1	1	100	0.134816	Shh;
GO:0007512~adult heart development	0.434968	4	15	26.6667	0.039507	Myh6; Myh7; Tcap; Ttn;
GO:0007518~myoblast fate determination	0.434968	1	1	100	0.134816	Myod1;
GO:0007522~visceral muscle development	0.434968	1	1	100	0.134816	Myh6;
GO:0007565~female pregnancy	0.434968	6	28	21.4286	0.028619	A2m; Adra2a; H2-Q2; Hsd11b2; Igfbp5; Pcsk5;
GO:0007567~parturition	0.434968	2	5	40	0.0809343	Akr1c18; Nrk;
GO:0007576~nucleolar fragmentation	0.434968	1	1	100	0.134816	Zfp354a;
GO:0007612~learning	0.434968	8	60	13.3333	0.10055	Bdnf; Fgf13; Grin1; Htr6; Prkar2b; Ptgs2; Shank2; Slc8a3;
GO:0007626~locomotory behavior	0.434968	13	109	11.9266	0.0839966	Aldh1a3; Aplp2; Espn; Etv5; Fign; Gpr88; Klhl1; Nrg1; Penk; Pten; Qrfp; Rasd2; Scn8a;
GO:0007631~feeding behavior	0.434968	7	38	18.4211	0.0352237	Adm2; Bdnf; Gpr88; Npw; Npy4r; Prokr1; Prokr2;
GO:0008015~blood circulation	0.434968	4	15	26.6667	0.039507	F5; Npy4r; Prokr1; Prokr2;
GO:0008037~cell recognition	0.434968	4	17	23.5294	0.0546558	Cadm2; Cadm3; Smagp; Tigit;
GO:0008152~metabolic process	0.434968	40	438	9.13242	0.134791	Aadac; Acacb; Acod1; Acsm3; Acss1; Acss2; Aldh1a2; Aldh1a3; Aldh1l1; Arsj; Bdh1; Camk1d; Eci3; Ehhadh; Enpp2; Enpp3; Ephx2; Ern2; Fbp2; Gch1; Gsta3; Gstm2; Gstm7; Gstp2; Hk2; Lpcat4; Mettl7b; Ndst3; Oxct1; Pde11a; Pde2a; Pfkp; Pgam2; Pklr; Pnpla3; Pygm; Smpdl3b; Ugt1a1; Ugt2a3; Ugt2b5;
GO:0008202~steroid metabolic process	0.434968	12	85	14.1176	0.0376094	Apoa1; Apob; Cubn; Cyp21a1; Cyp3a13; Insig1; Mttp; Npc1l1; Pcsk9; Srd5a2; Sult1a1; Sult1b1;
GO:0008203~cholesterol metabolic process	0.434968	12	86	13.9535	0.0402449	Aplp2; Apoa1; Apoa4; Apob; Cubn; Hnf1a; Insig1; Lepr; Lipc; Mttp; Npc1l1; Pcsk9;
GO:0008209~androgen metabolic process	0.434968	3	13	23.0769	0.0963244	Adm; Shh; Srd5a2;
GO:0008211~glucocorticoid metabolic process	0.434968	2	6	33.3333	0.103048	Apoa1; Hsd11b2;
GO:0008285~negative regulation of cell proliferation	0.434968	39	376	10.3723	0.0364843	Adm; Agt; Aldh1a2; Ar; Axin2; Bmp4; Bmp7; Cdh13; Cdkn2b; F2r; Fbxo2; Fosl1; Gli3; Il1a; Inhba; Insm1; Muc2; Myog; Ndrg1; Nos1; Nrk; Ovol2; Pax6; Pdx1; Prox1; Pten; Ptgs2; Ptpn14; Ptpru; Rb1; Reg1; Ripply3; Tfap2b; Tnf; Twist2; Wnk2; Wnt9a; Wt1; Xirp1;
GO:0008291~acetylcholine metabolic process	0.434968	1	1	100	0.134816	Ache;
GO:0008347~glial cell migration	0.434968	3	12	25	0.0823702	Epha4; Fn1; Vcan;
GO:0008595~anterior/posterior axis specification, embryo	0.434968	2	6	33.3333	0.103048	Tbx3; Wnt5a;
GO:0009124~nucleoside monophosphate biosynthetic process	0.434968	1	1	100	0.134816	Entpd8;
GO:0009128~purine nucleoside monophosphate catabolic process	0.434968	1	1	100	0.134816	Nt5c1a;
GO:0009133~nucleoside diphosphate biosynthetic process	0.434968	1	1	100	0.134816	Entpd8;
GO:0009143~nucleoside triphosphate catabolic process	0.434968	2	7	28.5714	0.126558	Enpp3; Smpdl3a;
GO:0009267~cellular response to starvation	0.434968	8	60	13.3333	0.10055	5330417C22Rik; Myod1; Pcsk9; Pdk4; Rragb; Rragd; Stk26; Wnt2b;
GO:0009298~GDP-mannose biosynthetic process	0.434968	2	3	66.6667	0.0423031	Mpi; Pmm1;
GO:0009595~detection of biotic stimulus	0.434968	1	1	100	0.134816	Nod2;
GO:0009635~response to herbicide	0.434968	1	1	100	0.134816	Lcn2;
GO:0009790~embryo development	0.434968	9	74	12.1622	0.124412	Aplp2; Dlk1; Elf3; Notch4; Rbp4; Shh; Tgfbr3; Wnt5a; Osr2;
GO:0009855~determination of bilateral symmetry	0.434968	1	1	100	0.134816	Aldh1a2;
GO:0009953~dorsal/ventral pattern formation	0.434968	8	48	16.6667	0.0397202	Foxg1; Gli3; Hhip; Nog; Ovol2; Pax6; Shh; Smo;
GO:0009954~proximal/distal pattern formation	0.434968	5	26	19.2308	0.0616432	Aldh1a2; Cyp26b1; Dlx1; Gli3; Grem1;
GO:0010021~amylopectin biosynthetic process	0.434968	1	1	100	0.134816	Slc2a4;
GO:0010033~response to organic substance	0.434968	9	59	15.2542	0.0462606	Ampd1; Mapt; Pygm; Sox2; Spp1; Srd5a2; Tnf; Trpa1; Ugt1a1;
GO:0010159~specification of animal organ position	0.434968	2	3	66.6667	0.0423031	Bmp4; Tbx3;
GO:0010226~response to lithium ion	0.434968	1	1	100	0.134816	Pklr;
GO:0010460~positive regulation of heart rate	0.434968	4	21	19.0476	0.0929253	Adm; Edn2; Gch1; Scn5a;
GO:0010468~regulation of gene expression	0.434968	32	319	10.0313	0.0743059	Aff2; Agt; Ar; Bmp4; Cavin4; Ces1g; Dlk1; Fam46a; Foxg1; Gata4; Gli3; Gnrh1; Insm1; Mapk13; Mapk15; Myb; Myod1; Nov; Pax6; Pdx1; Prox1; Ptgs2os2; Pthlh; Ripply1; Shh; Smo; Sort1; Sox2; Sox6; Tc2n; Trim63; Wt1;
GO:0010506~regulation of autophagy	0.434968	7	46	15.2174	0.0743819	Casp1; Mapt; Nlrp6; Rragb; Rragd; Soga3; Usp13;
GO:0010529~negative regulation of transposition	0.434968	2	7	28.5714	0.126558	Morc1; Piwil4;
GO:0010575~positive regulation of vascular endothelial growth factor production	0.434968	4	24	16.6667	0.127995	C3; Gata4; Il1a; Ptgs2;
GO:0010594~regulation of endothelial cell migration	0.434968	2	7	28.5714	0.126558	Ceacam1; Sema4a;
GO:0010610~regulation of mRNA stability involved in response to stress	0.434968	1	1	100	0.134816	Igf2bp1;
GO:0010614~negative regulation of cardiac muscle hypertrophy	0.434968	3	12	25	0.0823702	Cav3; Mlip; Trim63;
GO:0010649~regulation of cell communication by electrical coupling	0.434968	2	3	66.6667	0.0423031	Casq2; Trdn;
GO:0010666~positive regulation of cardiac muscle cell apoptotic process	0.434968	4	19	21.0526	0.0725007	Agt; Camk2a; Cxcr2; Pten;
GO:0010744~positive regulation of macrophage derived foam cell differentiation	0.434968	3	11	27.2727	0.0693697	Apob; Cd36; Lpl;
GO:0010756~positive regulation of plasminogen activation	0.434968	2	6	33.3333	0.103048	Clec3b; Meltf;
GO:0010804~negative regulation of tumor necrosis factor-mediated signaling pathway	0.434968	3	13	23.0769	0.0963244	Apoa1; Ccdc3; Nr1h4;
GO:0010811~positive regulation of cell-substrate adhesion	0.434968	7	43	16.2791	0.0575599	Agr2; Col26a1; Dbn1; Edil3; Foxf1; Ndnf; Spp1;
GO:0010842~retina layer formation	0.434968	4	19	21.0526	0.0725007	Atp8a2; Fjx1; Megf11; Ptprm;
GO:0010849~regulation of proton-transporting ATPase activity, rotational mechanism	0.434968	1	1	100	0.134816	Ppif;
GO:0010884~positive regulation of lipid storage	0.434968	3	11	27.2727	0.0693697	Acacb; Apob; C3;
GO:0010894~negative regulation of steroid biosynthetic process	0.434968	2	6	33.3333	0.103048	Hrh1; Insig1;
GO:0010898~positive regulation of triglyceride catabolic process	0.434968	3	9	33.3333	0.0464945	Aadac; Apoa1; Apoa4;
GO:0010906~regulation of glucose metabolic process	0.434968	4	23	17.3913	0.115751	Acacb; Igfbp5; Pdk4; Tff3;
GO:0010922~positive regulation of phosphatase activity	0.434968	2	5	40	0.0809343	Chp2; Ripk3;
GO:0010939~regulation of necrotic cell death	0.434968	1	1	100	0.134816	Ppif;
GO:0014037~Schwann cell differentiation	0.434968	2	7	28.5714	0.126558	Adam22; Adgrg6;
GO:0014042~positive regulation of neuron maturation	0.434968	2	5	40	0.0809343	Ngf; Ret;
GO:0014045~establishment of endothelial blood-brain barrier	0.434968	1	1	100	0.134816	Abcb1b;
GO:0014058~negative regulation of acetylcholine secretion, neurotransmission	0.434968	1	1	100	0.134816	Htr6;
GO:0014706~striated muscle tissue development	0.434968	2	4	50	0.0605575	Eya1; Shh;
GO:0014733~regulation of skeletal muscle adaptation	0.434968	1	1	100	0.134816	Cmya5;
GO:0014808~release of sequestered calcium ion into cytosol by sarcoplasmic reticulum	0.434968	2	6	33.3333	0.103048	Ryr1; Trdn;
GO:0014819~regulation of skeletal muscle contraction	0.434968	2	3	66.6667	0.0423031	Cav3; Slc8a3;
GO:0014820~tonic smooth muscle contraction	0.434968	1	1	100	0.134816	Mylk;
GO:0014822~detection of wounding	0.434968	1	1	100	0.134816	Foxf1;
GO:0014824~artery smooth muscle contraction	0.434968	3	10	30	0.0573907	Agt; Cacna1g; Edn2;
GO:0014878~response to electrical stimulus involved in regulation of muscle adaptation	0.434968	2	3	66.6667	0.0423031	Myog; Trim63;
GO:0014898~cardiac muscle hypertrophy in response to stress	0.434968	4	18	22.2222	0.0632469	Gata4; Myh6; Myh7; Tcap;
GO:0014905~myoblast fusion involved in skeletal muscle regeneration	0.434968	1	1	100	0.134816	Mymk;
GO:0015697~quaternary ammonium group transport	0.434968	2	6	33.3333	0.103048	Slc22a1; Slc22a4;
GO:0015718~monocarboxylic acid transport	0.434968	3	12	25	0.0823702	Slc16a12; Slc16a3; Slc16a9;
GO:0015721~bile acid and bile salt transport	0.434968	3	12	25	0.0823702	Hnf1a; Slc10a2; Slc51a;
GO:0015748~organophosphate ester transport	0.434968	1	1	100	0.134816	Slc37a1;
GO:0015838~amino-acid betaine transport	0.434968	1	1	100	0.134816	Slc6a20a;
GO:0015860~purine nucleoside transmembrane transport	0.434968	2	3	66.6667	0.0423031	Slc28a2; Slc28a3;
GO:0015864~pyrimidine nucleoside transport	0.434968	1	1	100	0.134816	Slc28a3;
GO:0015868~purine ribonucleotide transport	0.434968	1	1	100	0.134816	Gjb1;
GO:0015893~drug transport	0.434968	3	10	30	0.0573907	Abcb1b; Abcc3; Slc18a1;
GO:0015898~amiloride transport	0.434968	1	1	100	0.134816	Aoc1;
GO:0015909~long-chain fatty acid transport	0.434968	3	10	30	0.0573907	Cd36; Fabp2; Fabp3;
GO:0015914~phospholipid transport	0.434968	6	32	18.75	0.0464597	Abcg8; Apoa1; Atp8a2; Mttp; Prelid2; Tnfaip8l3;
GO:0015993~molecular hydrogen transport	0.434968	1	1	100	0.134816	Adhfe1;
GO:0016199~axon midline choice point recognition	0.434968	2	5	40	0.0809343	Foxg1; Robo2;
GO:0016264~gap junction assembly	0.434968	2	6	33.3333	0.103048	Gjb2; Gjc1;
GO:0016310~phosphorylation	0.434968	57	611	9.32897	0.0678837	Ak4; Ak5; Alpk2; Alpk3; Amhr2; Axl; Blk; Brsk1; Camk1d; Camk2a; Ckm; Ckmt1; Ckmt2; Coq8a; Dapk1; Dapk2; Dclk1; Epha4; Epha5; Epha7; Ern2; Fgfr4; Hk2; Hkdc1; Hunk; Igf1r; Itpk1; Itpka; Kalrn; Ksr2; Map3k13; Mapk13; Mapk15; Mylk; Mylk2; Nrk; Nuak1; Obscn; Pank1; Pdk4; Pfkp; Phkg1; Pip5k1b; Pkdcc; Pklr; Prkg2; Ptk6; Rbks; Ret; Ripk3; Ros1; Rps6ka1; Sgk2; Shpk; Stk26; Stk32b; Wnk2;
GO:0016337~single organismal cell-cell adhesion	0.434968	12	98	12.2449	0.0823061	Cdh2; Cdh3; Crisp2; Foxf1; Igsf5; Lama3; Lims2; Mpzl2; Plpp3; Ptpru; Tnxb; Ttyh1;
GO:0016338~calcium-independent cell-cell adhesion via plasma membrane cell-adhesion molecules	0.434968	2	7	28.5714	0.126558	Ceacam1; Cldn3;
GO:0016358~dendrite development	0.434968	6	36	16.6667	0.0699488	Bdnf; Flrt1; Igsf9; Klhl1; Map2; Nrp1;
GO:0016477~cell migration	0.434968	21	211	9.95261	0.134304	Ang; Blk; Cdh2; Fgfr4; Gfra1; Itga7; Lamb1; Mdk; Nox1; Nrg1; Nrp1; Podxl; Pstpip2; Pten; Ptk6; Sdc2; Snai2; Sorbs2; Tnn; Tspan1; Wnt5a;
GO:0016485~protein processing	0.434968	8	57	14.0351	0.0821066	Casp1; Cpe; Cpm; Gli3; Pcsk5; Pcsk6; Pcsk9; Pthlh;
GO:0018900~dichloromethane metabolic process	0.434968	1	1	100	0.134816	Gstt1;
GO:0018916~nitrobenzene metabolic process	0.434968	2	4	50	0.0605575	Gstm2; Gstm7;
GO:0018958~phenol-containing compound metabolic process	0.434968	1	1	100	0.134816	Sult1b1;
GO:0018960~4-nitrophenol metabolic process	0.434968	1	1	100	0.134816	Sult1a1;
GO:0018964~propylene metabolic process	0.434968	1	1	100	0.134816	Grin1;
GO:0019058~viral life cycle	0.434968	1	1	100	0.134816	Pcsk5;
GO:0019102~male somatic sex determination	0.434968	1	1	100	0.134816	Ar;
GO:0019216~regulation of lipid metabolic process	0.434968	5	34	14.7059	0.133399	Adgrf5; Fgfr4; Irs2; Tm6sf2; Tnfaip8l3;
GO:0019222~regulation of metabolic process	0.434968	2	7	28.5714	0.126558	Bdnf; Lepr;
GO:0019229~regulation of vasoconstriction	0.434968	4	18	22.2222	0.0632469	Agtr1a; Atp1a2; Edn2; Hrh1;
GO:0019285~glycine betaine biosynthetic process from choline	0.434968	1	1	100	0.134816	Chdh;
GO:0019358~nicotinate nucleotide salvage	0.434968	1	1	100	0.134816	Naprt;
GO:0019376~galactolipid catabolic process	0.434968	1	1	100	0.134816	Pnliprp2;
GO:0019679~propionate metabolic process, methylcitrate cycle	0.434968	1	1	100	0.134816	Acod1;
GO:0019722~calcium-mediated signaling	0.434968	6	44	13.6364	0.133817	Agtr1a; Edn2; Ksr2; Tff2; Tnf; Tox3;
GO:0019915~lipid storage	0.434968	5	26	19.2308	0.0616432	Apoa1; Cd36; Cidea; Dgat2; Fitm1;
GO:0021528~commissural neuron differentiation in spinal cord	0.434968	1	1	100	0.134816	Draxin;
GO:0021543~pallium development	0.434968	2	3	66.6667	0.0423031	Gli3; Pax6;
GO:0021544~subpallium development	0.434968	2	5	40	0.0809343	Dlx1; Gli3;
GO:0021586~pons maturation	0.434968	1	1	100	0.134816	Grin1;
GO:0021593~rhombomere morphogenesis	0.434968	1	1	100	0.134816	Pax6;
GO:0021637~trigeminal nerve structural organization	0.434968	2	5	40	0.0809343	Nrp1; Sema3a;
GO:0021675~nerve development	0.434968	3	12	25	0.0823702	Bdnf; Nrp1; Sema3a;
GO:0021763~subthalamic nucleus development	0.434968	1	1	100	0.134816	Pitx2;
GO:0021766~hippocampus development	0.434968	7	51	13.7255	0.108169	Dlx1; Epha5; Fgf13; Gli3; Kirrel3; Mdk; Mfsd2a;
GO:0021768~nucleus accumbens development	0.434968	1	1	100	0.134816	Aldh1a3;
GO:0021778~oligodendrocyte cell fate specification	0.434968	2	3	66.6667	0.0423031	Pax6; Sox6;
GO:0021795~cerebral cortex cell migration	0.434968	3	13	23.0769	0.0963244	Dixdc1; Fgf13; Htr6;
GO:0021798~forebrain dorsal/ventral pattern formation	0.434968	2	7	28.5714	0.126558	Gli3; Pax6;
GO:0021812~neuronal-glial interaction involved in cerebral cortex radial glia guided migration	0.434968	1	1	100	0.134816	Lamb1;
GO:0021828~gonadotrophin-releasing hormone neuronal migration to the hypothalamus	0.434968	2	3	66.6667	0.0423031	Nrp1; Sema3a;
GO:0021846~cell proliferation in forebrain	0.434968	3	15	20	0.126799	Dixdc1; Hmga2; Wnt7b;
GO:0021891~olfactory bulb interneuron development	0.434968	2	5	40	0.0809343	Robo2; Wnt5a;
GO:0021905~forebrain-midbrain boundary formation	0.434968	1	1	100	0.134816	Pax6;
GO:0021910~smoothened signaling pathway involved in ventral spinal cord patterning	0.434968	1	1	100	0.134816	Smo;
GO:0021915~neural tube development	0.434968	7	48	14.5833	0.087042	Aldh1a2; Gli3; Itpk1; Nog; Tcf7; Wnt5a; Sema3c;
GO:0021918~regulation of transcription from RNA polymerase II promoter involved in somatic motor neuron fate commitment	0.434968	1	1	100	0.134816	Pax6;
GO:0021924~cell proliferation in external granule layer	0.434968	1	1	100	0.134816	Shh;
GO:0021938~smoothened signaling pathway involved in regulation of cerebellar granule cell precursor cell proliferation	0.434968	2	4	50	0.0605575	Shh; Smo;
GO:0021978~telencephalon regionalization	0.434968	3	8	37.5	0.0367335	Bmp4; Pax6; Shh;
GO:0021983~pituitary gland development	0.434968	5	24	20.8333	0.0482656	Bmp4; Hmga2; Nog; Pax6; Pitx2;
GO:0022006~zona limitans intrathalamica formation	0.434968	1	1	100	0.134816	Shh;
GO:0022011~myelination in peripheral nervous system	0.434968	3	15	20	0.126799	Adam22; Adgrg6; Sh3tc2;
GO:0022013~pallium cell proliferation in forebrain	0.434968	1	1	100	0.134816	Igf2bp1;
GO:0022018~lateral ganglionic eminence cell proliferation	0.434968	1	1	100	0.134816	Gli3;
GO:0022029~telencephalon cell migration	0.434968	2	7	28.5714	0.126558	Cxcl12; Tnr;
GO:0022408~negative regulation of cell-cell adhesion	0.434968	4	19	21.0526	0.0725007	B4galnt2; Muc4; Podxl; Tnr;
GO:0030033~microvillus assembly	0.434968	3	13	23.0769	0.0963244	Myo1a; Stk26; Vil1;
GO:0030048~actin filament-based movement	0.434968	3	15	20	0.126799	Actc1; Myh14; Myh6;
GO:0030182~neuron differentiation	0.434968	13	117	11.1111	0.121557	Aldh1a2; Brsk1; Gfra1; Hoxc8; Pcsk9; Ptprd; Rb1; Ret; Wnt2; Wnt2b; Wnt5b; Wnt6; Wnt9a;
GO:0030194~positive regulation of blood coagulation	0.434968	3	14	21.4286	0.111159	Cd36; F2r; S100a9;
GO:0030213~hyaluronan biosynthetic process	0.434968	2	6	33.3333	0.103048	Has2; Has3;
GO:0030241~skeletal muscle myosin thick filament assembly	0.434968	2	3	66.6667	0.0423031	Tcap; Ttn;
GO:0030279~negative regulation of ossification	0.434968	4	24	16.6667	0.127995	Dkk1; Gfra4; Kremen2; Tph1;
GO:0030300~regulation of intestinal cholesterol absorption	0.434968	2	5	40	0.0809343	Apoa1; Apoa4;
GO:0030318~melanocyte differentiation	0.434968	4	20	20	0.0824005	Cited1; Gli3; Mreg; Rab27a;
GO:0030324~lung development	0.434968	14	111	12.6126	0.0538392	Aldh1a2; Bmp4; Cftr; Chil1; Fgf18; Fgfr4; Foxf1; Gli3; Pitx2; Rbp4; Shh; Wnt5a; Wnt7b; Zic3;
GO:0030325~adrenal gland development	0.434968	5	21	23.8095	0.0317333	Apoa1; Hmga2; Igf1r; Mdk; Wt1;
GO:0030334~regulation of cell migration	0.434968	10	73	13.6986	0.0632018	Cxcl12; Enpp2; Frmd5; Gab1; Lama3; Mypn; Pax6; Pitx2; Tff2; Unc5c;
GO:0030335~positive regulation of cell migration	0.434968	22	190	11.5789	0.0408196	Adra2a; Bmp4; Cdh13; Cxcl12; F2r; Fn1; Foxf1; Has2; Igf1r; Insm1; Irs2; Lamb1; Lamc2; Lgr6; Lrrc15; Mylk; Plet1; Ret; Snai2; Synpo2; Vil1; Wnt5b;
GO:0030336~negative regulation of cell migration	0.434968	12	107	11.215	0.127261	Abhd6; Igfbp5; Il1rn; Kank1; Muc2; Nog; Pten; Ptpru; Shh; Srgap3; Stk26; Tmeff2;
GO:0030388~fructose 1,6-bisphosphate metabolic process	0.434968	3	9	33.3333	0.0464945	Aldob; Fbp2; Pfkp;
GO:0030421~defecation	0.434968	1	1	100	0.134816	Mdk;
GO:0030500~regulation of bone mineralization	0.434968	5	21	23.8095	0.0317333	Ank; Bglap3; Ecm1; Omd; Phospho1;
GO:0030514~negative regulation of BMP signaling pathway	0.434968	8	50	16	0.0474892	Dkk1; Dlx1; Grem1; Grem2; Hfe2; Htra1; Nog; Wnt5a;
GO:0030517~negative regulation of axon extension	0.434968	5	22	22.7273	0.0367777	Draxin; Nrp1; Sema3a; Sema4f; Tnr;
GO:0030522~intracellular receptor signaling pathway	0.434968	2	6	33.3333	0.103048	Ar; Nr1h4;
GO:0030540~female genitalia development	0.434968	2	6	33.3333	0.103048	Srd5a2; Tbx3;
GO:0030802~regulation of cyclic nucleotide biosynthetic process	0.434968	1	1	100	0.134816	Guca2b;
GO:0030858~positive regulation of epithelial cell differentiation	0.434968	3	8	37.5	0.0367335	Dmbt1; Pax6; Sox2;
GO:0030890~positive regulation of B cell proliferation	0.434968	6	44	13.6364	0.133817	Bst1; Cd40; Clcf1; Ighm; Irs2; Tfrc;
GO:0030900~forebrain development	0.434968	11	77	14.2857	0.0424423	Aldh1a2; Aplp2; Bmp4; Dclk1; Dkk1; Draxin; Foxg1; Gli3; Hhex; Pax6; Shh;
GO:0030902~hindbrain development	0.434968	4	22	18.1818	0.104051	Aldh1a2; Bmp7; Pax6; Shh;
GO:0031016~pancreas development	0.434968	5	30	16.6667	0.0940073	Aldh1a2; Foxf1; Hhex; Pdx1; Shh;
GO:0031017~exocrine pancreas development	0.434968	3	10	30	0.0573907	Cela1; Igf1r; Pdx1;
GO:0031018~endocrine pancreas development	0.434968	5	25	20	0.0547176	Gipr; Hnf1a; Insm1; Pde3b; Pdx1;
GO:0031076~embryonic camera-type eye development	0.434968	3	13	23.0769	0.0963244	Aldh1a2; Aldh1a3; Pitx2;
GO:0031099~regeneration	0.434968	1	1	100	0.134816	Bdnf;
GO:0031100~animal organ regeneration	0.434968	3	14	21.4286	0.111159	Apoa1; Cxcl12; Cxcl5;
GO:0031102~neuron projection regeneration	0.434968	3	9	33.3333	0.0464945	Adm; Apoa1; Apoa4;
GO:0031175~neuron projection development	0.434968	16	145	11.0345	0.0976224	Atp8a2; Chl1; Galr2; Gfra1; Igf1r; Lamb1; Ngf; Nptxr; Pten; Ptprm; Rasgrf1; Rb1; Stmn4; Tmem108; Tnc; Wnt7b;
GO:0031275~regulation of lateral pseudopodium assembly	0.434968	1	1	100	0.134816	Klhl41;
GO:0031284~positive regulation of guanylate cyclase activity	0.434968	2	5	40	0.0809343	Nos1; Nos2;
GO:0031444~slow-twitch skeletal muscle fiber contraction	0.434968	1	1	100	0.134816	Tnnt1;
GO:0031622~positive regulation of fever generation	0.434968	2	7	28.5714	0.126558	Ptgs2; Tnf;
GO:0031658~negative regulation of cyclin-dependent protein serine/threonine kinase activity involved in G1/S transition of mitotic cell cycle	0.434968	1	1	100	0.134816	Pten;
GO:0032011~ARF protein signal transduction	0.434968	1	1	100	0.134816	Psd3;
GO:0032088~negative regulation of NF-kappaB transcription factor activity	0.434968	9	67	13.4328	0.0821948	Acod1; Aim2; Foxj1; Nod2; Nr1h4; Ptgis; Rwdd3; Tceal7; Trim40;
GO:0032233~positive regulation of actin filament bundle assembly	0.434968	3	12	25	0.0823702	Synpo2; Synpo2l; Vil1;
GO:0032272~negative regulation of protein polymerization	0.434968	1	1	100	0.134816	Vdac2;
GO:0032273~positive regulation of protein polymerization	0.434968	1	1	100	0.134816	Tppp;
GO:0032275~luteinizing hormone secretion	0.434968	2	4	50	0.0605575	Foxd1; Tbx3;
GO:0032354~response to follicle-stimulating hormone	0.434968	1	1	100	0.134816	Tgfbr3;
GO:0032387~negative regulation of intracellular transport	0.434968	2	3	66.6667	0.0423031	Cryab; Mapt;
GO:0032423~regulation of mismatch repair	0.434968	1	1	100	0.134816	Axin2;
GO:0032431~activation of phospholipase A2 activity	0.434968	1	1	100	0.134816	Ang;
GO:0032498~detection of muramyl dipeptide	0.434968	1	1	100	0.134816	Nod2;
GO:0032534~regulation of microvillus assembly	0.434968	2	7	28.5714	0.126558	Podxl; Prl2c2;
GO:0032536~regulation of cell projection size	0.434968	1	1	100	0.134816	Wnt7b;
GO:0032674~regulation of interleukin-5 production	0.434968	1	1	100	0.134816	Il5ra;
GO:0032692~negative regulation of interleukin-1 production	0.434968	2	3	66.6667	0.0423031	Ceacam1; Nr1h4;
GO:0032703~negative regulation of interleukin-2 production	0.434968	3	14	21.4286	0.111159	Ceacam1; Nod2; Nr1h4;
GO:0032731~positive regulation of interleukin-1 beta production	0.434968	3	8	37.5	0.0367335	Aim2; Hspb1; Nod2;
GO:0032755~positive regulation of interleukin-6 production	0.434968	7	51	13.7255	0.108169	Cd36; Il1a; Mapk13; Nod2; Spon2; Tnf; Wnt5a;
GO:0032773~positive regulation of monophenol monooxygenase activity	0.434968	1	1	100	0.134816	Cdh3;
GO:0032793~positive regulation of CREB transcription factor activity	0.434968	3	14	21.4286	0.111159	Camk1d; Epha5; Lpar5;
GO:0032799~low-density lipoprotein receptor particle metabolic process	0.434968	1	1	100	0.134816	Pcsk9;
GO:0032800~receptor biosynthetic process	0.434968	2	3	66.6667	0.0423031	Ace2; Tnf;
GO:0032802~low-density lipoprotein particle receptor catabolic process	0.434968	1	1	100	0.134816	Pcsk9;
GO:0032930~positive regulation of superoxide anion generation	0.434968	3	13	23.0769	0.0963244	Agt; Agtr1a; Mapt;
GO:0032956~regulation of actin cytoskeleton organization	0.434968	7	52	13.4615	0.115768	Arhgap44; Arhgef19; Bst1; Dixdc1; Epha5; Gpm6b; Il1a;
GO:0032971~regulation of muscle filament sliding	0.434968	1	1	100	0.134816	Mylk2;
GO:0033085~negative regulation of T cell differentiation in thymus	0.434968	2	5	40	0.0809343	Bmp4; Foxj1;
GO:0033087~negative regulation of immature T cell proliferation	0.434968	1	1	100	0.134816	Gnrh1;
GO:0033198~response to ATP	0.434968	4	18	22.2222	0.0632469	Casp1; P2rx6; Pklr; Sell;
GO:0033344~cholesterol efflux	0.434968	5	25	20	0.0547176	Abcg5; Abcg8; Apoa1; Apoa4; Apob;
GO:0033514~L-lysine catabolic process to acetyl-CoA via L-pipecolate	0.434968	1	1	100	0.134816	Pipox;
GO:0033603~positive regulation of dopamine secretion	0.434968	3	11	27.2727	0.0693697	Cxcl12; Htr6; Slc18a1;
GO:0033625~positive regulation of integrin activation	0.434968	2	6	33.3333	0.103048	Cxcl13; Pcsk5;
GO:0033626~positive regulation of integrin activation by cell surface receptor linked signal transduction	0.434968	1	1	100	0.134816	Cdh17;
GO:0033689~negative regulation of osteoblast proliferation	0.434968	3	9	33.3333	0.0464945	Grem1; Plxnb1; Tnn;
GO:0034104~negative regulation of tissue remodeling	0.434968	1	1	100	0.134816	Agt;
GO:0034109~homotypic cell-cell adhesion	0.434968	3	8	37.5	0.0367335	Megf11; Plpp3; Ptpru;
GO:0034122~negative regulation of toll-like receptor signaling pathway	0.434968	3	14	21.4286	0.111159	Lgr4; Nlrp6; Smpdl3b;
GO:0034127~regulation of MyD88-independent toll-like receptor signaling pathway	0.434968	1	1	100	0.134816	Irf7;
GO:0034136~negative regulation of toll-like receptor 2 signaling pathway	0.434968	2	3	66.6667	0.0423031	Acod1; Nod2;
GO:0034144~negative regulation of toll-like receptor 4 signaling pathway	0.434968	2	7	28.5714	0.126558	Acod1; Bpifb1;
GO:0034197~triglyceride transport	0.434968	2	4	50	0.0605575	Cd36; Mttp;
GO:0034255~regulation of urea metabolic process	0.434968	1	1	100	0.134816	Nr1h4;
GO:0034371~chylomicron remodeling	0.434968	1	1	100	0.134816	Lipc;
GO:0034375~high-density lipoprotein particle remodeling	0.434968	3	11	27.2727	0.0693697	Apoa1; Lipc; Lipg;
GO:0034377~plasma lipoprotein particle assembly	0.434968	1	1	100	0.134816	Mttp;
GO:0034446~substrate adhesion-dependent cell spreading	0.434968	6	40	15	0.099156	Antxr1; Axl; Fn1; Itgb7; Lamb1; Radil;
GO:0034653~retinoic acid catabolic process	0.434968	2	4	50	0.0605575	Crabp1; Cyp26b1;
GO:0035025~positive regulation of Rho protein signal transduction	0.434968	5	28	17.8571	0.0769049	Abra; Apoa1; F2r; Gpr20; Gpr55;
GO:0035108~limb morphogenesis	0.434968	5	30	16.6667	0.0940073	Gli3; Pcsk5; Pkdcc; Tbx3; Wnt5a;
GO:0035115~embryonic forelimb morphogenesis	0.434968	6	35	17.1429	0.0635372	Aldh1a2; Osr2; Shh; Shox2; Tbx3; Wnt9a;
GO:0035116~embryonic hindlimb morphogenesis	0.434968	5	33	15.1515	0.122936	Bmp4; Osr2; Pitx2; Shh; Tbx3;
GO:0035239~tube morphogenesis	0.434968	3	8	37.5	0.0367335	Bmp7; Gata4; Lgr4;
GO:0035270~endocrine system development	0.434968	1	1	100	0.134816	Insm1;
GO:0035356~cellular triglyceride homeostasis	0.434968	2	7	28.5714	0.126558	Dgat2; Nr1h4;
GO:0035414~negative regulation of catenin import into nucleus	0.434968	3	11	27.2727	0.0693697	Apc2; Axin2; Snai2;
GO:0035499~carnosine biosynthetic process	0.434968	1	1	100	0.134816	Carns1;
GO:0035545~determination of left/right asymmetry in nervous system	0.434968	1	1	100	0.134816	Zic3;
GO:0035556~intracellular signal transduction	0.434968	38	407	9.33661	0.115951	Acot11; Akap6; Arhgef3; Asb11; Asb16; Asb5; Brsk1; Camk1d; Camk2a; Chn1; Dapk1; Dapk2; Dclk1; Depdc7; Gucy2c; Hspb1; Hunk; Kalrn; Ksr2; Mapk13; Mylk2; Nod2; Nrg4; Nuak1; Pea15a; Phkg1; Rapgef5; Rasa4; Rasal1; Rasgrf1; Rps6ka1; Sgk2; Stac; Stac3; Stk32b; Tgfbr3; Unc13c; Wnk2;
GO:0035581~sequestering of extracellular ligand from receptor	0.434968	1	1	100	0.134816	Cd46;
GO:0035623~renal glucose absorption	0.434968	1	1	100	0.134816	Hnf1a;
GO:0035641~locomotory exploration behavior	0.434968	3	14	21.4286	0.111159	Dpp4; Penk; Tnr;
GO:0035690~cellular response to drug	0.434968	7	52	13.4615	0.115768	Aim2; Kcnh2; Mcpt1; Mylk; Nos2; Pde2a; Tfrc;
GO:0035725~sodium ion transmembrane transport	0.434968	6	34	17.6471	0.0574856	Kcnk1; Scn4b; Scn5a; Slc17a1; Slc17a4; Slc8a3;
GO:0035767~endothelial cell chemotaxis	0.434968	3	9	33.3333	0.0464945	Egr3; Nov; Nrp1;
GO:0035768~endothelial cell chemotaxis to fibroblast growth factor	0.434968	1	1	100	0.134816	Cxcl13;
GO:0035769~B cell chemotaxis across high endothelial venule	0.434968	1	1	100	0.134816	Cxcl13;
GO:0035774~positive regulation of insulin secretion involved in cellular response to glucose stimulus	0.434968	6	32	18.75	0.0464597	Cftr; Lepr; Nr1h4; Oxct1; Pdx1; Trpa1;
GO:0035795~negative regulation of mitochondrial membrane permeability	0.434968	1	1	100	0.134816	Hk2;
GO:0035799~ureter maturation	0.434968	2	4	50	0.0605575	Aldh1a2; Ret;
GO:0035874~cellular response to copper ion starvation	0.434968	1	1	100	0.134816	Aoc1;
GO:0035904~aorta development	0.434968	4	24	16.6667	0.127995	Kif7; Ltbp1; Pde2a; Prickle1;
GO:0035921~desmosome disassembly	0.434968	1	1	100	0.134816	Snai2;
GO:0035993~deltoid tuberosity development	0.434968	2	3	66.6667	0.0423031	Bmp4; Pitx2;
GO:0035994~response to muscle stretch	0.434968	3	15	20	0.126799	Ankrd2; Ankrd23; Fos;
GO:0036065~fucosylation	0.434968	2	6	33.3333	0.103048	Fuom; Fut9;
GO:0036153~triglyceride acyl-chain remodeling	0.434968	1	1	100	0.134816	Pnpla3;
GO:0036257~multivesicular body organization	0.434968	1	1	100	0.134816	Rab27a;
GO:0036302~atrioventricular canal development	0.434968	2	7	28.5714	0.126558	Gata4; Has2;
GO:0036335~intestinal stem cell homeostasis	0.434968	1	1	100	0.134816	Lgr4;
GO:0036376~sodium ion export from cell	0.434968	2	6	33.3333	0.103048	Atp1a2; Atp1b2;
GO:0036486~ventral trunk neural crest cell migration	0.434968	2	4	50	0.0605575	Nrp1; Sema3a;
GO:0036516~chemoattraction of dopaminergic neuron axon	0.434968	1	1	100	0.134816	Wnt7b;
GO:0036517~chemoattraction of serotonergic neuron axon	0.434968	1	1	100	0.134816	Wnt5a;
GO:0038009~regulation of signal transduction by receptor internalization	0.434968	1	1	100	0.134816	Cav3;
GO:0038098~sequestering of BMP from receptor via BMP binding	0.434968	1	1	100	0.134816	Grem2;
GO:0038185~intracellular bile acid receptor signaling pathway	0.434968	1	1	100	0.134816	Nr1h4;
GO:0040018~positive regulation of multicellular organism growth	0.434968	6	42	14.2857	0.115833	Agt; Atp8a2; Ghr; Hmga2; Smo; Vil1;
GO:0042060~wound healing	0.434968	9	71	12.6761	0.105099	Arhgef19; Epb41l4b; Fn1; Mustn1; Nlrp6; Nog; Tff2; Tff3; Wnt5a;
GO:0042158~lipoprotein biosynthetic process	0.434968	2	6	33.3333	0.103048	Apoa1; Apob;
GO:0042182~ketone catabolic process	0.434968	1	1	100	0.134816	Oxct1;
GO:0042307~positive regulation of protein import into nucleus	0.434968	4	19	21.0526	0.0725007	Chp2; Gli3; Shh; Smo;
GO:0042310~vasoconstriction	0.434968	4	19	21.0526	0.0725007	Agt; Agtr1a; Edn2; Htr1d;
GO:0042346~positive regulation of NF-kappaB import into nucleus	0.434968	4	18	22.2222	0.0632469	Grem1; Il18r1; Ptgs2; Tnf;
GO:0042403~thyroid hormone metabolic process	0.434968	3	10	30	0.0573907	Duox2; Gcnt4; Sult1b1;
GO:0042448~progesterone metabolic process	0.434968	3	8	37.5	0.0367335	Akr1c18; Cyp21a1; Srd5a2;
GO:0042474~middle ear morphogenesis	0.434968	5	24	20.8333	0.0482656	Eya1; Insig1; Nog; Osr2; Prrx2;
GO:0042552~myelination	0.434968	8	63	12.6984	0.121119	Adgrg6; Cmtm8; Gal3st1; Mall; Mpdz; Mpz; Serinc5; Slc8a3;
GO:0042559~pteridine-containing compound biosynthetic process	0.434968	1	1	100	0.134816	Gch1;
GO:0042572~retinol metabolic process	0.434968	4	18	22.2222	0.0632469	Adh1; Rbp1; Rbp4; Ttr;
GO:0042738~exogenous drug catabolic process	0.434968	2	6	33.3333	0.103048	Nos1; Nr1i2;
GO:0042743~hydrogen peroxide metabolic process	0.434968	3	8	37.5	0.0367335	Duoxa1; Duoxa2; Nox1;
GO:0042756~drinking behavior	0.434968	3	14	21.4286	0.111159	Agt; Agtr1a; Mmp17;
GO:0042953~lipoprotein transport	0.434968	4	15	26.6667	0.039507	Apob; Cd36; Cubn; Mttp;
GO:0042976~activation of Janus kinase activity	0.434968	2	6	33.3333	0.103048	Agtr1a; Ghr;
GO:0043031~negative regulation of macrophage activation	0.434968	2	6	33.3333	0.103048	Adgrf5; Tff2;
GO:0043056~forward locomotion	0.434968	1	1	100	0.134816	Ttn;
GO:0043066~negative regulation of apoptotic process	0.434968	46	500	9.2	0.10753	Actc1; Arnt2; Axl; Bdnf; Bmp4; Camk1d; Capn3; Card14; Ckmt1; Cldn7; Comp; Cryab; Cxcr2; Dapk1; Dkk1; Egr3; Epcam; Fn1; Gli3; Gnrh1; Grem1; Hhip; Igf1r; Il1rn; Lgals3; Lims2; Mpz; Muc4; Naip1; Nos1; Nr1h4; Ppif; Prokr1; Pten; Ptgs2; Rps6ka1; Shh; Smo; Snai2; Spp1; Tbx3; Tfap2b; Twist2; Ucp2; Wnt5a; Wt1;
GO:0043087~regulation of GTPase activity	0.434968	9	72	12.5	0.111336	Adap1; Arhgap44; Arhgap8; Chn1; Epha4; Epha5; Rasa4; Rasal1; Rasgrp3;
GO:0043116~negative regulation of vascular permeability	0.434968	3	13	23.0769	0.0963244	Adm; Ceacam1; Pde2a;
GO:0043267~negative regulation of potassium ion transport	0.434968	3	14	21.4286	0.111159	Actn2; Casq2; Nos1;
GO:0043353~enucleate erythrocyte differentiation	0.434968	2	6	33.3333	0.103048	Mb; Rb1;
GO:0043367~CD4-positive, alpha-beta T cell differentiation	0.434968	2	5	40	0.0809343	Nkx2-3; Rsad2;
GO:0043401~steroid hormone mediated signaling pathway	0.434968	8	53	15.0943	0.0608889	Ar; Bmp4; Bmp7; Hnf4g; Nr1h4; Nr1i2; Nr5a2; Rorb;
GO:0043501~skeletal muscle adaptation	0.434968	1	1	100	0.134816	Cacna1s;
GO:0043503~skeletal muscle fiber adaptation	0.434968	1	1	100	0.134816	Myod1;
GO:0043523~regulation of neuron apoptotic process	0.434968	5	32	15.625	0.112874	Bdnf; Egln3; Gabrb3; Grin1; Pcsk9;
GO:0043542~endothelial cell migration	0.434968	4	23	17.3913	0.115751	Cdh13; Dpp4; Grem1; Pten;
GO:0043568~positive regulation of insulin-like growth factor receptor signaling pathway	0.434968	3	11	27.2727	0.0693697	Ar; Cdh3; Igfbp5;
GO:0043569~negative regulation of insulin-like growth factor receptor signaling pathway	0.434968	3	9	33.3333	0.0464945	Cilp; Igfbp5; Trim72;
GO:0043586~tongue development	0.434968	3	12	25	0.0823702	Gli3; Shh; Sox2;
GO:0043587~tongue morphogenesis	0.434968	2	4	50	0.0605575	Cyp26b1; Shh;
GO:0043615~astrocyte cell migration	0.434968	2	6	33.3333	0.103048	Apcdd1; Ccl3;
GO:0043619~regulation of transcription from RNA polymerase II promoter in response to oxidative stress	0.434968	2	7	28.5714	0.126558	Ankrd2; Cd36;
GO:0043651~linoleic acid metabolic process	0.434968	3	10	30	0.0573907	Cyp2j6; Ephx2; Gstm7;
GO:0043931~ossification involved in bone maturation	0.434968	2	7	28.5714	0.126558	Plxnb1; Ryr1;
GO:0044278~cell wall disruption in other organism	0.434968	1	1	100	0.134816	Reg3g;
GO:0044328~canonical Wnt signaling pathway involved in positive regulation of endothelial cell migration	0.434968	1	1	100	0.134816	Plpp3;
GO:0044329~canonical Wnt signaling pathway involved in positive regulation of cell-cell adhesion	0.434968	1	1	100	0.134816	Plpp3;
GO:0044331~cell-cell adhesion mediated by cadherin	0.434968	2	4	50	0.0605575	Cdh2; Cdhr2;
GO:0044539~long-chain fatty acid import	0.434968	2	6	33.3333	0.103048	Cd36; Fabp3;
GO:0044704~single-organism reproductive behavior	0.434968	1	1	100	0.134816	Ar;
GO:0045062~extrathymic T cell selection	0.434968	2	3	66.6667	0.0423031	Btnl1; Btnl6;
GO:0045063~T-helper 1 cell differentiation	0.434968	2	5	40	0.0809343	Il18r1; Sema4a;
GO:0045071~negative regulation of viral genome replication	0.434968	6	29	20.6897	0.0325668	Oasl1; Prox1; Rnasel; Rsad2; Tnf; Trim6;
GO:0045088~regulation of innate immune response	0.434968	3	12	25	0.0823702	Dhx58; Irf7; Otud7a;
GO:0045109~intermediate filament organization	0.434968	4	21	19.0476	0.0929253	Des; Krt20; Shh; Tchh;
GO:0045113~regulation of integrin biosynthetic process	0.434968	1	1	100	0.134816	S100a9;
GO:0045216~cell-cell junction organization	0.434968	4	24	16.6667	0.127995	Ceacam1; Cldn6; Lims2; Xirp2;
GO:0045226~extracellular polysaccharide biosynthetic process	0.434968	2	3	66.6667	0.0423031	Has2; Has3;
GO:0045475~locomotor rhythm	0.434968	3	15	20	0.126799	Ciart; Npas2; Pten;
GO:0045556~positive regulation of TRAIL biosynthetic process	0.434968	1	1	100	0.134816	Tnfrsf8;
GO:0045595~regulation of cell differentiation	0.434968	6	35	17.1429	0.0635372	Bmp4; Cela1; Gli3; Nrg1; Plekhb1; Tfap2b;
GO:0045601~regulation of endothelial cell differentiation	0.434968	2	5	40	0.0809343	Ceacam1; Cul7;
GO:0045617~negative regulation of keratinocyte differentiation	0.434968	3	9	33.3333	0.0464945	Ovol2; Reg3a; Reg3g;
GO:0045661~regulation of myoblast differentiation	0.434968	2	7	28.5714	0.126558	Capn3; Klhl41;
GO:0045726~positive regulation of integrin biosynthetic process	0.434968	2	3	66.6667	0.0423031	Ar; Nox1;
GO:0045746~negative regulation of Notch signaling pathway	0.434968	6	30	20	0.0368515	Bmp7; Dlk1; Dlx1; Notch4; Ovol2; Slc35c1;
GO:0045773~positive regulation of axon extension	0.434968	7	41	17.0732	0.0477839	Bdnf; Dbn1; Fn1; Islr2; Mapt; Ngf; Nrg1;
GO:0045786~negative regulation of cell cycle	0.434968	6	36	16.6667	0.0699488	Bmp4; Bmp7; Brinp3; Inhba; Ptgs2; Rb1;
GO:0045820~negative regulation of glycolytic process	0.434968	3	12	25	0.0823702	Actn3; Myog; Ppargc1a;
GO:0045824~negative regulation of innate immune response	0.434968	3	14	21.4286	0.111159	Acod1; Dhx58; Smpdl3b;
GO:0045879~negative regulation of smoothened signaling pathway	0.434968	5	21	23.8095	0.0317333	Gli3; Hhip; Kif7; Rb1; Wnt7b;
GO:0045880~positive regulation of smoothened signaling pathway	0.434968	6	31	19.3548	0.0414805	Kif7; Prrx2; Shh; Shox2; Smo; Wnt9a;
GO:0045892~negative regulation of transcription, DNA-templated	0.434968	46	488	9.42623	0.0825033	Ar; Atf3; Atoh8; Bhlhe41; Bmp4; Bmp7; Capn3; Ciart; Cited1; Elf3; Ern2; Fabp4; Foxd1; Foxg1; Gli3; Grem1; Hhex; Id3; Lgr4; Mlxipl; Myb; Myf6; Nostrin; Nr1i2; Nrg1; Ovol2; Pdx1; Ppargc1b; Prdm8; Prickle1; Prox1; Rb1; Rorb; Smo; Smtnl1; Smyd1; Sox5; Sox6; Tbx3; Tceal7; Tfap2b; Tnf; Trim6; Twist2; Wnt5a; Wt1;
GO:0045932~negative regulation of muscle contraction	0.434968	1	1	100	0.134816	Tnnt1;
GO:0045944~positive regulation of transcription from RNA polymerase II promoter	0.434968	94	1029	9.13508	0.0379594	Ablim2; Ablim3; Abra; Ar; Arnt2; Atf3; Barx2; Bmp4; Bmp7; Cavin4; Ccl3; Cd40; Cdh13; Cela1; Chp2; Creb3l3; Csf3; Csrp3; Dlx1; Ebf4; Elf3; Epcam; Etv5; Eya1; Fos; Fosl1; Foxd1; Foxf1; Foxj1; Galr2; Gata4; Gli3; Grem1; Grin1; Hfe2; Hhex; Hif3a; Hmga2; Hmgn3; Hnf1a; Hnf4g; Il11; Il1a; Inhba; Irf7; Lpin3; Mamstr; Mlxipl; Myb; Myod1; Myog; Nfat5; Nkx2-3; Nod2; Nog; Nos1; Npas2; Nr1h4; Nr1i2; Nr5a2; Nr…
GO:0045987~positive regulation of smooth muscle contraction	0.434968	4	24	16.6667	0.127995	Adra1d; Edn2; F2r; Ptgs2;
GO:0045988~negative regulation of striated muscle contraction	0.434968	2	4	50	0.0605575	Atp1a2; Atp2a1;
GO:0046006~regulation of activated T cell proliferation	0.434968	1	1	100	0.134816	Ripk3;
GO:0046069~cGMP catabolic process	0.434968	3	8	37.5	0.0367335	Pde11a; Pde2a; Pde9a;
GO:0046108~uridine metabolic process	0.434968	1	1	100	0.134816	Upp1;
GO:0046148~pigment biosynthetic process	0.434968	1	1	100	0.134816	Sox2;
GO:0046186~acetaldehyde biosynthetic process	0.434968	1	1	100	0.134816	Adh1;
GO:0046223~aflatoxin catabolic process	0.434968	1	1	100	0.134816	Gsta3;
GO:0046272~stilbene catabolic process	0.434968	1	1	100	0.134816	Ephx2;
GO:0046314~phosphocreatine biosynthetic process	0.434968	1	1	100	0.134816	Ckm;
GO:0046320~regulation of fatty acid oxidation	0.434968	2	4	50	0.0605575	Fabp3; Pdk4;
GO:0046322~negative regulation of fatty acid oxidation	0.434968	2	7	28.5714	0.126558	Acacb; Dgat2;
GO:0046337~phosphatidylethanolamine metabolic process	0.434968	1	1	100	0.134816	Lipc;
GO:0046426~negative regulation of JAK-STAT cascade	0.434968	7	46	15.2174	0.0743819	Chad; Flrt1; Flrt2; Hmga2; Lrrc15; Lrrc66; Ptprd;
GO:0046449~creatinine metabolic process	0.434968	2	4	50	0.0605575	Ghr; Mme;
GO:0046461~neutral lipid catabolic process	0.434968	1	1	100	0.134816	Lipc;
GO:0046462~monoacylglycerol metabolic process	0.434968	1	1	100	0.134816	Mogat2;
GO:0046473~phosphatidic acid metabolic process	0.434968	1	1	100	0.134816	Lipc;
GO:0046534~positive regulation of photoreceptor cell differentiation	0.434968	1	1	100	0.134816	Shh;
GO:0046639~negative regulation of alpha-beta T cell differentiation	0.434968	2	3	66.6667	0.0423031	Gli3; Shh;
GO:0046676~negative regulation of insulin secretion	0.434968	6	41	14.6341	0.107327	Adra2a; Bmp8a; Nos1; Nov; Oit1; Pde3b;
GO:0046688~response to copper ion	0.434968	3	12	25	0.0823702	Atp7b; Il1a; Sord;
GO:0046785~microtubule polymerization	0.434968	3	11	27.2727	0.0693697	Fgf13; Tppp; Tppp3;
GO:0046813~receptor-mediated virion attachment to host cell	0.434968	2	4	50	0.0605575	Ace2; Lrrc15;
GO:0046835~carbohydrate phosphorylation	0.434968	3	14	21.4286	0.111159	Hk2; Hkdc1; Rbks;
GO:0046880~regulation of follicle-stimulating hormone secretion	0.434968	1	1	100	0.134816	Inhba;
GO:0046889~positive regulation of lipid biosynthetic process	0.434968	3	13	23.0769	0.0963244	Abhd6; Ccdc3; Mlxipl;
GO:0046928~regulation of neurotransmitter secretion	0.434968	4	21	19.0476	0.0929253	Camk2a; Kcnc3; Kcnc4; Ngf;
GO:0048143~astrocyte activation	0.434968	2	5	40	0.0809343	Agt; Smo;
GO:0048241~epinephrine transport	0.434968	1	1	100	0.134816	Slc22a1;
GO:0048246~macrophage chemotaxis	0.434968	3	14	21.4286	0.111159	Ccl3; Edn2; Lgals3;
GO:0048263~determination of dorsal identity	0.434968	2	6	33.3333	0.103048	Grem1; Grem2;
GO:0048286~lung alveolus development	0.434968	7	48	14.5833	0.087042	Bmp4; Edn2; Foxf1; Igfbp5; Pkdcc; Pthlh; Sox2;
GO:0048333~mesodermal cell differentiation	0.434968	2	4	50	0.0605575	Bmp4; Inhba;
GO:0048371~lateral mesodermal cell differentiation	0.434968	1	1	100	0.134816	Foxf1;
GO:0048385~regulation of retinoic acid receptor signaling pathway	0.434968	2	4	50	0.0605575	Akr1c18; Cyp26b1;
GO:0048392~intermediate mesodermal cell differentiation	0.434968	1	1	100	0.134816	Bmp4;
GO:0048545~response to steroid hormone	0.434968	4	17	23.5294	0.0546558	Adh1; Gnrh1; Paqr5; Spp1;
GO:0048565~digestive tract development	0.434968	6	28	21.4286	0.028619	Foxf1; Lgr4; Nkx2-3; Pdx1; Rb1; Smo;
GO:0048568~embryonic organ development	0.434968	6	36	16.6667	0.0699488	Gli3; Hhex; Shh; Smo; Sox2; Wnt7b;
GO:0048570~notochord morphogenesis	0.434968	2	6	33.3333	0.103048	Nog; Wnt5a;
GO:0048613~embryonic ectodermal digestive tract morphogenesis	0.434968	1	1	100	0.134816	Foxf1;
GO:0048617~embryonic foregut morphogenesis	0.434968	3	11	27.2727	0.0693697	Foxf1; Gata4; Shh;
GO:0048621~post-embryonic digestive tract morphogenesis	0.434968	1	1	100	0.134816	Nkx2-3;
GO:0048630~skeletal muscle tissue growth	0.434968	2	4	50	0.0605575	Chrna1; Chrnd;
GO:0048639~positive regulation of developmental growth	0.434968	2	7	28.5714	0.126558	Agr2; C3;
GO:0048645~animal organ formation	0.434968	2	7	28.5714	0.126558	Ar; Shh;
GO:0048663~neuron fate commitment	0.434968	5	34	14.7059	0.133399	Bmp4; Gli3; Nrg1; Shh; Sox2;
GO:0048675~axon extension	0.434968	5	27	18.5185	0.0690404	Bdnf; Dclk1; Mapt; Plxnb1; Sema5a;
GO:0048692~negative regulation of axon extension involved in regeneration	0.434968	1	1	100	0.134816	Tnr;
GO:0048709~oligodendrocyte differentiation	0.434968	6	29	20.6897	0.0325668	Gli3; Nrg1; Shh; Slc8a3; Sox5; Sox6;
GO:0048769~sarcomerogenesis	0.434968	2	3	66.6667	0.0423031	Tcap; Ttn;
GO:0048793~pronephros development	0.434968	2	6	33.3333	0.103048	Osr2; Pax8;
GO:0048808~male genitalia morphogenesis	0.434968	2	5	40	0.0809343	Ar; Shh;
GO:0048812~neuron projection morphogenesis	0.434968	9	66	13.6364	0.0769852	Bmp7; Brsk1; Kirrel3; Ngf; Plxnb1; Stk26; Thbs4; Wnt5a; Wnt7b;
GO:0048821~erythrocyte development	0.434968	4	23	17.3913	0.115751	Ank1; Hba-a1; Hba-a2; Sox6;
GO:0048841~regulation of axon extension involved in axon guidance	0.434968	2	5	40	0.0809343	Nrp1; Sema3a;
GO:0048846~axon extension involved in axon guidance	0.434968	3	8	37.5	0.0367335	Nrp1; Sema3a; Smo;
GO:0048853~forebrain morphogenesis	0.434968	3	11	27.2727	0.0693697	Hhex; Pten; Smo;
GO:0048855~adenohypophysis morphogenesis	0.434968	1	1	100	0.134816	Duox2;
GO:0048856~anatomical structure development	0.434968	4	18	22.2222	0.0632469	Eya1; Gli3; Shh; Wnt9a;
GO:0048864~stem cell development	0.434968	2	7	28.5714	0.126558	Shh; Wnt7b;
GO:0050663~cytokine secretion	0.434968	2	7	28.5714	0.126558	Agt; Ephb6;
GO:0050679~positive regulation of epithelial cell proliferation	0.434968	9	75	12	0.131245	Bmp4; Eya1; Htra1; Nod2; Nog; Osr2; Scn5a; Smo; Wnt5a;
GO:0050680~negative regulation of epithelial cell proliferation	0.434968	10	70	14.2857	0.051461	Ar; Bmp4; Cdkn2b; Lims2; Pax6; Pten; Rb1; Sox2; Tgfbr3; Wnt5a;
GO:0050718~positive regulation of interleukin-1 beta secretion	0.434968	5	21	23.8095	0.0317333	Aim2; Casp1; Ccl3; Nod2; Wnt5a;
GO:0050729~positive regulation of inflammatory response	0.434968	7	51	13.7255	0.108169	Ccl3; Fabp4; Pde2a; S100a8; S100a9; Tnf; Wnt5a;
GO:0050731~positive regulation of peptidyl-tyrosine phosphorylation	0.434968	13	106	12.2642	0.0720678	Agt; Cd36; Csf3; Enpp2; Gfra1; Ghr; Ighm; Il11; Nod2; Nrg1; Nrp1; Plpp3; Thbs4;
GO:0050746~regulation of lipoprotein metabolic process	0.434968	2	3	66.6667	0.0423031	Dgat2; Lipg;
GO:0050766~positive regulation of phagocytosis	0.434968	7	47	14.8936	0.0805679	C3; Camk1d; Cd36; Nod2; Pros1; Rab27a; Tnf;
GO:0050772~positive regulation of axonogenesis	0.434968	5	30	16.6667	0.0940073	Ache; Dixdc1; Plxnb1; Robo2; Shox2;
GO:0050796~regulation of insulin secretion	0.434968	6	35	17.1429	0.0635372	Hnf1a; Nos2; Pde3b; Syt9; Tfap2b; Tnf;
GO:0050807~regulation of synapse organization	0.434968	3	10	30	0.0573907	Dkk1; Etv5; Igsf9;
GO:0050808~synapse organization	0.434968	6	43	13.9535	0.124666	Elfn1; Lrrtm2; Mapt; Sema3e; Tnr; Wnt7b;
GO:0050829~defense response to Gram-negative bacterium	0.434968	10	66	15.1515	0.0382021	Chga; Dmbt1; Ighm; Lypd8; Mmp7; Naip5; Nlrp10; Reg3b; Reg3g; Spaca4;
GO:0050830~defense response to Gram-positive bacterium	0.434968	11	88	12.5	0.0844997	Cd36; Chga; Dmbt1; Hist1h2be; Mmp7; Nod2; Pglyrp1; Reg3b; Reg3g; Spaca4; Tnf;
GO:0050881~musculoskeletal movement	0.434968	2	6	33.3333	0.103048	Chrna1; Chrnd;
GO:0050908~detection of light stimulus involved in visual perception	0.434968	4	20	20	0.0824005	Atp8a2; Rbp4; Reep6; Sema5a;
GO:0050918~positive chemotaxis	0.434968	3	14	21.4286	0.111159	Lgals3; Nrp1; Sema5a;
GO:0050955~thermoception	0.434968	2	5	40	0.0809343	Adra2a; Trpa1;
GO:0051023~regulation of immunoglobulin secretion	0.434968	2	5	40	0.0809343	Cd40; Tnf;
GO:0051066~dihydrobiopterin metabolic process	0.434968	1	1	100	0.134816	Gch1;
GO:0051092~positive regulation of NF-kappaB transcription factor activity	0.434968	15	111	13.5135	0.0297286	Aim2; Ar; Camk2a; Capn3; Card14; Cd40; Grem1; Map3k13; Nod2; Ripk3; Tgfbr3; Tnf; Tnfrsf8; Trim15; Wnt5a;
GO:0051125~regulation of actin nucleation	0.434968	1	1	100	0.134816	Vil1;
GO:0051145~smooth muscle cell differentiation	0.434968	4	18	22.2222	0.0632469	Agt; Bmp4; Foxf1; Wnt7b;
GO:0051150~regulation of smooth muscle cell differentiation	0.434968	2	5	40	0.0809343	Bmp4; Foxf1;
GO:0051155~positive regulation of striated muscle cell differentiation	0.434968	2	7	28.5714	0.126558	Nrg1; Shh;
GO:0051160~L-xylitol catabolic process	0.434968	1	1	100	0.134816	Sord;
GO:0051164~L-xylitol metabolic process	0.434968	1	1	100	0.134816	Sord;
GO:0051216~cartilage development	0.434968	10	73	13.6986	0.0632018	Bmp4; Bmp7; Bmp8a; Bmp8b; Col11a2; Nog; Prrx2; Sox5; Sox6; Wnt5a;
GO:0051234~establishment of localization	0.434968	1	1	100	0.134816	Dpp4;
GO:0051347~positive regulation of transferase activity	0.434968	2	5	40	0.0809343	Apoa1; Ripk3;
GO:0051354~negative regulation of oxidoreductase activity	0.434968	2	5	40	0.0809343	Hp; Tmlhe;
GO:0051388~positive regulation of neurotrophin TRK receptor signaling pathway	0.434968	2	7	28.5714	0.126558	Ngf; Tmem108;
GO:0051389~inactivation of MAPKK activity	0.434968	1	1	100	0.134816	Igf1r;
GO:0051394~regulation of nerve growth factor receptor activity	0.434968	1	1	100	0.134816	Cav3;
GO:0051454~intracellular pH elevation	0.434968	2	4	50	0.0605575	Cftr; Nox1;
GO:0051482~positive regulation of cytosolic calcium ion concentration involved in phospholipase C-activating G-protein coupled signaling pathway	0.434968	5	31	16.129	0.103226	Agtr1a; F2r; Gpr20; Gpr55; Rxfp3;
GO:0051494~negative regulation of cytoskeleton organization	0.434968	1	1	100	0.134816	Espn;
GO:0051533~positive regulation of NFAT protein import into nucleus	0.434968	3	10	30	0.0573907	Akap6; Ceacam1; Tnf;
GO:0051552~flavone metabolic process	0.434968	1	1	100	0.134816	Ugt1a1;
GO:0051591~response to cAMP	0.434968	5	25	20	0.0547176	Cited1; Duox1; Duox2; Pklr; Pygm;
GO:0051641~cellular localization	0.434968	1	1	100	0.134816	Myo1d;
GO:0051695~actin filament uncapping	0.434968	1	1	100	0.134816	Actn2;
GO:0051702~interaction with symbiont	0.434968	2	7	28.5714	0.126558	Fn1; Gpx2;
GO:0051707~response to other organism	0.434968	2	5	40	0.0809343	Krt8; Pklr;
GO:0051796~negative regulation of timing of catagen	0.434968	1	1	100	0.134816	Cdh3;
GO:0051799~negative regulation of hair follicle development	0.434968	2	3	66.6667	0.0423031	Inhba; Smo;
GO:0051896~regulation of protein kinase B signaling	0.434968	3	15	20	0.126799	Cav3; Clcf1; Gata4;
GO:0051897~positive regulation of protein kinase B signaling	0.434968	12	85	14.1176	0.0376094	Akr1c18; Axl; Chil1; Csf3; Igf1r; Igfbp5; Nrg1; Rasd2; Sema5a; Thpo; Tnf; Tnfaip8l3;
GO:0051926~negative regulation of calcium ion transport	0.434968	3	9	33.3333	0.0464945	Cav3; Nos1; Ptgs2;
GO:0051928~positive regulation of calcium ion transport	0.434968	5	30	16.6667	0.0940073	Aqp2; Cacnb2; Camk2a; F2r; Mylk;
GO:0051964~negative regulation of synapse assembly	0.434968	2	4	50	0.0605575	Epha7; Wnt5a;
GO:0051965~positive regulation of synapse assembly	0.434968	9	71	12.6761	0.105099	Adgrb2; Bdnf; Clstn2; Clstn3; Flrt1; Flrt2; Lrrn1; Lrrtm2; Tpbg;
GO:0052047~interaction with other organism via secreted substance involved in symbiotic interaction	0.434968	1	1	100	0.134816	Fn1;
GO:0052695~cellular glucuronidation	0.434968	2	6	33.3333	0.103048	Ugt1a1; Ugt2a3;
GO:0055001~muscle cell development	0.434968	3	10	30	0.0573907	Cacna1s; Sgcg; Trim54;
GO:0055002~striated muscle cell development	0.434968	1	1	100	0.134816	Ttn;
GO:0055013~cardiac muscle cell development	0.434968	4	15	26.6667	0.039507	Actn2; Alpk3; Cav3; Xirp1;
GO:0055020~positive regulation of cardiac muscle fiber development	0.434968	1	1	100	0.134816	Bmp4;
GO:0055075~potassium ion homeostasis	0.434968	2	7	28.5714	0.126558	Kcnh2; Tfap2b;
GO:0055078~sodium ion homeostasis	0.434968	2	7	28.5714	0.126558	Scn7a; Tfap2b;
GO:0055089~fatty acid homeostasis	0.434968	3	13	23.0769	0.0963244	Dgat2; Mlxipl; Nr1h4;
GO:0055091~phospholipid homeostasis	0.434968	3	9	33.3333	0.0464945	Apoa1; Fabp3; Lipg;
GO:0060021~palate development	0.434968	12	86	13.9535	0.0402449	Col11a2; Gabrb3; Gli3; Inhba; Insig1; Osr2; Pkdcc; Shh; Snai2; Tbx3; Tgfbr3; Wnt5a;
GO:0060023~soft palate development	0.434968	2	5	40	0.0809343	Col11a2; Sox11;
GO:0060044~negative regulation of cardiac muscle cell proliferation	0.434968	3	13	23.0769	0.0963244	Nog; Pten; Rbp4;
GO:0060047~heart contraction	0.434968	4	17	23.5294	0.0546558	Actc1; Rnls; Sgcg; Trdn;
GO:0060056~mammary gland involution	0.434968	2	6	33.3333	0.103048	Elf3; Igfbp5;
GO:0060068~vagina development	0.434968	3	11	27.2727	0.0693697	Axl; Rbp4; Wnt5a;
GO:0060134~prepulse inhibition	0.434968	3	15	20	0.126799	Dbn1; Grin1; Pten;
GO:0060157~urinary bladder development	0.434968	2	5	40	0.0809343	Rbp4; Wnt5a;
GO:0060173~limb development	0.434968	7	39	17.9487	0.0391355	Comp; Dkk1; Gli3; Grem1; Kremen2; Nog; Shh;
GO:0060174~limb bud formation	0.434968	3	10	30	0.0573907	Shh; Sox11; Sema3c;
GO:0060214~endocardium formation	0.434968	2	4	50	0.0605575	Ovol2; Prox1;
GO:0060235~lens induction in camera-type eye	0.434968	2	7	28.5714	0.126558	Bmp4; Sox2;
GO:0060243~negative regulation of cell growth involved in contact inhibition	0.434968	1	1	100	0.134816	Cdhr2;
GO:0060248~detection of cell density by contact stimulus involved in contact inhibition	0.434968	1	1	100	0.134816	Smo;
GO:0060262~negative regulation of N-terminal protein palmitoylation	0.434968	1	1	100	0.134816	Hhatl;
GO:0060290~transdifferentiation	0.434968	2	7	28.5714	0.126558	Gata4; Insm1;
GO:0060299~negative regulation of sarcomere organization	0.434968	1	1	100	0.134816	Cav3;
GO:0060300~regulation of cytokine activity	0.434968	1	1	100	0.134816	Grem2;
GO:0060309~elastin catabolic process	0.434968	1	1	100	0.134816	Cela1;
GO:0060315~negative regulation of ryanodine-sensitive calcium-release channel activity	0.434968	2	6	33.3333	0.103048	Casq2; Gstm7;
GO:0060326~cell chemotaxis	0.434968	9	58	15.5172	0.0426714	Agtr1a; Ccl28; Cxcl12; Enpp2; Fpr1; Fpr2; Nov; Saa3; Sema5a;
GO:0060340~positive regulation of type I interferon-mediated signaling pathway	0.434968	3	11	27.2727	0.0693697	Irf7; Trim6; Wnt5a;
GO:0060349~bone morphogenesis	0.434968	5	34	14.7059	0.133399	Actn3; Cyp26b1; Has2; Osr2; Ripply1;
GO:0060363~cranial suture morphogenesis	0.434968	2	5	40	0.0809343	Bmp4; Insig1;
GO:0060366~lambdoid suture morphogenesis	0.434968	1	1	100	0.134816	Gli3;
GO:0060367~sagittal suture morphogenesis	0.434968	1	1	100	0.134816	Gli3;
GO:0060373~regulation of ventricular cardiac muscle cell membrane depolarization	0.434968	2	7	28.5714	0.126558	Cav3; Scn5a;
GO:0060385~axonogenesis involved in innervation	0.434968	2	6	33.3333	0.103048	Nrp1; Sema3a;
GO:0060393~regulation of pathway-restricted SMAD protein phosphorylation	0.434968	2	4	50	0.0605575	Bmp4; Bmp7;
GO:0060394~negative regulation of pathway-restricted SMAD protein phosphorylation	0.434968	3	12	25	0.0823702	Dkk1; Grem1; Nog;
GO:0060412~ventricular septum morphogenesis	0.434968	6	38	15.7895	0.0838468	Nog; Pitx2; Prox1; Sox11; Tbx3; Tgfbr3;
GO:0060414~aorta smooth muscle tissue morphogenesis	0.434968	2	5	40	0.0809343	Mylk; Prox1;
GO:0060415~muscle tissue morphogenesis	0.434968	2	6	33.3333	0.103048	Myf6; Shox2;
GO:0060429~epithelium development	0.434968	3	9	33.3333	0.0464945	Bmp4; Snai2; Foxj1;
GO:0060442~branching involved in prostate gland morphogenesis	0.434968	2	7	28.5714	0.126558	Bmp4; Shh;
GO:0060446~branching involved in open tracheal system development	0.434968	1	1	100	0.134816	Foxf1;
GO:0060447~bud outgrowth involved in lung branching	0.434968	2	4	50	0.0605575	Shh; Tnc;
GO:0060458~right lung development	0.434968	1	1	100	0.134816	Shh;
GO:0060459~left lung development	0.434968	1	1	100	0.134816	Shh;
GO:0060461~right lung morphogenesis	0.434968	1	1	100	0.134816	Foxf1;
GO:0060464~lung lobe formation	0.434968	1	1	100	0.134816	Gata4;
GO:0060482~lobar bronchus development	0.434968	1	1	100	0.134816	Wnt7b;
GO:0060492~lung induction	0.434968	2	3	66.6667	0.0423031	Wnt2; Wnt2b;
GO:0060501~positive regulation of epithelial cell proliferation involved in lung morphogenesis	0.434968	2	7	28.5714	0.126558	Hmga2; Wnt2;
GO:0060503~bud dilation involved in lung branching	0.434968	1	1	100	0.134816	Bmp4;
GO:0060513~prostatic bud formation	0.434968	2	5	40	0.0809343	Nog; Shh;
GO:0060516~primary prostatic bud elongation	0.434968	1	1	100	0.134816	Shh;
GO:0060520~activation of prostate induction by androgen receptor signaling pathway	0.434968	1	1	100	0.134816	Ar;
GO:0060540~diaphragm morphogenesis	0.434968	1	1	100	0.134816	Gata4;
GO:0060548~negative regulation of cell death	0.434968	11	83	13.253	0.0630457	Agr2; Bdnf; Bmp4; Bmp7; Nov; Npas2; Pacrg; Reg3b; Sox11; Tead2; Wnt9a;
GO:0060578~superior vena cava morphogenesis	0.434968	1	1	100	0.134816	Pitx2;
GO:0060585~positive regulation of prostaglandin-endoperoxide synthase activity	0.434968	2	3	66.6667	0.0423031	Edn2; Nod2;
GO:0060592~mammary gland formation	0.434968	1	1	100	0.134816	Bmp4;
GO:0060606~tube closure	0.434968	1	1	100	0.134816	Wnt5a;
GO:0060613~fat pad development	0.434968	2	7	28.5714	0.126558	Dgat2; Hmga2;
GO:0060638~mesenchymal-epithelial cell signaling	0.434968	2	3	66.6667	0.0423031	Wnt2b; Wnt5a;
GO:0060649~mammary gland bud elongation	0.434968	1	1	100	0.134816	Pthlh;
GO:0060659~nipple sheath formation	0.434968	1	1	100	0.134816	Pthlh;
GO:0060664~epithelial cell proliferation involved in salivary gland morphogenesis	0.434968	2	7	28.5714	0.126558	Shh; Tnf;
GO:0060668~regulation of branching involved in salivary gland morphogenesis by extracellular matrix-epithelial cell signaling	0.434968	1	1	100	0.134816	Ntn4;
GO:0060676~ureteric bud formation	0.434968	2	5	40	0.0809343	Grem1; Nog;
GO:0060678~dichotomous subdivision of terminal units involved in ureteric bud branching	0.434968	1	1	100	0.134816	Foxd1;
GO:0060687~regulation of branching involved in prostate gland morphogenesis	0.434968	2	7	28.5714	0.126558	Bmp4; Bmp7;
GO:0060688~regulation of morphogenesis of a branching structure	0.434968	2	4	50	0.0605575	Bmp4; Pgf;
GO:0060693~regulation of branching involved in salivary gland morphogenesis	0.434968	2	4	50	0.0605575	Snai2; Tnf;
GO:0060706~cell differentiation involved in embryonic placenta development	0.434968	2	7	28.5714	0.126558	Krt19; Krt8;
GO:0060711~labyrinthine layer development	0.434968	3	12	25	0.0823702	Cdx2; Cited1; Gab1;
GO:0060712~spongiotrophoblast layer development	0.434968	2	7	28.5714	0.126558	Adm; Cited1;
GO:0060736~prostate gland growth	0.434968	3	10	30	0.0573907	Ar; Plag1; Pten;
GO:0060739~mesenchymal-epithelial cell signaling involved in prostate gland development	0.434968	1	1	100	0.134816	Tnc;
GO:0060740~prostate gland epithelium morphogenesis	0.434968	3	12	25	0.0823702	Ar; Igf1r; Tnc;
GO:0060769~positive regulation of epithelial cell proliferation involved in prostate gland development	0.434968	2	3	66.6667	0.0423031	Ar; Shh;
GO:0060782~regulation of mesenchymal cell proliferation involved in prostate gland development	0.434968	1	1	100	0.134816	Shh;
GO:0060783~mesenchymal smoothened signaling pathway involved in prostate gland development	0.434968	1	1	100	0.134816	Shh;
GO:0060825~fibroblast growth factor receptor signaling pathway involved in neural plate anterior/posterior pattern formation	0.434968	1	1	100	0.134816	Nog;
GO:0060873~anterior semicircular canal development	0.434968	1	1	100	0.134816	Gli3;
GO:0060875~lateral semicircular canal development	0.434968	1	1	100	0.134816	Gli3;
GO:0060901~regulation of hair cycle by canonical Wnt signaling pathway	0.434968	1	1	100	0.134816	Cdh3;
GO:0060907~positive regulation of macrophage cytokine production	0.434968	3	8	37.5	0.0367335	Cd36; Spon2; Wnt5a;
GO:0060912~cardiac cell fate specification	0.434968	1	1	100	0.134816	Tenm4;
GO:0060923~cardiac muscle cell fate commitment	0.434968	2	5	40	0.0809343	Tbx3; Wt1;
GO:0060931~sinoatrial node cell development	0.434968	2	3	66.6667	0.0423031	Popdc2; Tbx3;
GO:0060939~epicardium-derived cardiac fibroblast cell development	0.434968	1	1	100	0.134816	Tgfbr3;
GO:0060979~vasculogenesis involved in coronary vascular morphogenesis	0.434968	3	14	21.4286	0.111159	Gata4; Shh; Tgfbr3;
GO:0060980~cell migration involved in coronary vasculogenesis	0.434968	1	1	100	0.134816	Nrp1;
GO:0061011~hepatic duct development	0.434968	1	1	100	0.134816	Hhex;
GO:0061029~eyelid development in camera-type eye	0.434968	3	15	20	0.126799	Inhba; Osr2; Sox11;
GO:0061048~negative regulation of branching involved in lung morphogenesis	0.434968	1	1	100	0.134816	Tnf;
GO:0061049~cell growth involved in cardiac muscle cell development	0.434968	3	9	33.3333	0.0464945	Agt; Gata4; Sorbs2;
GO:0061050~regulation of cell growth involved in cardiac muscle cell development	0.434968	1	1	100	0.134816	Col14a1;
GO:0061052~negative regulation of cell growth involved in cardiac muscle cell development	0.434968	2	7	28.5714	0.126558	Cav3; Pi16;
GO:0061072~iris morphogenesis	0.434968	2	7	28.5714	0.126558	Pax6; Pitx2;
GO:0061114~branching involved in pancreas morphogenesis	0.434968	1	1	100	0.134816	Prox1;
GO:0061149~BMP signaling pathway involved in ureter morphogenesis	0.434968	1	1	100	0.134816	Bmp4;
GO:0061151~BMP signaling pathway involved in renal system segmentation	0.434968	1	1	100	0.134816	Bmp4;
GO:0061155~pulmonary artery endothelial tube morphogenesis	0.434968	1	1	100	0.134816	Bmp4;
GO:0061178~regulation of insulin secretion involved in cellular response to glucose stimulus	0.434968	4	24	16.6667	0.127995	Epha5; Hmgn3; Nr1h4; Slc9b2;
GO:0061181~regulation of chondrocyte development	0.434968	2	3	66.6667	0.0423031	Axin2; Rflna;
GO:0061189~positive regulation of sclerotome development	0.434968	1	1	100	0.134816	Shh;
GO:0061299~retina vasculature morphogenesis in camera-type eye	0.434968	3	8	37.5	0.0367335	Ndp; Nrp1; Rhoj;
GO:0061312~BMP signaling pathway involved in heart development	0.434968	2	6	33.3333	0.103048	Bmp4; Nog;
GO:0061343~cell adhesion involved in heart morphogenesis	0.434968	1	1	100	0.134816	Flrt2;
GO:0061347~planar cell polarity pathway involved in outflow tract morphogenesis	0.434968	1	1	100	0.134816	Wnt5a;
GO:0061348~planar cell polarity pathway involved in ventricular septum morphogenesis	0.434968	1	1	100	0.134816	Wnt5a;
GO:0061349~planar cell polarity pathway involved in cardiac right atrium morphogenesis	0.434968	1	1	100	0.134816	Wnt5a;
GO:0061350~planar cell polarity pathway involved in cardiac muscle tissue morphogenesis	0.434968	1	1	100	0.134816	Wnt5a;
GO:0061354~planar cell polarity pathway involved in pericardium morphogenesis	0.434968	1	1	100	0.134816	Wnt5a;
GO:0061370~testosterone biosynthetic process	0.434968	2	5	40	0.0809343	Akr1c18; Srd5a2;
GO:0061384~heart trabecula morphogenesis	0.434968	3	9	33.3333	0.0464945	Bmp7; Nog; Tgfbr3;
GO:0061441~renal artery morphogenesis	0.434968	1	1	100	0.134816	Nrp1;
GO:0061526~acetylcholine secretion	0.434968	1	1	100	0.134816	Slc44a4;
GO:0061551~trigeminal ganglion development	0.434968	2	5	40	0.0809343	Nrp1; Sema3a;
GO:0061588~calcium activated phospholipid scrambling	0.434968	2	5	40	0.0809343	Ano7; Ano9;
GO:0061589~calcium activated phosphatidylserine scrambling	0.434968	2	4	50	0.0605575	Ano7; Ano9;
GO:0061590~calcium activated phosphatidylcholine scrambling	0.434968	2	5	40	0.0809343	Ano7; Ano9;
GO:0061591~calcium activated galactosylceramide scrambling	0.434968	2	5	40	0.0809343	Ano7; Ano9;
GO:0061611~mannose to fructose-6-phosphate metabolic process	0.434968	1	1	100	0.134816	Mpi;
GO:0061615~glycolytic process through fructose-6-phosphate	0.434968	2	5	40	0.0809343	Aldob; Pfkp;
GO:0061619~glycolytic process from mannose through fructose-6-phosphate	0.434968	1	1	100	0.134816	Mpi;
GO:0061743~motor learning	0.434968	2	5	40	0.0809343	Dkk1; Gpr88;
GO:0061844~antimicrobial humoral immune response mediated by antimicrobial peptide	0.434968	5	30	16.6667	0.0940073	Cxcl5; Hist1h2be; Pglyrp1; Reg3g; S100a9;
GO:0065005~protein-lipid complex assembly	0.434968	1	1	100	0.134816	Apoa4;
GO:0070235~regulation of activation-induced cell death of T cells	0.434968	1	1	100	0.134816	Ripk3;
GO:0070252~actin-mediated cell contraction	0.434968	2	4	50	0.0605575	Actc1; Myh2;
GO:0070255~regulation of mucus secretion	0.434968	1	1	100	0.134816	Nlrp6;
GO:0070327~thyroid hormone transport	0.434968	2	6	33.3333	0.103048	Slc16a2; Ttr;
GO:0070328~triglyceride homeostasis	0.434968	5	27	18.5185	0.0690404	Apoa1; Apoa4; Lipc; Lpl; Nr1h4;
GO:0070365~hepatocyte differentiation	0.434968	2	6	33.3333	0.103048	Hhex; Prox1;
GO:0070372~regulation of ERK1 and ERK2 cascade	0.434968	6	32	18.75	0.0464597	Bmp4; Clcf1; Epha7; Fn1; Ros1; Tgfbr3;
GO:0070447~positive regulation of oligodendrocyte progenitor proliferation	0.434968	2	4	50	0.0605575	Nog; Shh;
GO:0070458~cellular detoxification of nitrogen compound	0.434968	2	3	66.6667	0.0423031	Gstm2; Gstm7;
GO:0070471~uterine smooth muscle contraction	0.434968	1	1	100	0.134816	Agt;
GO:0070508~cholesterol import	0.434968	2	6	33.3333	0.103048	Apoa1; Cd36;
GO:0070509~calcium ion import	0.434968	5	23	21.7391	0.0422866	Atp2a1; Cacna1g; Cacnb2; Hrh1; Trpv6;
GO:0070543~response to linoleic acid	0.434968	1	1	100	0.134816	Cd36;
GO:0070858~negative regulation of bile acid biosynthetic process	0.434968	2	4	50	0.0605575	Nr1h4; Prox1;
GO:0070885~negative regulation of calcineurin-NFAT signaling cascade	0.434968	2	5	40	0.0809343	Actn3; Cmya5;
GO:0070886~positive regulation of calcineurin-NFAT signaling cascade	0.434968	3	10	30	0.0573907	Akap6; Chp2; Nrg1;
GO:0070951~regulation of neutrophil mediated killing of gram-negative bacterium	0.434968	1	1	100	0.134816	Cxcl5;
GO:0071073~positive regulation of phospholipid biosynthetic process	0.434968	2	3	66.6667	0.0423031	Adgrf5; Fabp3;
GO:0071103~DNA conformation change	0.434968	1	1	100	0.134816	Hhex;
GO:0071105~response to interleukin-11	0.434968	1	1	100	0.134816	Cited1;
GO:0071219~cellular response to molecule of bacterial origin	0.434968	2	6	33.3333	0.103048	Acod1; Wnt5a;
GO:0071229~cellular response to acid chemical	0.434968	2	7	28.5714	0.126558	Bdnf; Ngf;
GO:0071244~cellular response to carbon dioxide	0.434968	1	1	100	0.134816	Trpa1;
GO:0071280~cellular response to copper ion	0.434968	3	9	33.3333	0.0464945	Aoc1; Aqp2; Atp7b;
GO:0071285~cellular response to lithium ion	0.434968	3	12	25	0.0823702	Fabp4; Myog; Shh;
GO:0071288~cellular response to mercury ion	0.434968	2	3	66.6667	0.0423031	Aqp2; Fn1;
GO:0071300~cellular response to retinoic acid	0.434968	7	44	15.9091	0.062878	Brinp3; Ptk6; Ret; Rorb; Tead2; Aldh1a2; Cyp26b1;
GO:0071345~cellular response to cytokine stimulus	0.434968	5	32	15.625	0.112874	Akap6; Csf3; Foxf1; Mme; Nos2;
GO:0071379~cellular response to prostaglandin stimulus	0.434968	1	1	100	0.134816	Akr1c18;
GO:0071384~cellular response to corticosteroid stimulus	0.434968	1	1	100	0.134816	Akr1c18;
GO:0071400~cellular response to oleic acid	0.434968	1	1	100	0.134816	Dgat2;
GO:0071417~cellular response to organonitrogen compound	0.434968	1	1	100	0.134816	Nr1h4;
GO:0071420~cellular response to histamine	0.434968	3	8	37.5	0.0367335	Aoc1; Gabrb3; Hrh1;
GO:0071447~cellular response to hydroperoxide	0.434968	2	7	28.5714	0.126558	Cd36; Dapk1;
GO:0071453~cellular response to oxygen levels	0.434968	1	1	100	0.134816	Myod1;
GO:0071471~cellular response to non-ionic osmotic stress	0.434968	1	1	100	0.134816	Ptgs2;
GO:0071476~cellular hypotonic response	0.434968	2	6	33.3333	0.103048	Mylk; Prkg2;
GO:0071560~cellular response to transforming growth factor beta stimulus	0.434968	7	45	15.5556	0.0684852	Akr1c18; Dbn1; Dlx1; Igf1r; Ppargc1a; Sox5; Sox6;
GO:0071603~endothelial cell-cell adhesion	0.434968	2	3	66.6667	0.0423031	Nov; Thbs4;
GO:0071608~macrophage inflammatory protein-1 alpha production	0.434968	1	1	100	0.134816	Nod2;
GO:0071622~regulation of granulocyte chemotaxis	0.434968	1	1	100	0.134816	Camk1d;
GO:0071624~positive regulation of granulocyte chemotaxis	0.434968	1	1	100	0.134816	S100a14;
GO:0071636~positive regulation of transforming growth factor beta production	0.434968	2	6	33.3333	0.103048	Cd46; Ptgs2;
GO:0071773~cellular response to BMP stimulus	0.434968	6	33	18.1818	0.0517937	Alpi; Bmp4; Bmp7; Dlx1; Hfe2; Nog;
GO:0071873~response to norepinephrine	0.434968	1	1	100	0.134816	Rnls;
GO:0071881~adenylate cyclase-inhibiting adrenergic receptor signaling pathway	0.434968	1	1	100	0.134816	Adra2a;
GO:0071882~phospholipase C-activating adrenergic receptor signaling pathway	0.434968	1	1	100	0.134816	Adra2a;
GO:0071893~BMP signaling pathway involved in nephric duct formation	0.434968	1	1	100	0.134816	Bmp4;
GO:0072015~glomerular visceral epithelial cell development	0.434968	2	7	28.5714	0.126558	Bmp4; Wt1;
GO:0072040~negative regulation of mesenchymal cell apoptotic process involved in nephron morphogenesis	0.434968	1	1	100	0.134816	Bmp7;
GO:0072060~outer medullary collecting duct development	0.434968	1	1	100	0.134816	Wnt7b;
GO:0072061~inner medullary collecting duct development	0.434968	2	3	66.6667	0.0423031	Dact2; Wnt7b;
GO:0072076~nephrogenic mesenchyme development	0.434968	1	1	100	0.134816	Foxd1;
GO:0072080~nephron tubule development	0.434968	1	1	100	0.134816	Wnt6;
GO:0072097~negative regulation of branch elongation involved in ureteric bud branching by BMP signaling pathway	0.434968	1	1	100	0.134816	Bmp4;
GO:0072101~specification of ureteric bud anterior/posterior symmetry by BMP signaling pathway	0.434968	1	1	100	0.134816	Bmp4;
GO:0072125~negative regulation of glomerular mesangial cell proliferation	0.434968	2	3	66.6667	0.0423031	Bmp4; Bmp7;
GO:0072173~metanephric tubule morphogenesis	0.434968	1	1	100	0.134816	Cxcr2;
GO:0072178~nephric duct morphogenesis	0.434968	2	5	40	0.0809343	Epha4; Epha7;
GO:0072192~ureter epithelial cell differentiation	0.434968	1	1	100	0.134816	Bmp4;
GO:0072198~mesenchymal cell proliferation involved in ureter development	0.434968	1	1	100	0.134816	Bmp4;
GO:0072200~negative regulation of mesenchymal cell proliferation involved in ureter development	0.434968	1	1	100	0.134816	Bmp4;
GO:0072202~cell differentiation involved in metanephros development	0.434968	1	1	100	0.134816	Lgr4;
GO:0072210~metanephric nephron development	0.434968	2	4	50	0.0605575	Foxd1; Tfap2b;
GO:0072213~metanephric capsule development	0.434968	1	1	100	0.134816	Foxd1;
GO:0072224~metanephric glomerulus development	0.434968	1	1	100	0.134816	Lgr4;
GO:0072267~metanephric capsule specification	0.434968	1	1	100	0.134816	Foxd1;
GO:0072278~metanephric comma-shaped body morphogenesis	0.434968	1	1	100	0.134816	Wt1;
GO:0072285~mesenchymal to epithelial transition involved in metanephric renal vesicle formation	0.434968	1	1	100	0.134816	Smo;
GO:0072302~negative regulation of metanephric glomerular mesangial cell proliferation	0.434968	1	1	100	0.134816	Wt1;
GO:0072574~hepatocyte proliferation	0.434968	2	6	33.3333	0.103048	Prox1; Rps6ka1;
GO:0072577~endothelial cell apoptotic process	0.434968	2	4	50	0.0605575	Col4a3; Tnf;
GO:0072606~interleukin-8 secretion	0.434968	2	4	50	0.0605575	Chil1; Nos2;
GO:0086002~cardiac muscle cell action potential involved in contraction	0.434968	3	13	23.0769	0.0963244	Cacna1g; Scn4b; Scn5a;
GO:0086005~ventricular cardiac muscle cell action potential	0.434968	3	13	23.0769	0.0963244	Cav3; Kcnh2; Scn5a;
GO:0086010~membrane depolarization during action potential	0.434968	6	28	21.4286	0.028619	Cacna1s; Kcnh2; Scn4a; Scn5a; Scn7a; Scn8a;
GO:0086012~membrane depolarization during cardiac muscle cell action potential	0.434968	2	6	33.3333	0.103048	Scn4b; Scn5a;
GO:0086015~SA node cell action potential	0.434968	2	6	33.3333	0.103048	Cacna1g; Scn5a;
GO:0086018~SA node cell to atrial cardiac muscle cell signaling	0.434968	1	1	100	0.134816	Cacna1g;
GO:0086027~AV node cell to bundle of His cell signaling	0.434968	1	1	100	0.134816	Cacna1g;
GO:0086030~adrenergic receptor signaling pathway involved in cardiac muscle relaxation	0.434968	1	1	100	0.134816	Chga;
GO:0086046~membrane depolarization during SA node cell action potential	0.434968	2	4	50	0.0605575	Cacna1g; Scn5a;
GO:0090022~regulation of neutrophil chemotaxis	0.434968	2	4	50	0.0605575	Bst1; Nod2;
GO:0090027~negative regulation of monocyte chemotaxis	0.434968	2	5	40	0.0809343	Grem1; Nov;
GO:0090131~mesenchyme migration	0.434968	1	1	100	0.134816	Foxf1;
GO:0090184~positive regulation of kidney development	0.434968	2	5	40	0.0809343	Bmp4; Foxd1;
GO:0090191~negative regulation of branching involved in ureteric bud morphogenesis	0.434968	2	4	50	0.0605575	Bmp4; Grem1;
GO:0090193~positive regulation of glomerulus development	0.434968	1	1	100	0.134816	Nog;
GO:0090194~negative regulation of glomerulus development	0.434968	1	1	100	0.134816	Bmp4;
GO:0090208~positive regulation of triglyceride metabolic process	0.434968	1	1	100	0.134816	Cd36;
GO:0090232~positive regulation of spindle checkpoint	0.434968	1	1	100	0.134816	Ndrg1;
GO:0090257~regulation of muscle system process	0.434968	1	1	100	0.134816	Actn3;
GO:0090258~negative regulation of mitochondrial fission	0.434968	2	6	33.3333	0.103048	Mapt; Ppargc1a;
GO:0090291~negative regulation of osteoclast proliferation	0.434968	1	1	100	0.134816	Grem1;
GO:0090320~regulation of chylomicron remnant clearance	0.434968	1	1	100	0.134816	Ces1g;
GO:0090336~positive regulation of brown fat cell differentiation	0.434968	2	7	28.5714	0.126558	Fndc5; Ptgs2;
GO:0090361~regulation of platelet-derived growth factor production	0.434968	1	1	100	0.134816	Ndrg2;
GO:0090425~acinar cell differentiation	0.434968	1	1	100	0.134816	Prox1;
GO:0090647~modulation of age-related behavioral decline	0.434968	1	1	100	0.134816	Dkk1;
GO:0097006~regulation of plasma lipoprotein particle levels	0.434968	2	6	33.3333	0.103048	Dgat2; Lipc;
GO:0097070~ductus arteriosus closure	0.434968	2	6	33.3333	0.103048	Foxf1; Tfap2b;
GO:0097106~postsynaptic density organization	0.434968	1	1	100	0.134816	Tmem108;
GO:0097120~receptor localization to synapse	0.434968	3	11	27.2727	0.0693697	Anks1b; Cep112; Dlg3;
GO:0097150~neuronal stem cell population maintenance	0.434968	4	23	17.3913	0.115751	Cdh2; Igf2bp1; Prox1; Sox2;
GO:0097185~cellular response to azide	0.434968	1	1	100	0.134816	Aoc1;
GO:0097190~apoptotic signaling pathway	0.434968	8	57	14.0351	0.0821066	Cd40; Dapk1; Nradd; Ptgis; Shh; Tnf; Tnfrsf26; Tnfrsf8;
GO:0097275~cellular ammonia homeostasis	0.434968	1	1	100	0.134816	Tfap2b;
GO:0097276~cellular creatinine homeostasis	0.434968	1	1	100	0.134816	Tfap2b;
GO:0097277~cellular urea homeostasis	0.434968	1	1	100	0.134816	Tfap2b;
GO:0097278~complement-dependent cytotoxicity	0.434968	1	1	100	0.134816	Rab27a;
GO:0097286~iron ion import	0.434968	2	4	50	0.0605575	Meltf; Tfrc;
GO:0097490~sympathetic neuron projection extension	0.434968	2	4	50	0.0605575	Nrp1; Sema3a;
GO:0097491~sympathetic neuron projection guidance	0.434968	2	4	50	0.0605575	Nrp1; Sema3a;
GO:0097503~sialylation	0.434968	2	4	50	0.0605575	St3gal5; St6galnac2;
GO:0097755~positive regulation of blood vessel diameter	0.434968	7	37	18.9189	0.0315795	Adm; Adra2a; Agt; Cftr; Nos1; Nos2; Ptprm;
GO:0098598~learned vocalization behavior or vocal learning	0.434968	1	1	100	0.134816	Pax6;
GO:0098743~cell aggregation	0.434968	1	1	100	0.134816	Mpz;
GO:0098828~modulation of inhibitory postsynaptic potential	0.434968	1	1	100	0.134816	Dbn1;
GO:0098909~regulation of cardiac muscle cell action potential involved in regulation of contraction	0.434968	2	5	40	0.0809343	Cav3; Fgf13;
GO:0098912~membrane depolarization during atrial cardiac muscle cell action potential	0.434968	2	3	66.6667	0.0423031	Cacnb2; Scn5a;
GO:0098924~retrograde trans-synaptic signaling by nitric oxide	0.434968	1	1	100	0.134816	Nos1;
GO:0098963~dendritic transport of messenger ribonucleoprotein complex	0.434968	1	1	100	0.134816	Kif5c;
GO:0098989~NMDA selective glutamate receptor signaling pathway	0.434968	2	4	50	0.0605575	Camk2a; Kalrn;
GO:0099004~calmodulin dependent kinase signaling pathway	0.434968	1	1	100	0.134816	Camk2a;
GO:0099083~retrograde trans-synaptic signaling by neuropeptide, modulating synaptic transmission	0.434968	1	1	100	0.134816	Bdnf;
GO:0099641~anterograde axonal protein transport	0.434968	1	1	100	0.134816	Hspb1;
GO:0099645~neurotransmitter receptor localization to postsynaptic specialization membrane	0.434968	1	1	100	0.134816	Kalrn;
GO:0120008~positive regulation of glutamatergic neuron differentiation	0.434968	1	1	100	0.134816	Pax6;
GO:1900020~positive regulation of protein kinase C activity	0.434968	2	6	33.3333	0.103048	Agt; Wnt5a;
GO:1900026~positive regulation of substrate adhesion-dependent cell spreading	0.434968	5	32	15.625	0.112874	Apoa1; Dbn1; Enpp2; Has2; Olfm4;
GO:1900042~positive regulation of interleukin-2 secretion	0.434968	2	7	28.5714	0.126558	Btnl2; Vtcn1;
GO:1900053~negative regulation of retinoic acid biosynthetic process	0.434968	1	1	100	0.134816	Akr1c18;
GO:1900075~positive regulation of neuromuscular synaptic transmission	0.434968	1	1	100	0.134816	Rapsn;
GO:1900106~positive regulation of hyaluranon cable assembly	0.434968	2	3	66.6667	0.0423031	Bmp7; Has3;
GO:1900118~negative regulation of execution phase of apoptosis	0.434968	2	6	33.3333	0.103048	Cidea; Fzd3;
GO:1900134~negative regulation of renin secretion into blood stream	0.434968	1	1	100	0.134816	F2r;
GO:1900158~negative regulation of bone mineralization involved in bone maturation	0.434968	2	4	50	0.0605575	Grem1; Rflna;
GO:1900212~negative regulation of mesenchymal cell apoptotic process involved in metanephros development	0.434968	2	4	50	0.0605575	Pax8; Wt1;
GO:1900245~positive regulation of MDA-5 signaling pathway	0.434968	2	3	66.6667	0.0423031	Ddx60; Dhx58;
GO:1900383~regulation of synaptic plasticity by receptor localization to synapse	0.434968	1	1	100	0.134816	Anks1b;
GO:1900387~negative regulation of cell-cell adhesion by negative regulation of transcription from RNA polymerase II promoter	0.434968	1	1	100	0.134816	Snai2;
GO:1900826~negative regulation of membrane depolarization during cardiac muscle cell action potential	0.434968	1	1	100	0.134816	Cav3;
GO:1901016~regulation of potassium ion transmembrane transporter activity	0.434968	2	6	33.3333	0.103048	Fhl1; Kcnab1;
GO:1901018~positive regulation of potassium ion transmembrane transporter activity	0.434968	2	6	33.3333	0.103048	Actn2; Atp1b2;
GO:1901184~regulation of ERBB signaling pathway	0.434968	1	1	100	0.134816	Sh3tc2;
GO:1901202~negative regulation of extracellular matrix assembly	0.434968	1	1	100	0.134816	Antxr1;
GO:1901206~positive regulation of adrenergic receptor signaling pathway involved in heart process	0.434968	1	1	100	0.134816	Nos1;
GO:1901215~negative regulation of neuron death	0.434968	9	61	14.7541	0.0540275	Bdnf; Chga; Csf3; Gabrb3; Ghr; Mdk; Ppargc1a; Shh; Smo;
GO:1901248~positive regulation of lung ciliated cell differentiation	0.434968	1	1	100	0.134816	Foxj1;
GO:1901264~carbohydrate derivative transport	0.434968	1	1	100	0.134816	Slc37a1;
GO:1901341~positive regulation of store-operated calcium channel activity	0.434968	1	1	100	0.134816	Bmp4;
GO:1901379~regulation of potassium ion transmembrane transport	0.434968	3	15	20	0.126799	Kcnab1; Kcne3; Kcnh2;
GO:1901385~regulation of voltage-gated calcium channel activity	0.434968	3	8	37.5	0.0367335	Cacnb1; Cacnb2; Stac;
GO:1901626~regulation of postsynaptic membrane organization	0.434968	1	1	100	0.134816	Rapsn;
GO:1901739~regulation of myoblast fusion	0.434968	1	1	100	0.134816	Myog;
GO:1901860~positive regulation of mitochondrial DNA metabolic process	0.434968	1	1	100	0.134816	Ppargc1a;
GO:1901863~positive regulation of muscle tissue development	0.434968	1	1	100	0.134816	Ppargc1a;
GO:1901897~regulation of relaxation of cardiac muscle	0.434968	2	4	50	0.0605575	Akap6; Ttn;
GO:1901899~positive regulation of relaxation of cardiac muscle	0.434968	1	1	100	0.134816	Chga;
GO:1901964~positive regulation of cell proliferation involved in outflow tract morphogenesis	0.434968	1	1	100	0.134816	Bmp4;
GO:1901978~positive regulation of cell cycle checkpoint	0.434968	1	1	100	0.134816	Prox1;
GO:1902068~regulation of sphingolipid mediated signaling pathway	0.434968	1	1	100	0.134816	Plpp3;
GO:1902073~positive regulation of hypoxia-inducible factor-1alpha signaling pathway	0.434968	1	1	100	0.134816	Rwdd3;
GO:1902074~response to salt	0.434968	1	1	100	0.134816	Rnls;
GO:1902161~positive regulation of cyclic nucleotide-gated ion channel activity	0.434968	1	1	100	0.134816	Cftr;
GO:1902285~semaphorin-plexin signaling pathway involved in neuron projection guidance	0.434968	2	4	50	0.0605575	Nrp1; Sema3a;
GO:1902287~semaphorin-plexin signaling pathway involved in axon guidance	0.434968	2	5	40	0.0809343	Nrp1; Sema3a;
GO:1902303~negative regulation of potassium ion export	0.434968	1	1	100	0.134816	Kcnh2;
GO:1902338~negative regulation of apoptotic process involved in morphogenesis	0.434968	1	1	100	0.134816	Tgfbr3;
GO:1902378~VEGF-activated neuropilin signaling pathway involved in axon guidance	0.434968	1	1	100	0.134816	Nrp1;
GO:1902474~positive regulation of protein localization to synapse	0.434968	2	5	40	0.0809343	Clstn3; Mapt;
GO:1902598~creatine transmembrane transport	0.434968	1	1	100	0.134816	Slc16a12;
GO:1902613~negative regulation of anti-Mullerian hormone signaling pathway	0.434968	1	1	100	0.134816	Amhr2;
GO:1902624~positive regulation of neutrophil migration	0.434968	1	1	100	0.134816	Il1a;
GO:1902730~positive regulation of proteoglycan biosynthetic process	0.434968	1	1	100	0.134816	Mustn1;
GO:1902897~regulation of postsynaptic density protein 95 clustering	0.434968	2	4	50	0.0605575	Cdh2; Dbn1;
GO:1902910~positive regulation of melanosome transport	0.434968	1	1	100	0.134816	Cdh3;
GO:1902939~negative regulation of intracellular calcium activated chloride channel activity	0.434968	1	1	100	0.134816	Ano9;
GO:1902946~protein localization to early endosome	0.434968	1	1	100	0.134816	Nrp1;
GO:1903045~neural crest cell migration involved in sympathetic nervous system development	0.434968	1	1	100	0.134816	Sema3a;
GO:1903170~negative regulation of calcium ion transmembrane transport	0.434968	2	3	66.6667	0.0423031	Atp1a2; Cbarp;
GO:1903202~negative regulation of oxidative stress-induced cell death	0.434968	2	4	50	0.0605575	Gata4; Hspb1;
GO:1903237~negative regulation of leukocyte tethering or rolling	0.434968	2	3	66.6667	0.0423031	Ccl28; Cxcl12;
GO:1903280~negative regulation of calcium:sodium antiporter activity	0.434968	1	1	100	0.134816	Atp1a2;
GO:1903375~facioacoustic ganglion development	0.434968	2	3	66.6667	0.0423031	Nrp1; Sema3a;
GO:1903435~positive regulation of constitutive secretory pathway	0.434968	1	1	100	0.134816	Rab27a;
GO:1903522~regulation of blood circulation	0.434968	1	1	100	0.134816	Trpa1;
GO:1903598~positive regulation of gap junction assembly	0.434968	2	3	66.6667	0.0423031	Ace2; Agt;
GO:1903670~regulation of sprouting angiogenesis	0.434968	1	1	100	0.134816	Ceacam1;
GO:1903765~negative regulation of potassium ion export across plasma membrane	0.434968	1	1	100	0.134816	Kcne3;
GO:1903769~negative regulation of cell proliferation in bone marrow	0.434968	1	1	100	0.134816	Lgals3;
GO:1903779~regulation of cardiac conduction	0.434968	2	6	33.3333	0.103048	Ace2; Agt;
GO:1903793~positive regulation of anion transport	0.434968	1	1	100	0.134816	Trpa1;
GO:1903817~negative regulation of voltage-gated potassium channel activity	0.434968	2	5	40	0.0809343	Kcnab1; Kcne3;
GO:1903920~positive regulation of actin filament severing	0.434968	1	1	100	0.134816	Csrp3;
GO:1903944~negative regulation of hepatocyte apoptotic process	0.434968	2	3	66.6667	0.0423031	Igf1r; Rb1;
GO:1903975~regulation of glial cell migration	0.434968	1	1	100	0.134816	Efemp1;
GO:1903984~positive regulation of TRAIL-activated apoptotic signaling pathway	0.434968	2	3	66.6667	0.0423031	Atf3; Pten;
GO:1904025~positive regulation of glucose catabolic process to lactate via pyruvate	0.434968	1	1	100	0.134816	Actn3;
GO:1904057~negative regulation of sensory perception of pain	0.434968	2	3	66.6667	0.0423031	Kcnc4; Nov;
GO:1904060~negative regulation of locomotor rhythm	0.434968	1	1	100	0.134816	Lepr;
GO:1904071~presynaptic active zone assembly	0.434968	1	1	100	0.134816	Pcdh17;
GO:1904113~negative regulation of muscle filament sliding	0.434968	1	1	100	0.134816	Dbn1;
GO:1904205~negative regulation of skeletal muscle hypertrophy	0.434968	1	1	100	0.134816	Igfbp5;
GO:1904220~regulation of serine C-palmitoyltransferase activity	0.434968	1	1	100	0.134816	Sptssb;
GO:1904263~positive regulation of TORC1 signaling	0.434968	2	7	28.5714	0.126558	Rragb; Rragd;
GO:1904445~negative regulation of establishment of Sertoli cell barrier	0.434968	1	1	100	0.134816	Il1a;
GO:1904446~positive regulation of establishment of Sertoli cell barrier	0.434968	1	1	100	0.134816	Cftr;
GO:1904622~negative regulation of actin-dependent ATPase activity	0.434968	1	1	100	0.134816	Dbn1;
GO:1904635~positive regulation of glomerular visceral epithelial cell apoptotic process	0.434968	1	1	100	0.134816	Ppargc1a;
GO:1904699~positive regulation of acinar cell proliferation	0.434968	1	1	100	0.134816	Reg1;
GO:1904754~positive regulation of vascular associated smooth muscle cell migration	0.434968	3	14	21.4286	0.111159	Agt; Pcsk5; Smo;
GO:1904808~positive regulation of protein oxidation	0.434968	1	1	100	0.134816	Trabd2b;
GO:1904934~negative regulation of cell proliferation in midbrain	0.434968	1	1	100	0.134816	Wnt5a;
GO:1904937~sensory neuron migration	0.434968	1	1	100	0.134816	Pax6;
GO:1904958~positive regulation of midbrain dopaminergic neuron differentiation	0.434968	1	1	100	0.134816	Dkk1;
GO:1904999~positive regulation of leukocyte adhesion to arterial endothelial cell	0.434968	1	1	100	0.134816	Tnf;
GO:1905010~positive regulation of L-lysine import across plasma membrane	0.434968	1	1	100	0.134816	Agt;
GO:1905025~negative regulation of membrane repolarization during ventricular cardiac muscle cell action potential	0.434968	1	1	100	0.134816	Kcne3;
GO:1905040~otic placode development	0.434968	1	1	100	0.134816	Nrp1;
GO:1905204~negative regulation of connective tissue replacement	0.434968	1	1	100	0.134816	Gata4;
GO:1905240~negative regulation of canonical Wnt signaling pathway involved in osteoblast differentiation	0.434968	1	1	100	0.134816	Tnn;
GO:1905327~tracheoesophageal septum formation	0.434968	1	1	100	0.134816	Shh;
GO:1905460~negative regulation of vascular associated smooth muscle cell apoptotic process	0.434968	1	1	100	0.134816	Cftr;
GO:1905589~positive regulation of L-arginine import across plasma membrane	0.434968	1	1	100	0.134816	Agt;
GO:1905596~negative regulation of low-density lipoprotein particle receptor binding	0.434968	1	1	100	0.134816	Pcsk9;
GO:1905598~negative regulation of low-density lipoprotein receptor activity	0.434968	1	1	100	0.134816	Pcsk9;
GO:1905601~negative regulation of receptor-mediated endocytosis involved in cholesterol transport	0.434968	1	1	100	0.134816	Pcsk9;
GO:1905609~positive regulation of smooth muscle cell-matrix adhesion	0.434968	1	1	100	0.134816	Pcsk5;
GO:1905695~positive regulation of phosphatidic acid biosynthetic process	0.434968	1	1	100	0.134816	Nr1h4;
GO:1990000~amyloid fibril formation	0.434968	3	9	33.3333	0.0464945	Cd36; Mapt; Ripk3;
GO:1990001~inhibition of cysteine-type endopeptidase activity involved in apoptotic process	0.434968	3	14	21.4286	0.111159	Naip1; Naip5; Naip6;
GO:1990091~sodium-dependent self proteolysis	0.434968	1	1	100	0.134816	Capn3;
GO:1990138~neuron projection extension	0.434968	4	23	17.3913	0.115751	Bdnf; Flrt1; Nrn1; Sema5a;
GO:1990256~signal clustering	0.434968	1	1	100	0.134816	Sema5a;
GO:1990262~anti-Mullerian hormone signaling pathway	0.434968	1	1	100	0.134816	Amhr2;
GO:1990314~cellular response to insulin-like growth factor stimulus	0.434968	2	7	28.5714	0.126558	Igf1r; Pten;
GO:1990379~lipid transport across blood brain barrier	0.434968	1	1	100	0.134816	Mfsd2a;
GO:1990451~cellular stress response to acidic pH	0.434968	1	1	100	0.134816	Nox1;
GO:1990523~bone regeneration	0.434968	2	3	66.6667	0.0423031	Lgr6; Nov;
GO:1990539~fructose import across plasma membrane	0.434968	1	1	100	0.134816	Slc2a5;
GO:1990697~protein depalmitoleylation	0.434968	1	1	100	0.134816	Notum;
GO:2000005~negative regulation of metanephric S-shaped body morphogenesis	0.434968	1	1	100	0.134816	Bmp4;
GO:2000007~negative regulation of metanephric comma-shaped body morphogenesis	0.434968	1	1	100	0.134816	Bmp4;
GO:2000020~positive regulation of male gonad development	0.434968	2	7	28.5714	0.126558	Sema3a; Wt1;
GO:2000062~negative regulation of ureter smooth muscle cell differentiation	0.434968	1	1	100	0.134816	Shh;
GO:2000063~positive regulation of ureter smooth muscle cell differentiation	0.434968	1	1	100	0.134816	Shh;
GO:2000077~negative regulation of type B pancreatic cell development	0.434968	1	1	100	0.134816	Cftr;
GO:2000118~regulation of sodium-dependent phosphate transport	0.434968	1	1	100	0.134816	Stc2;
GO:2000121~regulation of removal of superoxide radicals	0.434968	2	5	40	0.0809343	Cd36; Gch1;
GO:2000137~negative regulation of cell proliferation involved in heart morphogenesis	0.434968	1	1	100	0.134816	Bmp4;
GO:2000178~negative regulation of neural precursor cell proliferation	0.434968	3	14	21.4286	0.111159	Lims2; Pax6; Spint1;
GO:2000184~positive regulation of progesterone biosynthetic process	0.434968	1	1	100	0.134816	Ppargc1a;
GO:2000193~positive regulation of fatty acid transport	0.434968	1	1	100	0.134816	Erfe;
GO:2000213~positive regulation of glutamate metabolic process	0.434968	1	1	100	0.134816	Nr1h4;
GO:2000272~negative regulation of receptor activity	0.434968	2	4	50	0.0605575	Ppargc1a; Pten;
GO:2000291~regulation of myoblast proliferation	0.434968	2	4	50	0.0605575	Ankrd2; Klhl41;
GO:2000296~negative regulation of hydrogen peroxide catabolic process	0.434968	1	1	100	0.134816	Hp;
GO:2000313~regulation of fibroblast growth factor receptor signaling pathway involved in neural plate anterior/posterior pattern formation	0.434968	1	1	100	0.134816	Nog;
GO:2000346~negative regulation of hepatocyte proliferation	0.434968	2	5	40	0.0809343	Ceacam1; Lims2;
GO:2000357~negative regulation of kidney smooth muscle cell differentiation	0.434968	1	1	100	0.134816	Shh;
GO:2000358~positive regulation of kidney smooth muscle cell differentiation	0.434968	1	1	100	0.134816	Shh;
GO:2000363~positive regulation of prostaglandin-E synthase activity	0.434968	1	1	100	0.134816	Nod2;
GO:2000379~positive regulation of reactive oxygen species metabolic process	0.434968	6	31	19.3548	0.0414805	Acod1; Akr1c18; Cd36; Duoxa1; Nox1; Ripk3;
GO:2000392~regulation of lamellipodium morphogenesis	0.434968	1	1	100	0.134816	Vil1;
GO:2000394~positive regulation of lamellipodium morphogenesis	0.434968	2	7	28.5714	0.126558	Enpp2; Vil1;
GO:2000427~positive regulation of apoptotic cell clearance	0.434968	2	5	40	0.0809343	C2; C3;
GO:2000452~regulation of CD8-positive, alpha-beta cytotoxic T cell extravasation	0.434968	1	1	100	0.134816	Ripk3;
GO:2000484~positive regulation of interleukin-8 secretion	0.434968	3	11	27.2727	0.0693697	F2r; Nlrp10; Wnt5a;
GO:2000516~positive regulation of CD4-positive, alpha-beta T cell activation	0.434968	1	1	100	0.134816	Ceacam1;
GO:2000543~positive regulation of gastrulation	0.434968	2	7	28.5714	0.126558	Osr2; Tenm4;
GO:2000545~negative regulation of endothelial cell chemotaxis to fibroblast growth factor	0.434968	1	1	100	0.134816	Cxcl13;
GO:2000612~regulation of thyroid-stimulating hormone secretion	0.434968	1	1	100	0.134816	Pax8;
GO:2000647~negative regulation of stem cell proliferation	0.434968	2	7	28.5714	0.126558	Ovol2; Snai2;
GO:2000651~positive regulation of sodium ion transmembrane transporter activity	0.434968	2	6	33.3333	0.103048	Glrx; Wnk2;
GO:2000675~negative regulation of type B pancreatic cell apoptotic process	0.434968	2	7	28.5714	0.126558	Ngf; Pdx1;
GO:2000691~negative regulation of cardiac muscle cell myoblast differentiation	0.434968	1	1	100	0.134816	Prickle1;
GO:2000726~negative regulation of cardiac muscle cell differentiation	0.434968	2	6	33.3333	0.103048	Dkk1; Sox6;
GO:2000741~positive regulation of mesenchymal stem cell differentiation	0.434968	2	4	50	0.0605575	Sox5; Sox6;
GO:2000807~regulation of synaptic vesicle clustering	0.434968	1	1	100	0.134816	Pcdh17;
GO:2000808~negative regulation of synaptic vesicle clustering	0.434968	1	1	100	0.134816	Pten;
GO:2000818~negative regulation of myoblast proliferation	0.434968	1	1	100	0.134816	Myod1;
GO:2000826~regulation of heart morphogenesis	0.434968	1	1	100	0.134816	Smo;
GO:2000979~positive regulation of forebrain neuron differentiation	0.434968	1	1	100	0.134816	Prox1;
GO:2001012~mesenchymal cell differentiation involved in renal system development	0.434968	1	1	100	0.134816	Bmp4;
GO:2001014~regulation of skeletal muscle cell differentiation	0.434968	2	7	28.5714	0.126558	Klhl41; Rbfox1;
GO:2001030~negative regulation of cellular glucuronidation	0.434968	1	1	100	0.134816	Ugt1a1;
GO:2001076~positive regulation of metanephric ureteric bud development	0.434968	1	1	100	0.134816	Wt1;
GO:2001108~positive regulation of Rho guanyl-nucleotide exchange factor activity	0.434968	1	1	100	0.134816	Epha4;
GO:2001187~positive regulation of CD8-positive, alpha-beta T cell activation	0.434968	1	1	100	0.134816	Ceacam1;
GO:2001224~positive regulation of neuron migration	0.434968	3	14	21.4286	0.111159	Pax6; Sema3a; Sema6a;
GO:2001226~negative regulation of chloride transport	0.434968	1	1	100	0.134816	Prkg2;
GO:2001245~regulation of phosphatidylcholine biosynthetic process	0.434968	1	1	100	0.134816	Fabp3;
GO:2001250~positive regulation of ammonia assimilation cycle	0.434968	1	1	100	0.134816	Nr1h4;
GO:2001275~positive regulation of glucose import in response to insulin stimulus	0.434968	3	11	27.2727	0.0693697	Agt; Nr1h4; Rnasel;
GO:2001295~malonyl-CoA biosynthetic process	0.434968	1	1	100	0.134816	Acacb;
GO:0001101~response to acid chemical	0.445124	1	2	50	0.195251	Ces2c;
GO:0001504~neurotransmitter uptake	0.445124	1	2	50	0.195251	Atp1a2;
GO:0001692~histamine metabolic process	0.445124	1	2	50	0.195251	Hdc;
GO:0001694~histamine biosynthetic process	0.445124	1	2	50	0.195251	Hdc;
GO:0001706~endoderm formation	0.445124	3	16	18.75	0.143167	Dkk1; Gata4; Nog;
GO:0001707~mesoderm formation	0.445124	5	36	13.8889	0.155452	Bmp4; Bmp7; Dkk1; Inhba; Nog;
GO:0001709~cell fate determination	0.445124	3	18	16.6667	0.177771	Cyp26b1; Pax6; Prox1;
GO:0001776~leukocyte homeostasis	0.445124	2	8	25	0.15116	Cxcl5; Nkx2-3;
GO:0001816~cytokine production	0.445124	4	26	15.3846	0.153988	Cxcl5; Fabp4; Nfat5; Pla2r1;
GO:0001819~positive regulation of cytokine production	0.445124	4	29	13.7931	0.19622	Adra2a; Ceacam20; Tnf; Wnt5a;
GO:0001867~complement activation, lectin pathway	0.445124	2	9	22.2222	0.176588	C1s1; Masp1;
GO:0001869~negative regulation of complement activation, lectin pathway	0.445124	1	2	50	0.195251	A2m;
GO:0001914~regulation of T cell mediated cytotoxicity	0.445124	1	2	50	0.195251	Ripk3;
GO:0001919~regulation of receptor recycling	0.445124	2	8	25	0.15116	Ache; Tbc1d16;
GO:0001958~endochondral ossification	0.445124	4	29	13.7931	0.19622	Bmp4; Fgf18; Phospho1; Pthlh;
GO:0001970~positive regulation of activation of membrane attack complex	0.445124	1	2	50	0.195251	C3;
GO:0002009~morphogenesis of an epithelium	0.445124	4	25	16	0.140752	Car9; Cited1; Hhex; Wnt5a;
GO:0002037~negative regulation of L-glutamate transport	0.445124	1	2	50	0.195251	Tnf;
GO:0002042~cell migration involved in sprouting angiogenesis	0.445124	3	17	17.6471	0.160183	Egr3; Grem1; Nrp1;
GO:0002066~columnar/cuboidal epithelial cell development	0.445124	1	2	50	0.195251	Ros1;
GO:0002076~osteoblast development	0.445124	3	18	16.6667	0.177771	Pthlh; Shh; Tnn;
GO:0002184~cytoplasmic translational termination	0.445124	1	2	50	0.195251	Gspt2;
GO:0002305~CD8-positive, gamma-delta intraepithelial T cell differentiation	0.445124	1	2	50	0.195251	Ccr9;
GO:0002367~cytokine production involved in immune response	0.445124	1	2	50	0.195251	Nod2;
GO:0002426~immunoglobulin production in mucosal tissue	0.445124	1	2	50	0.195251	Tnfsf13;
GO:0002439~chronic inflammatory response to antigenic stimulus	0.445124	1	2	50	0.195251	Tnf;
GO:0002518~lymphocyte chemotaxis across high endothelial venule	0.445124	1	2	50	0.195251	Cxcl13;
GO:0002635~negative regulation of germinal center formation	0.445124	1	2	50	0.195251	Foxj1;
GO:0002741~positive regulation of cytokine secretion involved in immune response	0.445124	2	8	25	0.15116	Trim6; Wnt5a;
GO:0002876~positive regulation of chronic inflammatory response to antigenic stimulus	0.445124	1	2	50	0.195251	Tnf;
GO:0002902~regulation of B cell apoptotic process	0.445124	1	2	50	0.195251	Pten;
GO:0002933~lipid hydroxylation	0.445124	1	2	50	0.195251	Cyp3a13;
GO:0003002~regionalization	0.445124	1	2	50	0.195251	Pax6;
GO:0003097~renal water transport	0.445124	1	2	50	0.195251	Aqp2;
GO:0003139~secondary heart field specification	0.445124	2	8	25	0.15116	Axin2; Bmp4;
GO:0003156~regulation of animal organ formation	0.445124	1	2	50	0.195251	Wt1;
GO:0003171~atrioventricular valve development	0.445124	1	2	50	0.195251	Pitx2;
GO:0003290~atrial septum secundum morphogenesis	0.445124	1	2	50	0.195251	Gata4;
GO:0003344~pericardium morphogenesis	0.445124	2	8	25	0.15116	Bmp7; Wnt5a;
GO:0003366~cell-matrix adhesion involved in ameboidal cell migration	0.445124	1	2	50	0.195251	Itgb7;
GO:0005978~glycogen biosynthetic process	0.445124	3	16	18.75	0.143167	Gbe1; Phkg1; Ppp1r3c;
GO:0005986~sucrose biosynthetic process	0.445124	1	2	50	0.195251	Fbp2;
GO:0005996~monosaccharide metabolic process	0.445124	1	2	50	0.195251	Fuom;
GO:0006014~D-ribose metabolic process	0.445124	1	2	50	0.195251	Rbks;
GO:0006094~gluconeogenesis	0.445124	4	25	16	0.140752	Atf3; Fbp2; Pgam2; Rbp4;
GO:0006109~regulation of carbohydrate metabolic process	0.445124	1	2	50	0.195251	Nr1h4;
GO:0006357~regulation of transcription from RNA polymerase II promoter	0.445124	35	391	8.95141	0.179962	Ankrd2; Ar; Atf3; Cdx2; Cited1; Dlx1; Ecm1; Etv5; Fos; Fosl1; Foxo6; Gata4; Hhex; Hif3a; Hist1h1d; Hmgn3; Hnf1a; Inhba; Isx; Mamld1; Mlxipl; Myod1; Nfe2l3; Nr1h4; Pax6; Pdx1; Pitx2; Rb1; Snai3; Sox2; Spib; Tceal7; Tcf7; Twist2; Wt1;
GO:0006507~GPI anchor release	0.445124	1	2	50	0.195251	Notum;
GO:0006540~glutamate decarboxylation to succinate	0.445124	1	2	50	0.195251	Gad2;
GO:0006546~glycine catabolic process	0.445124	1	2	50	0.195251	Gldc;
GO:0006633~fatty acid biosynthetic process	0.445124	8	68	11.7647	0.159875	Acacb; Acsm3; Fam213b; Hnf1a; Lipc; Lpl; Ptgis; Ptgs2;
GO:0006793~phosphorus metabolic process	0.445124	1	2	50	0.195251	Alpi;
GO:0006796~phosphate-containing compound metabolic process	0.445124	2	9	22.2222	0.176588	Enpp3; Lhpp;
GO:0006810~transport	0.445124	149	1810	8.23204	0.140363	Abcb1b; Abcc3; Abcc6; Abcg5; Abcg8; Abra; Ank; Ano7; Ano9; Ap1m2; Apoa1; Apoa4; Apob; Aqp2; Aqp5; Arl4c; Atp1a2; Atp1b2; Atp2a1; Atp2a3; Atp7b; Atp8a2; Cachd1; Cacna1s; Cacnb1; Cacnb2; Cacng1; Cacng6; Cd36; Cdh17; Cftr; Chp2; Chrna1; Chrnd; Chrng; Clca1; Clca4a; Clcn1; Clcn2; Cldn15; Clic5; Cplx2; Crabp1; Cubn; Dmbt1; Duoxa1; Duoxa2; Ero1l; Fabp2; Fabp3; Fabp4; Fxyd2; Gabrb3; Glrb; Glrx; Gpm6b; G…
GO:0006835~dicarboxylic acid transport	0.445124	1	2	50	0.195251	Slc13a3;
GO:0006879~cellular iron ion homeostasis	0.445124	5	38	13.1579	0.178887	Erfe; Heph; Hfe2; Meltf; Tfrc;
GO:0006906~vesicle fusion	0.445124	6	47	12.766	0.163071	Syt13; Syt16; Syt17; Syt9; Sytl1; Sytl2;
GO:0006956~complement activation	0.445124	2	8	25	0.15116	C2; C3;
GO:0006991~response to sterol depletion	0.445124	1	2	50	0.195251	Insig1;
GO:0007009~plasma membrane organization	0.445124	3	16	18.75	0.143167	Baiap2l2; Cav3; Sptb;
GO:0007037~vacuolar phosphate transport	0.445124	1	2	50	0.195251	Fgfr4;
GO:0007158~neuron cell-cell adhesion	0.445124	2	9	22.2222	0.176588	Ret; Tnr;
GO:0007173~epidermal growth factor receptor signaling pathway	0.445124	6	46	13.0435	0.153031	Efemp1; Fam83a; Fam83b; Gab1; Pigr; Vil1;
GO:0007179~transforming growth factor beta receptor signaling pathway	0.445124	8	71	11.2676	0.185589	Amhr2; Bmp8a; Bmp8b; Cited1; Dusp22; Fos; Ltbp1; Tgfbr3;
GO:0007214~gamma-aminobutyric acid signaling pathway	0.445124	4	25	16	0.140752	Bdnf; Gabbr2; Gabrb3; Gabre;
GO:0007218~neuropeptide signaling pathway	0.445124	9	77	11.6883	0.145487	Gipr; Glrb; Gpr88; Ltb4r2; Penk; Prokr1; Prokr2; Qrfp; Sort1;
GO:0007224~smoothened signaling pathway	0.445124	8	70	11.4286	0.176827	Foxf1; Gli3; Hhip; Pax6; Pdx1; Ptpdc1; Shh; Smo;
GO:0007250~activation of NF-kappaB-inducing kinase activity	0.445124	3	17	17.6471	0.160183	Agt; Chil1; Tnfsf15;
GO:0007271~synaptic transmission, cholinergic	0.445124	4	26	15.3846	0.153988	Chrna1; Chrnd; Chrng; Rapsn;
GO:0007354~zygotic determination of anterior/posterior axis, embryo	0.445124	1	2	50	0.195251	Pcsk6;
GO:0007435~salivary gland morphogenesis	0.445124	2	8	25	0.15116	Bmp7; Pax6;
GO:0007492~endoderm development	0.445124	5	39	12.8205	0.191071	Bmp4; Dkk1; Hhex; Nog; Pthlh;
GO:0007525~somatic muscle development	0.445124	1	2	50	0.195251	Hspb2;
GO:0007549~dosage compensation	0.445124	1	2	50	0.195251	H2afy2;
GO:0007620~copulation	0.445124	1	2	50	0.195251	Ar;
GO:0008016~regulation of heart contraction	0.445124	4	25	16	0.140752	Cav3; Hrc; Myh6; Nos1;
GO:0008038~neuron recognition	0.445124	1	2	50	0.195251	Bdnf;
GO:0008104~protein localization	0.445124	9	81	11.1111	0.176158	Apoa1; Cadm3; Cav3; Clic5; Cmtm8; Hnf1a; Kif5c; Mall; Tns4;
GO:0008344~adult locomotory behavior	0.445124	8	70	11.4286	0.176827	Adam22; Atp1a2; Chl1; Cxcl12; Grin1; Kalrn; Ngf; Scn8a;
GO:0008360~regulation of cell shape	0.445124	14	133	10.5263	0.147243	Ccl3; Fn1; Itga7; Myh14; Palmd; Plxnb1; Rhoj; Rhou; S100b; Sema3e; Sema4a; Sprr2a1; Syne3; Vil1;
GO:0008625~extrinsic apoptotic signaling pathway via death domain receptors	0.445124	4	28	14.2857	0.181758	Dapk1; Ngf; Sort1; Tnf;
GO:0009142~nucleoside triphosphate biosynthetic process	0.445124	2	8	25	0.15116	Ak4; Ak5;
GO:0009258~10-formyltetrahydrofolate catabolic process	0.445124	1	2	50	0.195251	Aldh1l1;
GO:0009311~oligosaccharide metabolic process	0.445124	3	19	15.7895	0.195854	St3gal5; St6galnac2; St8sia2;
GO:0009395~phospholipid catabolic process	0.445124	3	17	17.6471	0.160183	Abhd6; Enpp2; Pnliprp2;
GO:0009409~response to cold	0.445124	4	29	13.7931	0.19622	Agt; Trpa1; Ucp2; Acot11;
GO:0009590~detection of gravity	0.445124	1	2	50	0.195251	Otop1;
GO:0009609~response to symbiotic bacterium	0.445124	1	2	50	0.195251	Gpx2;
GO:0009653~anatomical structure morphogenesis	0.445124	5	39	12.8205	0.191071	Elf3; Foxo6; Gfra1; Pitx2; Ret;
GO:0009750~response to fructose	0.445124	1	2	50	0.195251	Slc2a5;
GO:0009812~flavonoid metabolic process	0.445124	1	2	50	0.195251	Sult1b1;
GO:0009914~hormone transport	0.445124	1	2	50	0.195251	Slc16a2;
GO:0009949~polarity specification of anterior/posterior axis	0.445124	1	2	50	0.195251	Shh;
GO:0009952~anterior/posterior pattern specification	0.445124	12	112	10.7143	0.157149	Aldh1a2; Cdx2; Gli3; Hhex; Hoxc8; Ifitm1; Pax6; Pcsk5; Shh; Smo; Wnt5a; Zic3;
GO:0010045~response to nickel cation	0.445124	1	2	50	0.195251	Cacna1g;
GO:0010255~glucose mediated signaling pathway	0.445124	1	2	50	0.195251	Mlxipl;
GO:0010565~regulation of cellular ketone metabolic process	0.445124	1	2	50	0.195251	Pdk4;
GO:0010646~regulation of cell communication	0.445124	1	2	50	0.195251	Grin1;
GO:0010716~negative regulation of extracellular matrix disassembly	0.445124	1	2	50	0.195251	Dpp4;
GO:0010737~protein kinase A signaling	0.445124	2	9	22.2222	0.176588	Myom1; Ttn;
GO:0010800~positive regulation of peptidyl-threonine phosphorylation	0.445124	4	28	14.2857	0.181758	Bmp7; Chil1; Trim6; Wnt5a;
GO:0010862~positive regulation of pathway-restricted SMAD protein phosphorylation	0.445124	6	48	12.5	0.173384	Bmp4; Bmp7; Bmp8a; Bmp8b; Gdf10; Inhba;
GO:0010881~regulation of cardiac muscle contraction by regulation of the release of sequestered calcium ion	0.445124	2	8	25	0.15116	Casq2; Hrc;
GO:0010903~negative regulation of very-low-density lipoprotein particle remodeling	0.445124	1	2	50	0.195251	Apoa1;
GO:0010907~positive regulation of glucose metabolic process	0.445124	2	9	22.2222	0.176588	Irs2; Slc45a3;
GO:0010944~negative regulation of transcription by competitive promoter binding	0.445124	2	8	25	0.15116	Bhlhe41; Ovol2;
GO:0010957~negative regulation of vitamin D biosynthetic process	0.445124	1	2	50	0.195251	Snai2;
GO:0010966~regulation of phosphate transport	0.445124	1	2	50	0.195251	Ros1;
GO:0010983~positive regulation of high-density lipoprotein particle clearance	0.445124	1	2	50	0.195251	Lipg;
GO:0014050~negative regulation of glutamate secretion	0.445124	2	9	22.2222	0.176588	Htr6; Il1rn;
GO:0014718~positive regulation of satellite cell activation involved in skeletal muscle regeneration	0.445124	1	2	50	0.195251	Capn3;
GO:0014734~skeletal muscle hypertrophy	0.445124	1	2	50	0.195251	Ar;
GO:0014737~positive regulation of muscle atrophy	0.445124	1	2	50	0.195251	Myog;
GO:0014809~regulation of skeletal muscle contraction by regulation of release of sequestered calcium ion	0.445124	1	2	50	0.195251	Casq1;
GO:0014850~response to muscle activity	0.445124	3	17	17.6471	0.160183	Capn3; Fndc5; Ppargc1a;
GO:0014891~striated muscle atrophy	0.445124	1	2	50	0.195251	Myog;
GO:0014908~myotube differentiation involved in skeletal muscle regeneration	0.445124	1	2	50	0.195251	Myod1;
GO:0014909~smooth muscle cell migration	0.445124	2	8	25	0.15116	Kalrn; Nov;
GO:0014916~regulation of lung blood pressure	0.445124	1	2	50	0.195251	Gch1;
GO:0015680~intracellular copper ion transport	0.445124	1	2	50	0.195251	Atp7b;
GO:0015698~inorganic anion transport	0.445124	1	2	50	0.195251	Slc26a4;
GO:0015701~bicarbonate transport	0.445124	3	17	17.6471	0.160183	Cftr; Slc26a4; Slc26a9;
GO:0015798~myo-inositol transport	0.445124	1	2	50	0.195251	Slc5a3;
GO:0015811~L-cystine transport	0.445124	1	2	50	0.195251	Slc7a9;
GO:0015827~tryptophan transport	0.445124	1	2	50	0.195251	Ace2;
GO:0015844~monoamine transport	0.445124	2	8	25	0.15116	Slc22a1; Slc29a4;
GO:0015891~siderophore transport	0.445124	1	2	50	0.195251	Lcn2;
GO:0015908~fatty acid transport	0.445124	3	16	18.75	0.143167	Cd36; Hnf1a; Mfsd2a;
GO:0015918~sterol transport	0.445124	1	2	50	0.195251	Abcg8;
GO:0016024~CDP-diacylglycerol biosynthetic process	0.445124	1	2	50	0.195251	Cds1;
GO:0016125~sterol metabolic process	0.445124	2	8	25	0.15116	Cyp26b1; Ebpl;
GO:0016332~establishment or maintenance of polarity of embryonic epithelium	0.445124	1	2	50	0.195251	Wnt7b;
GO:0016488~farnesol catabolic process	0.445124	1	2	50	0.195251	Akr1c18;
GO:0016598~protein arginylation	0.445124	1	2	50	0.195251	1700016K19Rik;
GO:0017158~regulation of calcium ion-dependent exocytosis	0.445124	4	25	16	0.140752	Syt13; Syt17; Syt9; Sytl1;
GO:0018146~keratan sulfate biosynthetic process	0.445124	1	2	50	0.195251	Chst4;
GO:0019626~short-chain fatty acid catabolic process	0.445124	1	2	50	0.195251	Ces1f;
GO:0019800~peptide cross-linking via chondroitin 4-sulfate glycosaminoglycan	0.445124	2	8	25	0.15116	Ndnf; Spock3;
GO:0019835~cytolysis	0.445124	4	26	15.3846	0.153988	Gzmc; Gzmd; Mmd; Serpinb9b;
GO:0019934~cGMP-mediated signaling	0.445124	2	8	25	0.15116	Cd36; Pde2a;
GO:0020028~hemoglobin import	0.445124	1	2	50	0.195251	Cubn;
GO:0021513~spinal cord dorsal/ventral patterning	0.445124	2	8	25	0.15116	Gli3; Shh;
GO:0021636~trigeminal nerve morphogenesis	0.445124	1	2	50	0.195251	Nrp1;
GO:0021649~vestibulocochlear nerve structural organization	0.445124	1	2	50	0.195251	Nrp1;
GO:0021681~cerebellar granular layer development	0.445124	1	2	50	0.195251	Mdk;
GO:0021740~principal sensory nucleus of trigeminal nerve development	0.445124	1	2	50	0.195251	Kirrel3;
GO:0021761~limbic system development	0.445124	1	2	50	0.195251	Tbx3;
GO:0021781~glial cell fate commitment	0.445124	1	2	50	0.195251	Nrg1;
GO:0021785~branchiomotor neuron axon guidance	0.445124	2	8	25	0.15116	Nrp1; Sema3a;
GO:0021796~cerebral cortex regionalization	0.445124	2	9	22.2222	0.176588	Dmrta2; Pax6;
GO:0021799~cerebral cortex radially oriented cell migration	0.445124	3	16	18.75	0.143167	Ccdc141; Dixdc1; Lhx6;
GO:0021842~chemorepulsion involved in interneuron migration from the subpallium to the cortex	0.445124	1	2	50	0.195251	Nrg1;
GO:0021852~pyramidal neuron migration	0.445124	1	2	50	0.195251	Foxg1;
GO:0021855~hypothalamus cell migration	0.445124	1	2	50	0.195251	Pitx2;
GO:0021893~cerebral cortex GABAergic interneuron fate commitment	0.445124	1	2	50	0.195251	Dlx1;
GO:0021904~dorsal/ventral neural tube patterning	0.445124	3	19	15.7895	0.195854	Bmp4; Shh; Smo;
GO:0022027~interkinetic nuclear migration	0.445124	2	9	22.2222	0.176588	Hhex; Pax6;
GO:0022612~gland morphogenesis	0.445124	2	8	25	0.15116	Nkx2-3; Plag1;
GO:0030001~metal ion transport	0.445124	4	25	16	0.140752	Atp7b; Ndfip2; Slc39a4; Slc8a3;
GO:0030007~cellular potassium ion homeostasis	0.445124	2	9	22.2222	0.176588	Atp1a2; Atp1b2;
GO:0030042~actin filament depolymerization	0.445124	2	8	25	0.15116	Aqp2; Vil1;
GO:0030073~insulin secretion	0.445124	5	36	13.8889	0.155452	Fam3b; Hnf1a; Il1rn; Pdx1; Ptprn;
GO:0030177~positive regulation of Wnt signaling pathway	0.445124	5	36	13.8889	0.155452	Dixdc1; Hhex; Kank1; Lgr6; Shh;
GO:0030212~hyaluronan metabolic process	0.445124	2	9	22.2222	0.176588	Has2; Itih2;
GO:0030501~positive regulation of bone mineralization	0.445124	5	35	14.2857	0.144243	Bmp4; Bmp7; Gpm6b; Osr2; Pkdcc;
GO:0030509~BMP signaling pathway	0.445124	10	94	10.6383	0.189843	Bmp4; Bmp7; Bmp8a; Bmp8b; Gata4; Gdf10; Hfe2; Myh6; Nog; Tgfbr3;
GO:0030510~regulation of BMP signaling pathway	0.445124	2	8	25	0.15116	Nog; Tfap2b;
GO:0030513~positive regulation of BMP signaling pathway	0.445124	5	37	13.5135	0.167007	Bmp4; Foxd1; Gata4; Sox11; Tgfbr3;
GO:0030595~leukocyte chemotaxis	0.445124	3	16	18.75	0.143167	Ccl3; Cxcl2; S100a9;
GO:0030825~positive regulation of cGMP metabolic process	0.445124	1	2	50	0.195251	Wnt5a;
GO:0030832~regulation of actin filament length	0.445124	1	2	50	0.195251	Neb;
GO:0030836~positive regulation of actin filament depolymerization	0.445124	2	9	22.2222	0.176588	Sema5a; Vil1;
GO:0030852~regulation of granulocyte differentiation	0.445124	1	2	50	0.195251	Rbp1;
GO:0030878~thyroid gland development	0.445124	4	25	16	0.140752	Duox2; Hhex; Pax8; Shh;
GO:0030879~mammary gland development	0.445124	5	38	13.1579	0.178887	Gli3; Igf1r; Irs2; Notch4; Tbx3;
GO:0030901~midbrain development	0.445124	5	37	13.5135	0.167007	Aplp2; Fzd3; Fzd6; Shh; Wnt5a;
GO:0031109~microtubule polymerization or depolymerization	0.445124	1	2	50	0.195251	Cryab;
GO:0031134~sister chromatid biorientation	0.445124	1	2	50	0.195251	Rb1;
GO:0031325~positive regulation of cellular metabolic process	0.445124	1	2	50	0.195251	Ppargc1a;
GO:0031449~regulation of slow-twitch skeletal muscle fiber contraction	0.445124	1	2	50	0.195251	Myh7;
GO:0031623~receptor internalization	0.445124	5	38	13.1579	0.178887	Ache; Adm; Cd36; Cxcr2; Tfrc;
GO:0031642~negative regulation of myelination	0.445124	2	8	25	0.15116	Pten; Tnf;
GO:0031643~positive regulation of myelination	0.445124	3	17	17.6471	0.160183	Nrg1; S100b; Tenm4;
GO:0032024~positive regulation of insulin secretion	0.445124	6	50	12	0.194775	Blk; Gipr; Glrx; Irs2; Pdx1; Rbp4;
GO:0032218~riboflavin transport	0.445124	1	2	50	0.195251	Slc52a3;
GO:0032270~positive regulation of cellular protein metabolic process	0.445124	3	17	17.6471	0.160183	Agt; Agtr1a; Inhba;
GO:0032287~peripheral nervous system myelin maintenance	0.445124	2	8	25	0.15116	Ndrg1; Sh3tc2;
GO:0032401~establishment of melanosome localization	0.445124	1	2	50	0.195251	Rab17;
GO:0032402~melanosome transport	0.445124	3	16	18.75	0.143167	Mreg; Rab17; Rab27a;
GO:0032430~positive regulation of phospholipase A2 activity	0.445124	1	2	50	0.195251	Agtr1a;
GO:0032463~negative regulation of protein homooligomerization	0.445124	2	9	22.2222	0.176588	Cldn7; Cryab;
GO:0032470~positive regulation of endoplasmic reticulum calcium ion concentration	0.445124	1	2	50	0.195251	Atp2a1;
GO:0032480~negative regulation of type I interferon production	0.445124	2	8	25	0.15116	Acod1; Dhx58;
GO:0032481~positive regulation of type I interferon production	0.445124	3	16	18.75	0.143167	Dhx58; Irf7; Trim15;
GO:0032509~endosome transport via multivesicular body sorting pathway	0.445124	1	2	50	0.195251	Sort1;
GO:0032535~regulation of cellular component size	0.445124	1	2	50	0.195251	Pten;
GO:0032607~interferon-alpha production	0.445124	1	2	50	0.195251	Irf7;
GO:0032689~negative regulation of interferon-gamma production	0.445124	4	27	14.8148	0.167668	Axl; Nod2; Nr1h4; Pglyrp1;
GO:0032701~negative regulation of interleukin-18 production	0.445124	1	2	50	0.195251	Nod2;
GO:0032762~mast cell cytokine production	0.445124	1	2	50	0.195251	Chga;
GO:0032803~regulation of low-density lipoprotein particle receptor catabolic process	0.445124	1	2	50	0.195251	Pcsk9;
GO:0032805~positive regulation of low-density lipoprotein particle receptor catabolic process	0.445124	1	2	50	0.195251	Pcsk9;
GO:0032836~glomerular basement membrane development	0.445124	2	8	25	0.15116	Col4a3; Wt1;
GO:0032901~positive regulation of neurotrophin production	0.445124	1	2	50	0.195251	Shh;
GO:0032902~nerve growth factor production	0.445124	1	2	50	0.195251	Pcsk6;
GO:0032912~negative regulation of transforming growth factor beta2 production	0.445124	1	2	50	0.195251	Cdh3;
GO:0032922~circadian regulation of gene expression	0.445124	7	60	11.6667	0.185735	Bhlhe41; Ciart; Gfpt1; Lgr4; Npas2; Ppargc1a; Prkg2;
GO:0032967~positive regulation of collagen biosynthetic process	0.445124	4	27	14.8148	0.167668	Bmp4; F2r; Ltbp1; Serpinb7;
GO:0032972~regulation of muscle filament sliding speed	0.445124	1	2	50	0.195251	Tnnc1;
GO:0033032~regulation of myeloid cell apoptotic process	0.445124	1	2	50	0.195251	Pten;
GO:0033139~regulation of peptidyl-serine phosphorylation of STAT protein	0.445124	1	2	50	0.195251	Ret;
GO:0033189~response to vitamin A	0.445124	1	2	50	0.195251	Rbp1;
GO:0033209~tumor necrosis factor-mediated signaling pathway	0.445124	4	27	14.8148	0.167668	Aim2; Card14; Krt8; Tnf;
GO:0033275~actin-myosin filament sliding	0.445124	1	2	50	0.195251	Actc1;
GO:0033572~transferrin transport	0.445124	2	9	22.2222	0.176588	Rep15; Tfrc;
GO:0033604~negative regulation of catecholamine secretion	0.445124	1	2	50	0.195251	Chga;
GO:0034124~regulation of MyD88-dependent toll-like receptor signaling pathway	0.445124	1	2	50	0.195251	Irf7;
GO:0034157~positive regulation of toll-like receptor 7 signaling pathway	0.445124	1	2	50	0.195251	Rsad2;
GO:0034224~cellular response to zinc ion starvation	0.445124	1	2	50	0.195251	Slc39a4;
GO:0034230~enkephalin processing	0.445124	1	2	50	0.195251	Cpe;
GO:0034349~glial cell apoptotic process	0.445124	1	2	50	0.195251	Rb1;
GO:0034374~low-density lipoprotein particle remodeling	0.445124	2	9	22.2222	0.176588	Apob; Lipc;
GO:0034378~chylomicron assembly	0.445124	1	2	50	0.195251	Ces1g;
GO:0034380~high-density lipoprotein particle assembly	0.445124	2	8	25	0.15116	Apoa1; Apoa4;
GO:0034381~plasma lipoprotein particle clearance	0.445124	1	2	50	0.195251	Cd36;
GO:0034445~negative regulation of plasma lipoprotein oxidation	0.445124	1	2	50	0.195251	Apoa4;
GO:0034504~protein localization to nucleus	0.445124	5	37	13.5135	0.167007	Bmp4; Bmp7; Hhex; Shh; Smo;
GO:0034605~cellular response to heat	0.445124	5	39	12.8205	0.191071	Il1a; Slc52a3; Stac; Trpa1; Zfp976;
GO:0034699~response to luteinizing hormone	0.445124	1	2	50	0.195251	Tgfbr3;
GO:0034971~histone H3-R17 methylation	0.445124	1	2	50	0.195251	Nr1h4;
GO:0035023~regulation of Rho protein signal transduction	0.445124	8	71	11.2676	0.185589	Arhgef19; Arhgef3; Cavin4; Cdh2; Kalrn; Obscn; Plekhg6; Rasgrf1;
GO:0035094~response to nicotine	0.445124	4	25	16	0.140752	Atp1a2; Chrna1; Chrnd; Chrng;
GO:0035295~tube development	0.445124	1	2	50	0.195251	Gli3;
GO:0035332~positive regulation of hippo signaling	0.445124	1	2	50	0.195251	Sox11;
GO:0035377~transepithelial water transport	0.445124	1	2	50	0.195251	Cftr;
GO:0035397~helper T cell enhancement of adaptive immune response	0.445124	1	2	50	0.195251	Nlrp10;
GO:0035411~catenin import into nucleus	0.445124	1	2	50	0.195251	Agt;
GO:0035419~activation of MAPK activity involved in innate immune response	0.445124	1	2	50	0.195251	Nod2;
GO:0035507~regulation of myosin-light-chain-phosphatase activity	0.445124	1	2	50	0.195251	Nuak1;
GO:0035606~peptidyl-cysteine S-trans-nitrosylation	0.445124	1	2	50	0.195251	S100a9;
GO:0035710~CD4-positive, alpha-beta T cell activation	0.445124	1	2	50	0.195251	Rsad2;
GO:0035728~response to hepatocyte growth factor	0.445124	1	2	50	0.195251	Gab1;
GO:0035802~adrenal cortex formation	0.445124	1	2	50	0.195251	Wt1;
GO:0035886~vascular smooth muscle cell differentiation	0.445124	1	2	50	0.195251	Pitx2;
GO:0035898~parathyroid hormone secretion	0.445124	1	2	50	0.195251	Trpv6;
GO:0035963~cellular response to interleukin-13	0.445124	1	2	50	0.195251	Shpk;
GO:0035987~endodermal cell differentiation	0.445124	2	9	22.2222	0.176588	Fn1; Inhba;
GO:0036518~chemorepulsion of dopaminergic neuron axon	0.445124	1	2	50	0.195251	Wnt5a;
GO:0038093~Fc receptor signaling pathway	0.445124	1	2	50	0.195251	Pigr;
GO:0038158~granulocyte colony-stimulating factor signaling pathway	0.445124	1	2	50	0.195251	Ceacam1;
GO:0038163~thrombopoietin-mediated signaling pathway	0.445124	1	2	50	0.195251	Thpo;
GO:0038166~angiotensin-activated signaling pathway	0.445124	2	8	25	0.15116	Agtr1a; Camk2a;
GO:0038183~bile acid signaling pathway	0.445124	1	2	50	0.195251	Nr1h4;
GO:0038190~VEGF-activated neuropilin signaling pathway	0.445124	1	2	50	0.195251	Nrp1;
GO:0039003~pronephric field specification	0.445124	1	2	50	0.195251	Pax8;
GO:0042058~regulation of epidermal growth factor receptor signaling pathway	0.445124	2	8	25	0.15116	Cdh13; Ceacam1;
GO:0042119~neutrophil activation	0.445124	2	8	25	0.15116	Cxcl5; Cxcr2;
GO:0042178~xenobiotic catabolic process	0.445124	2	8	25	0.15116	Gstm2; Gstm7;
GO:0042246~tissue regeneration	0.445124	2	8	25	0.15116	Lgr6; Mustn1;
GO:0042311~vasodilation	0.445124	4	25	16	0.140752	Agt; Cftr; Gch1; Nos1;
GO:0042325~regulation of phosphorylation	0.445124	3	18	16.6667	0.177771	Bmp7; Ppp1r14c; Ppp1r14d;
GO:0042326~negative regulation of phosphorylation	0.445124	3	18	16.6667	0.177771	Bmp4; Bmp7; Cdkn2b;
GO:0042335~cuticle development	0.445124	1	2	50	0.195251	Duox1;
GO:0042361~menaquinone catabolic process	0.445124	1	2	50	0.195251	Cyp4f40;
GO:0042377~vitamin K catabolic process	0.445124	1	2	50	0.195251	Cyp4f40;
GO:0042414~epinephrine metabolic process	0.445124	1	2	50	0.195251	Rnls;
GO:0042421~norepinephrine biosynthetic process	0.445124	2	9	22.2222	0.176588	Insm1; Moxd1;
GO:0042542~response to hydrogen peroxide	0.445124	5	38	13.1579	0.178887	Cryab; Hp; Mb; Stk26; Trpa1;
GO:0042596~fear response	0.445124	2	8	25	0.15116	Adra2a; Bdnf;
GO:0042631~cellular response to water deprivation	0.445124	1	2	50	0.195251	Aqp2;
GO:0042701~progesterone secretion	0.445124	1	2	50	0.195251	Inhba;
GO:0042745~circadian sleep/wake cycle	0.445124	1	2	50	0.195251	Npas2;
GO:0043046~DNA methylation involved in gamete generation	0.445124	3	19	15.7895	0.195854	Asz1; Morc1; Piwil4;
GO:0043122~regulation of I-kappaB kinase/NF-kappaB signaling	0.445124	3	17	17.6471	0.160183	Capn3; Hspb1; Tnf;
GO:0043316~cytotoxic T cell degranulation	0.445124	1	2	50	0.195251	Rab27a;
GO:0043403~skeletal muscle tissue regeneration	0.445124	3	16	18.75	0.143167	Myf6; Mymk; Myod1;
GO:0043409~negative regulation of MAPK cascade	0.445124	3	18	16.6667	0.177771	Cav3; Igf1r; Nlrp6;
GO:0043576~regulation of respiratory gaseous exchange	0.445124	2	8	25	0.15116	Grin1; Slc5a3;
GO:0043649~dicarboxylic acid catabolic process	0.445124	1	2	50	0.195251	Acot4;
GO:0044026~DNA hypermethylation	0.445124	1	2	50	0.195251	Morc1;
GO:0044090~positive regulation of vacuole organization	0.445124	1	2	50	0.195251	5330417C22Rik;
GO:0044092~negative regulation of molecular function	0.445124	1	2	50	0.195251	Twist2;
GO:0044236~multicellular organism metabolic process	0.445124	1	2	50	0.195251	Ghr;
GO:0044330~canonical Wnt signaling pathway involved in positive regulation of wound healing	0.445124	1	2	50	0.195251	Plpp3;
GO:0044381~glucose import in response to insulin stimulus	0.445124	1	2	50	0.195251	Slc2a4;
GO:0044793~negative regulation by host of viral process	0.445124	1	2	50	0.195251	Ceacam1;
GO:0045080~positive regulation of chemokine biosynthetic process	0.445124	2	9	22.2222	0.176588	Tnf; Wnt5a;
GO:0045087~innate immune response	0.445124	44	501	8.78244	0.17674	Acod1; Aim2; Axl; Blk; Bpifb1; C1s1; C2; C3; C4bp; Dhx58; Ifitm1; Ighm; Ighv1-26; Ighv1-80; Ighv1-81; Ighv9-3; Irf7; Lcn2; Lgals3; Lgr4; Ly9; Masp1; Mx1; Naip5; Naip6; Nlrp10; Nlrp6; Nod2; Nr1h4; Oasl1; Pglyrp1; Ptk6; Rsad2; S100a8; S100a9; Serinc5; Sh2d1a; Smpdl3b; Spon2; Tbkbp1; Trdv4; Trim10; Trim15; Trim31;
GO:0045198~establishment of epithelial cell apical/basal polarity	0.445124	2	9	22.2222	0.176588	Foxf1; Wnt5a;
GO:0045212~neurotransmitter receptor biosynthetic process	0.445124	1	2	50	0.195251	Ache;
GO:0045445~myoblast differentiation	0.445124	3	16	18.75	0.143167	Myod1; Rb1; Shh;
GO:0045446~endothelial cell differentiation	0.445124	2	8	25	0.15116	Notch4; Prox1;
GO:0045624~positive regulation of T-helper cell differentiation	0.445124	1	2	50	0.195251	Myb;
GO:0045672~positive regulation of osteoclast differentiation	0.445124	4	26	15.3846	0.153988	Ccl3; Fos; Ppargc1b; Tnf;
GO:0045776~negative regulation of blood pressure	0.445124	5	35	14.2857	0.144243	Adm2; Gch1; Guca2b; Nos1; Nos2;
GO:0045906~negative regulation of vasoconstriction	0.445124	2	9	22.2222	0.176588	Adm; Nos1;
GO:0045955~negative regulation of calcium ion-dependent exocytosis	0.445124	2	9	22.2222	0.176588	Adra2a; Cbarp;
GO:0045956~positive regulation of calcium ion-dependent exocytosis	0.445124	3	16	18.75	0.143167	Cacna1g; Scamp5; Syt9;
GO:0045976~negative regulation of mitotic cell cycle, embryonic	0.445124	1	2	50	0.195251	Fzd3;
GO:0045994~positive regulation of translational initiation by iron	0.445124	1	2	50	0.195251	Tnf;
GO:0046370~fructose biosynthetic process	0.445124	1	2	50	0.195251	Sord;
GO:0046415~urate metabolic process	0.445124	2	9	22.2222	0.176588	Slc16a9; Slc17a1;
GO:0046459~short-chain fatty acid metabolic process	0.445124	1	2	50	0.195251	Acot4;
GO:0046466~membrane lipid catabolic process	0.445124	1	2	50	0.195251	Smpdl3b;
GO:0046619~optic placode formation involved in camera-type eye formation	0.445124	1	2	50	0.195251	Prox1;
GO:0046849~bone remodeling	0.445124	3	17	17.6471	0.160183	Efna2; Lgr4; Tph1;
GO:0046851~negative regulation of bone remodeling	0.445124	1	2	50	0.195251	Grem1;
GO:0046884~follicle-stimulating hormone secretion	0.445124	1	2	50	0.195251	Tbx3;
GO:0046885~regulation of hormone biosynthetic process	0.445124	1	2	50	0.195251	Stc2;
GO:0046950~cellular ketone body metabolic process	0.445124	1	2	50	0.195251	Oxct1;
GO:0048012~hepatocyte growth factor receptor signaling pathway	0.445124	2	9	22.2222	0.176588	Muc20; Nrp1;
GO:0048017~inositol lipid-mediated signaling	0.445124	1	2	50	0.195251	Tnfaip8l3;
GO:0048169~regulation of long-term neuronal synaptic plasticity	0.445124	4	29	13.7931	0.19622	Agt; Bdnf; Grin1; S100b;
GO:0048172~regulation of short-term neuronal synaptic plasticity	0.445124	3	17	17.6471	0.160183	Bdnf; Shisa6; Syn1;
GO:0048245~eosinophil chemotaxis	0.445124	2	8	25	0.15116	Hrh1; Lgals3;
GO:0048265~response to pain	0.445124	3	18	16.6667	0.177771	Gch1; Ret; Trpa1;
GO:0048332~mesoderm morphogenesis	0.445124	1	2	50	0.195251	Tbx3;
GO:0048341~paraxial mesoderm formation	0.445124	2	8	25	0.15116	Hnf1a; Wnt5a;
GO:0048468~cell development	0.445124	6	45	13.3333	0.143276	Bmp7; Gdf10; Gjc1; Inhba; Shh; Smo;
GO:0048485~sympathetic nervous system development	0.445124	3	17	17.6471	0.160183	Nrp1; Sox11; Tfap2b;
GO:0048536~spleen development	0.445124	6	47	12.766	0.163071	Cdh17; Cdkn2b; Myb; Nkx2-3; Pitx2; Ripk3;
GO:0048537~mucosal-associated lymphoid tissue development	0.445124	1	2	50	0.195251	Nkx2-3;
GO:0048546~digestive tract morphogenesis	0.445124	3	18	16.6667	0.177771	Agr2; Shh; Wnt5a;
GO:0048593~camera-type eye morphogenesis	0.445124	4	25	16	0.140752	Aqp5; Bmp4; Bmp7; Gli3;
GO:0048638~regulation of developmental growth	0.445124	1	2	50	0.195251	Ar;
GO:0048662~negative regulation of smooth muscle cell proliferation	0.445124	5	38	13.1579	0.178887	Ace2; Ang; Igfbp5; Ndrg2; Ppargc1a;
GO:0048670~regulation of collateral sprouting	0.445124	1	2	50	0.195251	Bdnf;
GO:0048671~negative regulation of collateral sprouting	0.445124	2	9	22.2222	0.176588	Epha7; Fgf13;
GO:0048704~embryonic skeletal system morphogenesis	0.445124	7	56	12.5	0.148808	Bmp4; Eya1; Gli3; Osr2; Prrx2; Sox11; Wnt9a;
GO:0048710~regulation of astrocyte differentiation	0.445124	1	2	50	0.195251	Epha4;
GO:0048729~tissue morphogenesis	0.445124	2	8	25	0.15116	Gcnt4; Hhex;
GO:0048754~branching morphogenesis of an epithelial tube	0.445124	5	36	13.8889	0.155452	Bmp4; Bmp7; Gli3; Sema5a; Shh;
GO:0048762~mesenchymal cell differentiation	0.445124	2	9	22.2222	0.176588	Bmp7; Nog;
GO:0048791~calcium ion-regulated exocytosis of neurotransmitter	0.445124	4	28	14.2857	0.181758	Syt13; Syt17; Syt9; Sytl1;
GO:0048845~venous blood vessel morphogenesis	0.445124	2	8	25	0.15116	Notch4; Prox1;
GO:0048850~hypophysis morphogenesis	0.445124	1	2	50	0.195251	Wnt5a;
GO:0048875~chemical homeostasis within a tissue	0.445124	1	2	50	0.195251	Homer2;
GO:0050702~interleukin-1 beta secretion	0.445124	2	8	25	0.15116	Aim2; Cd36;
GO:0050767~regulation of neurogenesis	0.445124	4	29	13.7931	0.19622	Nos1; Pax6; Sox2; Tnr;
GO:0050773~regulation of dendrite development	0.445124	3	17	17.6471	0.160183	Camk1d; Kalrn; Rab17;
GO:0050775~positive regulation of dendrite morphogenesis	0.445124	4	29	13.7931	0.19622	Ache; Cul7; Epha4; Ptprd;
GO:0050790~regulation of catalytic activity	0.445124	4	28	14.2857	0.181758	Ar; Capn3; Cox6a2; Ttn;
GO:0050795~regulation of behavior	0.445124	2	9	22.2222	0.176588	Htr1d; Mdk;
GO:0050806~positive regulation of synaptic transmission	0.445124	4	27	14.8148	0.167668	Clstn2; Clstn3; S100b; Tnf;
GO:0050860~negative regulation of T cell receptor signaling pathway	0.445124	3	17	17.6471	0.160183	Btnl2; Dusp22; Lgals3;
GO:0050868~negative regulation of T cell activation	0.445124	3	18	16.6667	0.177771	Dusp22; Tigit; Vtcn1;
GO:0050892~intestinal absorption	0.445124	3	18	16.6667	0.177771	Cd36; Fabp2; Mogat2;
GO:0050905~neuromuscular process	0.445124	4	27	14.8148	0.167668	Chrna1; Glrb; Grin1; Scn8a;
GO:0050906~detection of stimulus involved in sensory perception	0.445124	1	2	50	0.195251	Ppef1;
GO:0050925~negative regulation of negative chemotaxis	0.445124	1	2	50	0.195251	Robo2;
GO:0050973~detection of mechanical stimulus involved in equilibrioception	0.445124	1	2	50	0.195251	Sox2;
GO:0051282~regulation of sequestering of calcium ion	0.445124	1	2	50	0.195251	Casq1;
GO:0051353~positive regulation of oxidoreductase activity	0.445124	2	8	25	0.15116	Nod2; Ripk3;
GO:0051403~stress-activated MAPK cascade	0.445124	2	9	22.2222	0.176588	Agt; Cryab;
GO:0051451~myoblast migration	0.445124	2	9	22.2222	0.176588	Smo; Thbs4;
GO:0051493~regulation of cytoskeleton organization	0.445124	3	17	17.6471	0.160183	Mypn; Plxnb1; Stmn4;
GO:0051548~negative regulation of keratinocyte migration	0.445124	1	2	50	0.195251	Pten;
GO:0051549~positive regulation of keratinocyte migration	0.445124	2	9	22.2222	0.176588	Epb41l4b; Has2;
GO:0051594~detection of glucose	0.445124	1	2	50	0.195251	Pdx1;
GO:0051599~response to hydrostatic pressure	0.445124	1	2	50	0.195251	Krt8;
GO:0051610~serotonin uptake	0.445124	1	2	50	0.195251	Slc18a1;
GO:0051648~vesicle localization	0.445124	1	2	50	0.195251	Myo1a;
GO:0051659~maintenance of mitochondrion location	0.445124	1	2	50	0.195251	Atp2a1;
GO:0051781~positive regulation of cell division	0.445124	6	45	13.3333	0.143276	Gkn1; Il1a; Mdk; Pgf; Shh; Thbs4;
GO:0051875~pigment granule localization	0.445124	1	2	50	0.195251	Rab27a;
GO:0051885~positive regulation of timing of anagen	0.445124	1	2	50	0.195251	Wnt5a;
GO:0051904~pigment granule transport	0.445124	1	2	50	0.195251	Rab27a;
GO:0051963~regulation of synapse assembly	0.445124	2	8	25	0.15116	Grin1; Rab17;
GO:0051968~positive regulation of synaptic transmission, glutamatergic	0.445124	4	25	16	0.140752	Gria4; Ptgs2; Shank2; Tnr;
GO:0051969~regulation of transmission of nerve impulse	0.445124	1	2	50	0.195251	Agt;
GO:0051977~lysophospholipid transport	0.445124	1	2	50	0.195251	Mfsd2a;
GO:0055059~asymmetric neuroblast division	0.445124	1	2	50	0.195251	Sox5;
GO:0055123~digestive system development	0.445124	2	9	22.2222	0.176588	Cela1; Pitx2;
GO:0060003~copper ion export	0.445124	1	2	50	0.195251	Atp7b;
GO:0060037~pharyngeal system development	0.445124	3	18	16.6667	0.177771	Bmp7; Eya1; Ripply3;
GO:0060059~embryonic retina morphogenesis in camera-type eye	0.445124	2	8	25	0.15116	Rbp4; Prox1;
GO:0060067~cervix development	0.445124	1	2	50	0.195251	Wnt5a;
GO:0060123~regulation of growth hormone secretion	0.445124	1	2	50	0.195251	Hmga2;
GO:0060180~female mating behavior	0.445124	1	2	50	0.195251	Fuom;
GO:0060197~cloacal septation	0.445124	1	2	50	0.195251	Bmp4;
GO:0060292~long term synaptic depression	0.445124	3	18	16.6667	0.177771	Abhd6; Pten; Shank2;
GO:0060302~negative regulation of cytokine activity	0.445124	1	2	50	0.195251	Nog;
GO:0060314~regulation of ryanodine-sensitive calcium-release channel activity	0.445124	2	9	22.2222	0.176588	Hrc; Jsrp1;
GO:0060327~cytoplasmic actin-based contraction involved in cell motility	0.445124	1	2	50	0.195251	Vil1;
GO:0060354~negative regulation of cell adhesion molecule production	0.445124	1	2	50	0.195251	Apoa1;
GO:0060364~frontal suture morphogenesis	0.445124	1	2	50	0.195251	Gli3;
GO:0060371~regulation of atrial cardiac muscle cell membrane depolarization	0.445124	2	8	25	0.15116	Cacna1g; Scn5a;
GO:0060406~positive regulation of penile erection	0.445124	2	9	22.2222	0.176588	Ar; Shh;
GO:0060419~heart growth	0.445124	1	2	50	0.195251	Ttn;
GO:0060431~primary lung bud formation	0.445124	1	2	50	0.195251	Hhex;
GO:0060433~bronchus development	0.445124	1	2	50	0.195251	Bmp4;
GO:0060452~positive regulation of cardiac muscle contraction	0.445124	2	8	25	0.15116	Ace2; Chga;
GO:0060463~lung lobe morphogenesis	0.445124	2	8	25	0.15116	Foxf1; Shh;
GO:0060545~positive regulation of necroptotic process	0.445124	1	2	50	0.195251	Ripk3;
GO:0060557~positive regulation of vitamin D biosynthetic process	0.445124	1	2	50	0.195251	Tnf;
GO:0060560~developmental growth involved in morphogenesis	0.445124	1	2	50	0.195251	Wnt7b;
GO:0060577~pulmonary vein morphogenesis	0.445124	1	2	50	0.195251	Pitx2;
GO:0060632~regulation of microtubule-based movement	0.445124	1	2	50	0.195251	Mapt;
GO:0060721~regulation of spongiotrophoblast cell proliferation	0.445124	1	2	50	0.195251	Nrk;
GO:0060738~epithelial-mesenchymal signaling involved in prostate gland development	0.445124	1	2	50	0.195251	Shh;
GO:0060760~positive regulation of response to cytokine stimulus	0.445124	1	2	50	0.195251	Wnt5a;
GO:0060768~regulation of epithelial cell proliferation involved in prostate gland development	0.445124	1	2	50	0.195251	Shh;
GO:0060775~planar cell polarity pathway involved in gastrula mediolateral intercalation	0.445124	1	2	50	0.195251	Wnt5a;
GO:0060809~mesodermal to mesenchymal transition involved in gastrulation	0.445124	1	2	50	0.195251	Wnt5a;
GO:0060840~artery development	0.445124	2	9	22.2222	0.176588	Gli3; Shh;
GO:0060849~regulation of transcription involved in lymphatic endothelial cell fate commitment	0.445124	1	2	50	0.195251	Prox1;
GO:0060857~establishment of glial blood-brain barrier	0.445124	1	2	50	0.195251	Mxra8;
GO:0061017~hepatoblast differentiation	0.445124	1	2	50	0.195251	Hhex;
GO:0061026~cardiac muscle tissue regeneration	0.445124	1	2	50	0.195251	Gata4;
GO:0061032~visceral serous pericardium development	0.445124	2	9	22.2222	0.176588	Tgfbr3; Wt1;
GO:0061037~negative regulation of cartilage development	0.445124	2	8	25	0.15116	Nog; Wnt9a;
GO:0061061~muscle structure development	0.445124	1	2	50	0.195251	Capn3;
GO:0061104~adrenal chromaffin cell differentiation	0.445124	1	2	50	0.195251	Insm1;
GO:0061182~negative regulation of chondrocyte development	0.445124	1	2	50	0.195251	Rflna;
GO:0061193~taste bud development	0.445124	1	2	50	0.195251	Bdnf;
GO:0061196~fungiform papilla development	0.445124	1	2	50	0.195251	Shh;
GO:0061290~canonical Wnt signaling pathway involved in metanephric kidney development	0.445124	1	2	50	0.195251	Lgr4;
GO:0061325~cell proliferation involved in outflow tract morphogenesis	0.445124	1	2	50	0.195251	Pitx2;
GO:0061386~closure of optic fissure	0.445124	1	2	50	0.195251	Sox11;
GO:0061515~myeloid cell development	0.445124	1	2	50	0.195251	Csf3;
GO:0061572~actin filament bundle organization	0.445124	1	2	50	0.195251	Rflna;
GO:0061626~pharyngeal arch artery morphogenesis	0.445124	2	8	25	0.15116	Bmp4; Nog;
GO:0070165~positive regulation of adiponectin secretion	0.445124	1	2	50	0.195251	Hcar2;
GO:0070172~positive regulation of tooth mineralization	0.445124	1	2	50	0.195251	Wnt6;
GO:0070237~positive regulation of activation-induced cell death of T cells	0.445124	1	2	50	0.195251	Ceacam1;
GO:0070254~mucus secretion	0.445124	1	2	50	0.195251	Agr2;
GO:0070315~G1 to G0 transition involved in cell differentiation	0.445124	1	2	50	0.195251	Capn3;
GO:0070473~negative regulation of uterine smooth muscle contraction	0.445124	1	2	50	0.195251	Adra2a;
GO:0070563~negative regulation of vitamin D receptor signaling pathway	0.445124	1	2	50	0.195251	Snai2;
GO:0070602~regulation of centromeric sister chromatid cohesion	0.445124	1	2	50	0.195251	Axin2;
GO:0070640~vitamin D3 metabolic process	0.445124	1	2	50	0.195251	Fgfr4;
GO:0070741~response to interleukin-6	0.445124	1	2	50	0.195251	Cited1;
GO:0070980~biphenyl catabolic process	0.445124	1	2	50	0.195251	Ugt1a1;
GO:0071104~response to interleukin-9	0.445124	1	2	50	0.195251	Cited1;
GO:0071107~response to parathyroid hormone	0.445124	1	2	50	0.195251	Cited1;
GO:0071340~skeletal muscle acetylcholine-gated channel clustering	0.445124	2	9	22.2222	0.176588	Etv5; Rapsn;
GO:0071393~cellular response to progesterone stimulus	0.445124	1	2	50	0.195251	Acod1;
GO:0071394~cellular response to testosterone stimulus	0.445124	2	8	25	0.15116	Ar; Spp1;
GO:0071395~cellular response to jasmonic acid stimulus	0.445124	1	2	50	0.195251	Akr1c18;
GO:0071397~cellular response to cholesterol	0.445124	2	9	22.2222	0.176588	Inhba; Smo;
GO:0071542~dopaminergic neuron differentiation	0.445124	4	29	13.7931	0.19622	Cxcl12; Dmrta2; Shh; Wnt5a;
GO:0071600~otic vesicle morphogenesis	0.445124	1	2	50	0.195251	Eya1;
GO:0071639~positive regulation of monocyte chemotactic protein-1 production	0.445124	2	9	22.2222	0.176588	Il1a; Nod2;
GO:0071872~cellular response to epinephrine stimulus	0.445124	2	9	22.2222	0.176588	Akap6; Nos1;
GO:0072054~renal outer medulla development	0.445124	1	2	50	0.195251	Wnt7b;
GO:0072073~kidney epithelium development	0.445124	1	2	50	0.195251	Pax8;
GO:0072079~nephron tubule formation	0.445124	1	2	50	0.195251	Wnt6;
GO:0072134~nephrogenic mesenchyme morphogenesis	0.445124	1	2	50	0.195251	Bmp7;
GO:0072166~posterior mesonephric tubule development	0.445124	1	2	50	0.195251	Wt1;
GO:0072236~metanephric loop of Henle development	0.445124	1	2	50	0.195251	Wnt7b;
GO:0072268~pattern specification involved in metanephros development	0.445124	1	2	50	0.195251	Foxd1;
GO:0072272~proximal/distal pattern formation involved in metanephric nephron development	0.445124	1	2	50	0.195251	Irx2;
GO:0072284~metanephric S-shaped body morphogenesis	0.445124	1	2	50	0.195251	Wt1;
GO:0072305~negative regulation of mesenchymal cell apoptotic process involved in metanephric nephron morphogenesis	0.445124	1	2	50	0.195251	Pax8;
GO:0072520~seminiferous tubule development	0.445124	3	19	15.7895	0.195854	Ar; Gata4; Wt1;
GO:0072573~tolerance induction to lipopolysaccharide	0.445124	1	2	50	0.195251	Acod1;
GO:0072592~oxygen metabolic process	0.445124	1	2	50	0.195251	Nox1;
GO:0072604~interleukin-6 secretion	0.445124	1	2	50	0.195251	Nos2;
GO:0072657~protein localization to membrane	0.445124	3	17	17.6471	0.160183	Capn3; Cpe; Jsrp1;
GO:0072750~cellular response to leptomycin B	0.445124	1	2	50	0.195251	Id3;
GO:0086043~bundle of His cell action potential	0.445124	1	2	50	0.195251	Scn5a;
GO:0090037~positive regulation of protein kinase C signaling	0.445124	2	9	22.2222	0.176588	Cd40; Wnt5a;
GO:0090071~negative regulation of ribosome biogenesis	0.445124	1	2	50	0.195251	Pten;
GO:0090076~relaxation of skeletal muscle	0.445124	1	2	50	0.195251	Atp2a1;
GO:0090082~positive regulation of heart induction by negative regulation of canonical Wnt signaling pathway	0.445124	1	2	50	0.195251	Dkk1;
GO:0090091~positive regulation of extracellular matrix disassembly	0.445124	2	8	25	0.15116	Meltf; Sema5a;
GO:0090158~endoplasmic reticulum membrane organization	0.445124	1	2	50	0.195251	Trdn;
GO:0090218~positive regulation of lipid kinase activity	0.445124	1	2	50	0.195251	Eef1a2;
GO:0090286~cytoskeletal anchoring at nuclear membrane	0.445124	2	8	25	0.15116	Spag4; Syne3;
GO:0090327~negative regulation of locomotion involved in locomotory behavior	0.445124	1	2	50	0.195251	Dbn1;
GO:0097009~energy homeostasis	0.445124	3	17	17.6471	0.160183	Acacb; Edn2; Lepr;
GO:0097105~presynaptic membrane assembly	0.445124	2	9	22.2222	0.176588	Pten; Ptprd;
GO:0097154~GABAergic neuron differentiation	0.445124	1	2	50	0.195251	Inhba;
GO:0097156~fasciculation of motor neuron axon	0.445124	1	2	50	0.195251	Epha4;
GO:0097264~self proteolysis	0.445124	2	9	22.2222	0.176588	Capn3; Tenm4;
GO:0097325~melanocyte proliferation	0.445124	1	2	50	0.195251	Wnt5a;
GO:0097494~regulation of vesicle size	0.445124	1	2	50	0.195251	Rab3b;
GO:0097553~calcium ion transmembrane import into cytosol	0.445124	1	2	50	0.195251	Trpa1;
GO:0097756~negative regulation of blood vessel diameter	0.445124	2	9	22.2222	0.176588	Chga; Smtnl1;
GO:0098528~skeletal muscle fiber differentiation	0.445124	1	2	50	0.195251	Klhl40;
GO:0098703~calcium ion import across plasma membrane	0.445124	2	9	22.2222	0.176588	Slc8a3; Trpv6;
GO:0098742~cell-cell adhesion via plasma-membrane adhesion molecules	0.445124	2	8	25	0.15116	Epcam; Mpz;
GO:0098868~bone growth	0.445124	1	2	50	0.195251	Lepr;
GO:0098885~modification of postsynaptic actin cytoskeleton	0.445124	1	2	50	0.195251	Kalrn;
GO:0098886~modification of dendritic spine	0.445124	1	2	50	0.195251	Arhgap44;
GO:0098964~anterograde dendritic transport of messenger ribonucleoprotein complex	0.445124	1	2	50	0.195251	Kif5c;
GO:1900159~positive regulation of bone mineralization involved in bone maturation	0.445124	1	2	50	0.195251	Actn3;
GO:1900215~negative regulation of apoptotic process involved in metanephric collecting duct development	0.445124	1	2	50	0.195251	Pax8;
GO:1900218~negative regulation of apoptotic process involved in metanephric nephron tubule development	0.445124	1	2	50	0.195251	Pax8;
GO:1900220~semaphorin-plexin signaling pathway involved in bone trabecula morphogenesis	0.445124	1	2	50	0.195251	Plxnb1;
GO:1901019~regulation of calcium ion transmembrane transporter activity	0.445124	1	2	50	0.195251	Cav3;
GO:1901137~carbohydrate derivative biosynthetic process	0.445124	1	2	50	0.195251	Gfpt1;
GO:1901143~insulin catabolic process	0.445124	1	2	50	0.195251	Ceacam1;
GO:1901201~regulation of extracellular matrix assembly	0.445124	1	2	50	0.195251	Agt;
GO:1901253~negative regulation of intracellular transport of viral material	0.445124	1	2	50	0.195251	Trim15;
GO:1901303~negative regulation of cargo loading into COPII-coated vesicle	0.445124	1	2	50	0.195251	Insig1;
GO:1901380~negative regulation of potassium ion transmembrane transport	0.445124	2	9	22.2222	0.176588	Cav3; Kcnh2;
GO:1901738~regulation of vitamin A metabolic process	0.445124	1	2	50	0.195251	Isx;
GO:1901862~negative regulation of muscle tissue development	0.445124	1	2	50	0.195251	Igfbp5;
GO:1901894~regulation of calcium-transporting ATPase activity	0.445124	1	2	50	0.195251	Sln;
GO:1902081~negative regulation of calcium ion import into sarcoplasmic reticulum	0.445124	1	2	50	0.195251	Hrc;
GO:1902253~regulation of intrinsic apoptotic signaling pathway by p53 class mediator	0.445124	1	2	50	0.195251	Ankrd2;
GO:1902260~negative regulation of delayed rectifier potassium channel activity	0.445124	2	9	22.2222	0.176588	Kcnab1; Kcne3;
GO:1902307~positive regulation of sodium ion transmembrane transport	0.445124	1	2	50	0.195251	Nos1;
GO:1902412~regulation of mitotic cytokinesis	0.445124	1	2	50	0.195251	Map9;
GO:1902462~positive regulation of mesenchymal stem cell proliferation	0.445124	1	2	50	0.195251	Bmp4;
GO:1902731~negative regulation of chondrocyte proliferation	0.445124	1	2	50	0.195251	Nov;
GO:1902871~positive regulation of amacrine cell differentiation	0.445124	1	2	50	0.195251	Dlx1;
GO:1902943~positive regulation of voltage-gated chloride channel activity	0.445124	1	2	50	0.195251	Cftr;
GO:1903010~regulation of bone development	0.445124	1	2	50	0.195251	Gli3;
GO:1903205~regulation of hydrogen peroxide-induced cell death	0.445124	1	2	50	0.195251	Stk26;
GO:1903416~response to glycoside	0.445124	1	2	50	0.195251	Atp1a2;
GO:1903845~negative regulation of cellular response to transforming growth factor beta stimulus	0.445124	1	2	50	0.195251	Dlx1;
GO:1903896~positive regulation of IRE1-mediated unfolded protein response	0.445124	1	2	50	0.195251	Agr2;
GO:1903919~negative regulation of actin filament severing	0.445124	1	2	50	0.195251	Csrp3;
GO:1903935~response to sodium arsenite	0.445124	1	2	50	0.195251	Nefh;
GO:1904237~positive regulation of substrate-dependent cell migration, cell attachment to substrate	0.445124	1	2	50	0.195251	Fn1;
GO:1904456~negative regulation of neuronal action potential	0.445124	1	2	50	0.195251	Kcnc4;
GO:1904479~negative regulation of intestinal absorption	0.445124	1	2	50	0.195251	Isx;
GO:1904835~dorsal root ganglion morphogenesis	0.445124	1	2	50	0.195251	Nrp1;
GO:1904879~positive regulation of calcium ion transmembrane transport via high voltage-gated calcium channel	0.445124	1	2	50	0.195251	Cacnb2;
GO:1904948~midbrain dopaminergic neuron differentiation	0.445124	2	8	25	0.15116	Wnt2; Wnt5a;
GO:1904953~Wnt signaling pathway involved in midbrain dopaminergic neuron differentiation	0.445124	1	2	50	0.195251	Wnt5a;
GO:1905006~negative regulation of epithelial to mesenchymal transition involved in endocardial cushion formation	0.445124	1	2	50	0.195251	Nog;
GO:1905069~allantois development	0.445124	1	2	50	0.195251	Bmp7;
GO:1905072~cardiac jelly development	0.445124	1	2	50	0.195251	Bmp4;
GO:1905627~regulation of serotonin biosynthetic process	0.445124	1	2	50	0.195251	Gch1;
GO:1905907~negative regulation of amyloid fibril formation	0.445124	1	2	50	0.195251	Cryab;
GO:1990253~cellular response to leucine starvation	0.445124	2	8	25	0.15116	Rragb; Rragd;
GO:1990502~dense core granule maturation	0.445124	1	2	50	0.195251	Ptprn;
GO:2000124~regulation of endocannabinoid signaling pathway	0.445124	1	2	50	0.195251	Abhd6;
GO:2000143~negative regulation of DNA-templated transcription, initiation	0.445124	1	2	50	0.195251	Morc1;
GO:2000276~negative regulation of oxidative phosphorylation uncoupler activity	0.445124	1	2	50	0.195251	Ppif;
GO:2000310~regulation of NMDA receptor activity	0.445124	3	16	18.75	0.143167	Dapk1; Ppargc1a; Rasgrf1;
GO:2000353~positive regulation of endothelial cell apoptotic process	0.445124	3	17	17.6471	0.160183	Akr1c18; Bmp4; Cd40;
GO:2000354~regulation of ovarian follicle development	0.445124	1	2	50	0.195251	Gnrh1;
GO:2000393~negative regulation of lamellipodium morphogenesis	0.445124	1	2	50	0.195251	Kank1;
GO:2000404~regulation of T cell migration	0.445124	1	2	50	0.195251	Ecm1;
GO:2000424~positive regulation of eosinophil chemotaxis	0.445124	1	2	50	0.195251	Dapk2;
GO:2000480~negative regulation of cAMP-dependent protein kinase activity	0.445124	2	8	25	0.15116	Prkar1b; Prkar2b;
GO:2000521~negative regulation of immunological synapse formation	0.445124	1	2	50	0.195251	Lgals3;
GO:2000594~positive regulation of metanephric DCT cell differentiation	0.445124	1	2	50	0.195251	Pax8;
GO:2000649~regulation of sodium ion transmembrane transporter activity	0.445124	3	17	17.6471	0.160183	Cav3; Fxyd2; Scn4b;
GO:2000669~negative regulation of dendritic cell apoptotic process	0.445124	1	2	50	0.195251	Axl;
GO:2000707~positive regulation of dense core granule biogenesis	0.445124	1	2	50	0.195251	Chga;
GO:2000830~positive regulation of parathyroid hormone secretion	0.445124	1	2	50	0.195251	Fgfr4;
GO:2000866~positive regulation of estradiol secretion	0.445124	1	2	50	0.195251	Spp1;
GO:2001037~positive regulation of tongue muscle cell differentiation	0.445124	1	2	50	0.195251	Cyp26b1;
GO:2001046~positive regulation of integrin-mediated signaling pathway	0.445124	2	9	22.2222	0.176588	Lims2; Pcsk5;
GO:2001111~positive regulation of lens epithelial cell proliferation	0.445124	1	2	50	0.195251	Sox11;
GO:2001189~negative regulation of T cell activation via T cell receptor contact with antigen bound to MHC molecule on antigen presenting cell	0.445124	1	2	50	0.195251	Lgals3;
GO:2001202~negative regulation of transforming growth factor-beta secretion	0.445124	1	2	50	0.195251	Fn1;
GO:2001214~positive regulation of vasculogenesis	0.445124	2	9	22.2222	0.176588	Adm; Ceacam1;
GO:2001288~positive regulation of caveolin-mediated endocytosis	0.445124	1	2	50	0.195251	Cav3;
GO:0003149~membranous septum morphogenesis	0.448554	2	10	20	0.202607	Bmp4; Nog;
GO:0003170~heart valve development	0.448554	2	10	20	0.202607	Pde2a; Shox2;
GO:0003254~regulation of membrane depolarization	0.448554	2	10	20	0.202607	Cftr; Fhl1;
GO:0006809~nitric oxide biosynthetic process	0.448554	2	10	20	0.202607	Nos1; Nos2;
GO:0007260~tyrosine phosphorylation of STAT protein	0.448554	2	10	20	0.202607	F2r; Ptk6;
GO:0007270~neuron-neuron synaptic transmission	0.448554	2	10	20	0.202607	Pten; Tmod2;
GO:0010469~regulation of receptor activity	0.448554	2	10	20	0.202607	Muc4; Pcsk9;
GO:0010960~magnesium ion homeostasis	0.448554	2	10	20	0.202607	Pthlh; Tfap2b;
GO:0015695~organic cation transport	0.448554	2	10	20	0.202607	Rhbg; Slc22a1;
GO:0021612~facial nerve structural organization	0.448554	2	10	20	0.202607	Nrp1; Sema3a;
GO:0030259~lipid glycosylation	0.448554	2	10	20	0.202607	B4galnt2; Slc35c1;
GO:0031103~axon regeneration	0.448554	2	10	20	0.202607	Apoa1; Nefh;
GO:0032330~regulation of chondrocyte differentiation	0.448554	2	10	20	0.202607	Pthlh; Shox2;
GO:0032940~secretion by cell	0.448554	2	10	20	0.202607	Axl; Pcsk6;
GO:0033555~multicellular organismal response to stress	0.448554	2	10	20	0.202607	Nos1; Pten;
GO:0034115~negative regulation of heterotypic cell-cell adhesion	0.448554	2	10	20	0.202607	Apoa1; Il1rn;
GO:0042135~neurotransmitter catabolic process	0.448554	2	10	20	0.202607	Ache; Maob;
GO:0042551~neuron maturation	0.448554	2	10	20	0.202607	Rb1; Ret;
GO:0043276~anoikis	0.448554	2	10	20	0.202607	Clca3a2; Dapk2;
GO:0043303~mast cell degranulation	0.448554	2	10	20	0.202607	Chga; Cplx2;
GO:0044319~wound healing, spreading of cells	0.448554	2	10	20	0.202607	Snai2; Tmeff2;
GO:0045010~actin nucleation	0.448554	2	10	20	0.202607	Lmod2; Vil1;
GO:0045806~negative regulation of endocytosis	0.448554	2	10	20	0.202607	Lgals3; Scamp5;
GO:0045839~negative regulation of mitotic nuclear division	0.448554	2	10	20	0.202607	Bmp4; Bmp7;
GO:0045843~negative regulation of striated muscle tissue development	0.448554	2	10	20	0.202607	Bdnf; Bmp4;
GO:0045926~negative regulation of growth	0.448554	2	10	20	0.202607	Igfbp5; Ptk6;
GO:0046638~positive regulation of alpha-beta T cell differentiation	0.448554	2	10	20	0.202607	Gli3; Shh;
GO:0048541~Peyer's patch development	0.448554	2	10	20	0.202607	Ceacam1; Nkx2-3;
GO:0048672~positive regulation of collateral sprouting	0.448554	2	10	20	0.202607	Bdnf; Ngf;
GO:0048708~astrocyte differentiation	0.448554	2	10	20	0.202607	Pax6; Sox6;
GO:0050805~negative regulation of synaptic transmission	0.448554	2	10	20	0.202607	Pcdh17; Tnr;
GO:0051006~positive regulation of lipoprotein lipase activity	0.448554	2	10	20	0.202607	Apoa1; Apoa4;
GO:0060020~Bergmann glial cell differentiation	0.448554	2	10	20	0.202607	Plpp3; Shh;
GO:0060052~neurofilament cytoskeleton organization	0.448554	2	10	20	0.202607	Atp8a2; Nefh;
GO:0060484~lung-associated mesenchyme development	0.448554	2	10	20	0.202607	Shh; Wnt7b;
GO:0060670~branching involved in labyrinthine layer morphogenesis	0.448554	2	10	20	0.202607	Adm; Spint1;
GO:0060710~chorio-allantoic fusion	0.448554	2	10	20	0.202607	Bmp7; Wnt7b;
GO:0070613~regulation of protein processing	0.448554	2	10	20	0.202607	Ldlrad3; Notch4;
GO:0071398~cellular response to fatty acid	0.448554	2	10	20	0.202607	Nr1h4; Pdk4;
GO:0071711~basement membrane organization	0.448554	2	10	20	0.202607	Flrt2; Mmp11;
GO:0090009~primitive streak formation	0.448554	2	10	20	0.202607	Hhex; Wnt5a;
GO:0090181~regulation of cholesterol metabolic process	0.448554	2	10	20	0.202607	Dgat2; Ephx2;
GO:0097484~dendrite extension	0.448554	2	10	20	0.202607	Bdnf; Tmem108;
GO:2000188~regulation of cholesterol homeostasis	0.448554	2	10	20	0.202607	Fgfr4; Nr1h4;
GO:2000727~positive regulation of cardiac muscle cell differentiation	0.448554	2	10	20	0.202607	Grem1; Nrg1;
GO:2001020~regulation of response to DNA damage stimulus	0.448554	2	10	20	0.202607	Mapt; Npas2;
GO:0030199~collagen fibril organization	0.450148	5	40	12.5	0.20354	Col11a2; Col14a1; Grem1; Mmp11; Tnxb;
GO:0043507~positive regulation of JUN kinase activity	0.450148	5	40	12.5	0.20354	Dkk1; Epha4; Il1rn; Tnf; Wnt5a;
GO:0021987~cerebral cortex development	0.454729	6	51	11.7647	0.205826	Cdh2; Foxg1; Grin1; Smo; Sox2; Mdk;
GO:0043406~positive regulation of MAP kinase activity	0.454729	6	51	11.7647	0.205826	Adra2a; Cd40; Ceacam1; Fgf18; Tnf; Tpd52l1;
GO:0001501~skeletal system development	0.461671	11	108	10.1852	0.209077	Bmp4; Cacna1s; Clec3b; Col11a2; Lgals3; Nog; Pkdcc; Pthlh; Sox11; Tbx3; Vcan;
GO:0031214~biomineral tissue development	0.465231	4	30	13.3333	0.211019	Bglap3; Ecm1; Otop1; Spp1;
GO:0048013~ephrin receptor signaling pathway	0.465231	4	30	13.3333	0.211019	Chn1; Efna2; Epha5; Epha7;
GO:0050776~regulation of immune response	0.465231	4	30	13.3333	0.211019	Cd40; Phf11a; Ptprd; Tnfsf13;
GO:0090263~positive regulation of canonical Wnt signaling pathway	0.469207	8	74	10.8108	0.212933	Dixdc1; Lgr4; Naip1; Naip5; Naip6; Wnt2; Wnt2b; Wnt5a;
GO:0030193~regulation of blood coagulation	0.469654	3	20	15	0.214357	F2r; Fam46a; Tc2n;
GO:0030818~negative regulation of cAMP biosynthetic process	0.469654	3	20	15	0.214357	Adra2a; Akap6; Pde2a;
GO:0032148~activation of protein kinase B activity	0.469654	3	20	15	0.214357	Adra2a; Ang; Wnt5a;
GO:0035924~cellular response to vascular endothelial growth factor stimulus	0.469654	3	20	15	0.214357	Egr3; Hspb1; Nrp1;
GO:0044130~negative regulation of growth of symbiont in host	0.469654	3	20	15	0.214357	Cd36; Nod2; Tnf;
GO:0045780~positive regulation of bone resorption	0.469654	3	20	15	0.214357	Ppargc1b; Spp1; Tfrc;
GO:0046427~positive regulation of JAK-STAT cascade	0.469654	3	20	15	0.214357	Cxcl5; F2r; Ghr;
GO:0046597~negative regulation of viral entry into host cell	0.469654	3	20	15	0.214357	Ifitm1; Trim10; Trim31;
GO:0060324~face development	0.469654	3	20	15	0.214357	Aldh1a2; Aldh1a3; Wnt5a;
GO:0061024~membrane organization	0.469654	3	20	15	0.214357	Baiap2l2; Sgca; Sgcg;
GO:1903861~positive regulation of dendrite extension	0.469654	3	20	15	0.214357	Rasal1; Reg1; Syt17;
GO:0000086~G2/M transition of mitotic cell cycle	0.469926	4	32	12.5	0.241479	Brsk1; Cdkn2b; Tpd52l1; Ush1c;
GO:0000186~activation of MAPKK activity	0.469926	4	31	12.9032	0.226117	Bmp4; F2r; Map3k13; Map3k7cl;
GO:0000904~cell morphogenesis involved in differentiation	0.469926	2	11	18.1818	0.22901	Dkk1; Krt8;
GO:0001659~temperature homeostasis	0.469926	3	21	14.2857	0.233208	Cidea; Edn2; Gpx2;
GO:0001662~behavioral fear response	0.469926	5	41	12.1951	0.216269	Bdnf; Dpp4; Kalrn; Mdk; Penk;
GO:0001704~formation of primary germ layer	0.469926	1	3	33.3333	0.251467	Atoh8;
GO:0001708~cell fate specification	0.469926	3	21	14.2857	0.233208	Shh; Smo; Sox2;
GO:0001763~morphogenesis of a branching structure	0.469926	2	11	18.1818	0.22901	Foxf1; Notch4;
GO:0001781~neutrophil apoptotic process	0.469926	1	3	33.3333	0.251467	Hcar2;
GO:0001837~epithelial to mesenchymal transition	0.469926	4	32	12.5	0.241479	Cul7; Nog; Snai2; Tgfbr3;
GO:0001838~embryonic epithelial tube formation	0.469926	1	3	33.3333	0.251467	Ret;
GO:0002002~regulation of angiotensin levels in blood	0.469926	1	3	33.3333	0.251467	Mcpt4;
GO:0002017~regulation of blood volume by renal aldosterone	0.469926	1	3	33.3333	0.251467	Hsd11b2;
GO:0002072~optic cup morphogenesis involved in camera-type eye development	0.469926	1	3	33.3333	0.251467	Aldh1a3;
GO:0002086~diaphragm contraction	0.469926	1	3	33.3333	0.251467	Tnnc1;
GO:0002314~germinal center B cell differentiation	0.469926	1	3	33.3333	0.251467	Cdh17;
GO:0002344~B cell affinity maturation	0.469926	1	3	33.3333	0.251467	Ighm;
GO:0002381~immunoglobulin production involved in immunoglobulin mediated immune response	0.469926	1	3	33.3333	0.251467	Nod2;
GO:0002430~complement receptor mediated signaling pathway	0.469926	2	11	18.1818	0.22901	Fpr1; Fpr2;
GO:0002689~negative regulation of leukocyte chemotaxis	0.469926	1	3	33.3333	0.251467	Grem1;
GO:0002768~immune response-regulating cell surface receptor signaling pathway	0.469926	1	3	33.3333	0.251467	Cd40;
GO:0002859~negative regulation of natural killer cell mediated cytotoxicity directed against tumor cell target	0.469926	1	3	33.3333	0.251467	Ceacam1;
GO:0002924~negative regulation of humoral immune response mediated by circulating immunoglobulin	0.469926	1	3	33.3333	0.251467	Foxj1;
GO:0003007~heart morphogenesis	0.469926	7	66	10.6061	0.24715	Aldh1a2; Flrt2; Gata4; Smo; Tbx3; Ttn; Xirp1;
GO:0003014~renal system process	0.469926	2	11	18.1818	0.22901	Agt; Bmp4;
GO:0003130~BMP signaling pathway involved in heart induction	0.469926	1	3	33.3333	0.251467	Bmp4;
GO:0003190~atrioventricular valve formation	0.469926	1	3	33.3333	0.251467	Gata4;
GO:0003331~positive regulation of extracellular matrix constituent secretion	0.469926	1	3	33.3333	0.251467	Agt;
GO:0003340~negative regulation of mesenchymal to epithelial transition involved in metanephros morphogenesis	0.469926	1	3	33.3333	0.251467	Cited1;
GO:0003347~epicardial cell to mesenchymal cell transition	0.469926	1	3	33.3333	0.251467	Tgfbr3;
GO:0003358~noradrenergic neuron development	0.469926	1	3	33.3333	0.251467	Insm1;
GO:0003402~planar cell polarity pathway involved in axis elongation	0.469926	1	3	33.3333	0.251467	Wnt5a;
GO:0006071~glycerol metabolic process	0.469926	2	11	18.1818	0.22901	Dgat2; Mogat2;
GO:0006112~energy reserve metabolic process	0.469926	2	11	18.1818	0.22901	Adgrf5; S100b;
GO:0006220~pyrimidine nucleotide metabolic process	0.469926	1	3	33.3333	0.251467	Upp1;
GO:0006304~DNA modification	0.469926	1	3	33.3333	0.251467	Gstt1;
GO:0006403~RNA localization	0.469926	1	3	33.3333	0.251467	Igf2bp1;
GO:0006469~negative regulation of protein kinase activity	0.469926	10	101	9.90099	0.247298	Cav3; Ceacam1; Chad; Fabp4; Flrt1; Flrt2; Hspb1; Lrrc15; Lrrc66; Rb1;
GO:0006589~octopamine biosynthetic process	0.469926	1	3	33.3333	0.251467	Moxd1;
GO:0006655~phosphatidylglycerol biosynthetic process	0.469926	1	3	33.3333	0.251467	Cds1;
GO:0006706~steroid catabolic process	0.469926	1	3	33.3333	0.251467	Srd5a2;
GO:0006710~androgen catabolic process	0.469926	1	3	33.3333	0.251467	Spp1;
GO:0006820~anion transport	0.469926	3	22	13.6364	0.252337	Slc17a9; Slc26a9; Vdac2;
GO:0006919~activation of cysteine-type endopeptidase activity involved in apoptotic process	0.469926	7	66	10.6061	0.24715	Col4a3; F2r; Ret; S100a8; S100a9; Tnf; Tnfsf15;
GO:0007159~leukocyte cell-cell adhesion	0.469926	3	22	13.6364	0.252337	Apoa4; Olr1; Sele;
GO:0007161~calcium-independent cell-matrix adhesion	0.469926	1	3	33.3333	0.251467	Fn1;
GO:0007165~signal transduction	0.469926	101	1245	8.11245	0.235389	Ackr1; Adgrb2; Adgrg2; Adgrg6; Adgrg7; Adra1d; Agtr1a; Amhr2; Ank1; Ankdd1b; Arhgap40; Arhgap44; Arhgap8; Arnt2; Cap2; Ccr9; Chn1; Cxcr2; Dapk1; Depdc7; Diras2; Ecm1; F2r; Fgf18; Fpr1; Fpr2; Frmpd1; Fzd3; Fzd6; Gab1; Gabbr2; Galr2; Gipr; Gna14; Gng4; Gpr153; Gpr161; Gpr20; Gpr55; Gpr88; Grem1; Gucy1b2; Gucy2c; Hcar2; Hhex; Hhip; Hmga2; Hrh1; Htr1d; Htr6; Il18r1; Impa2; Irs2; Lepr; Lgr4; Lgr6; Lpa…
GO:0007181~transforming growth factor beta receptor complex assembly	0.469926	1	3	33.3333	0.251467	Tgfbr3;
GO:0007356~thorax and anterior abdomen determination	0.469926	1	3	33.3333	0.251467	Wt1;
GO:0007431~salivary gland development	0.469926	1	3	33.3333	0.251467	Tfcp2l1;
GO:0007529~establishment of synaptic specificity at neuromuscular junction	0.469926	1	3	33.3333	0.251467	F2r;
GO:0007566~embryo implantation	0.469926	6	52	11.5385	0.217094	Acod1; Lamb1; Pcsk5; Ptgis; Ptgs2; Pzp;
GO:0007605~sensory perception of sound	0.469926	14	147	9.52381	0.235023	Atp6v1b1; Clic5; Col11a2; Espn; Gabrb3; Gjb2; Homer2; Myh14; Myo1a; Scn8a; Slc52a3; Snai2; Sox2; Ush1c;
GO:0007628~adult walking behavior	0.469926	5	43	11.6279	0.242425	Epha4; Glrb; Klhl1; Mapt; Scn8a;
GO:0008049~male courtship behavior	0.469926	1	3	33.3333	0.251467	Ar;
GO:0008292~acetylcholine biosynthetic process	0.469926	1	3	33.3333	0.251467	Slc44a4;
GO:0008593~regulation of Notch signaling pathway	0.469926	2	11	18.1818	0.22901	Cd46; Notch4;
GO:0009408~response to heat	0.469926	5	41	12.1951	0.216269	Casq1; Hspb2; Hspb7; Nos1; Pklr;
GO:0009786~regulation of asymmetric cell division	0.469926	1	3	33.3333	0.251467	Pax6;
GO:0009798~axis specification	0.469926	1	3	33.3333	0.251467	Wnt6;
GO:0009988~cell-cell recognition	0.469926	1	3	33.3333	0.251467	Pcdhb6;
GO:0010248~establishment or maintenance of transmembrane electrochemical gradient	0.469926	1	3	33.3333	0.251467	Slc22a1;
GO:0010595~positive regulation of endothelial cell migration	0.469926	5	41	12.1951	0.216269	Agt; Atoh8; Bmp4; Prox1; Wnt5a;
GO:0010643~cell communication by chemical coupling	0.469926	1	3	33.3333	0.251467	Dbn1;
GO:0010715~regulation of extracellular matrix disassembly	0.469926	1	3	33.3333	0.251467	Fgfr4;
GO:0010820~positive regulation of T cell chemotaxis	0.469926	2	11	18.1818	0.22901	Cxcl13; Wnt5a;
GO:0010866~regulation of triglyceride biosynthetic process	0.469926	1	3	33.3333	0.251467	C3;
GO:0010893~positive regulation of steroid biosynthetic process	0.469926	1	3	33.3333	0.251467	Il1a;
GO:0010909~positive regulation of heparan sulfate proteoglycan biosynthetic process	0.469926	1	3	33.3333	0.251467	Pxylp1;
GO:0014012~peripheral nervous system axon regeneration	0.469926	1	3	33.3333	0.251467	Tnc;
GO:0014032~neural crest cell development	0.469926	3	21	14.2857	0.233208	Aldh1a2; Snai2; Sox11;
[truncated: 2,230 more rows]
