# Supplementary material for: Smoking-associated Downregulation of FILIP1L Enhances Lung Adenocarcinoma Progression Through Mucin Production, Inflammation, and Fibrosis
Source: Cancer Res Commun. 2022 Oct 18;2(10):1197–213. doi: 10.1158/2767-9764.CRC-22-0233 (PMC9973389; doi:10.1158/2767-9764.CRC-22-0233)
Supplement: Supplementary Table S2 [file crc-22-0233-s02.xlsx]

## Sheet: Canonical pathways
© 2000-2022 QIAGEN. All rights reserved.
Ingenuity Canonical Pathways	-log(p-value)	Ratio	z-score	Molecules
Dilated Cardiomyopathy Signaling Pathway	14.6	0.264	-3.536	ACTA1,ACTC1,CACNA1G,CACNA1S,CACNB1,CACNB2,CACNG1,CACNG6,CAMK1D,CAMK2A,DES,DSG2,GAB1,MAPK13,MYH1,MYH14,MYH2,MYH3,MYH4,MYH6,MYH7,MYH8,MYL1,MYL3,MYL4,MYL7,MYO18B,MYO1A,PDE2A,PRKAR1B,PRKAR2B,SCN5A,TNNC1,TNNC2,TNNI1,TNNI2,TNNT1,TNNT3,TTN
Calcium Signaling	13.8	0.216	1.177	ACTA1,ACTC1,ATP2A1,ATP2A3,CACNA1G,CACNA1S,CACNB1,CACNB2,CACNG1,CACNG6,CAMK1D,CAMK2A,CASQ1,CASQ2,CHRNA1,CHRND,CHRNG,CREB3L3,GRIA4,GRIN1,MYH1,MYH14,MYH2,MYH3,MYH4,MYH6,MYH7,MYH8,MYL1,MYL3,MYL4,MYL7,MYO18B,MYO1A,NFAT5,PRKAR1B,PRKAR2B,RYR1,SLC8A3,TNNC1,TNNC2,TNNI1,TNNI2,TNNT1,TNNT3,TRDN,TRPV6
Agranulocyte Adhesion and Diapedesis	13.5	0.215	#NUM!	2610528A11Rik,ACTA1,ACTC1,CCL28,CCL3L3,CCR9,CLDN15,CLDN23,CLDN3,CLDN4,CLDN6,CLDN7,CXCL12,CXCL13,Cxcl3,CXCL3,CXCL6,Cxcl9,CXCR2,FN1,HRH1,IL1A,IL1RN,ITGB7,MMP11,MMP17,MMP7,MMP8,MYH1,MYH14,MYH2,MYH3,MYH4,MYH6,MYH7,MYH8,MYL1,MYL3,MYL4,MYL7,MYO18B,MYO1A,Podxl,SELE,SELL,TNF
Axonal Guidance Signaling	12.2	0.148	#NUM!	ABLIM2,ABLIM3,ACE2,ADAM12,ADAM22,ADAM28,Adam5,ADAMTS15,ADAMTS9,BDNF,BMP4,BMP7,BMP8A,Bmp8b,CXCL12,EFNA2,EPHA4,EPHA5,EPHA7,EPHB6,FZD3,FZD6,GLI3,GNA14,GNG4,HHIP,ITGA7,ITGB7,KALRN,KIF7,MME,MMP11,MMP17,MMP7,MMP8,MYL1,MYL3,MYL4,MYL7,MYLPF,NFAT5,NGF,NOTUM,NRP1,NTN4,PGF,PLXNB1,PRKAR1B,PRKAR2B,RASD2,ROBO2,SDC2,SEMA3A,SEMA3C,SEMA3D,SEMA3E,SEMA4A,SEMA4F,SEMA4G,SEMA5A,SEMA6A,SHANK2,SHH,SMO,SRGAP3,TUBA8,TUBB4…
Basal Cell Carcinoma Signaling	9.91	0.306	-2.324	APC2,BMP4,BMP7,BMP8A,Bmp8b,FZD3,FZD6,GLI3,HHIP,HNF1A,KIF7,SHH,SMO,TCF4,Tcf7,WNT2,WNT2B,WNT5A,WNT5B,WNT6,WNT7B,WNT9A
Cellular Effects of Sildenafil (Viagra)	9.59	0.215	#NUM!	ACTA1,ACTC1,CACNA1S,CACNB1,CACNB2,CACNG1,CACNG6,Gucy1b2,GUCY2C,KCNH2,MYH1,MYH14,MYH2,MYH3,MYH4,MYH6,MYH7,MYH8,MYL1,MYL3,MYL4,MYL7,MYLK,MYLPF,MYO18B,MYO1A,NOTUM,PDE2A,PDE3B,PRKAR1B,PRKAR2B,PRKG2
Hepatic Fibrosis / Hepatic Stellate Cell Activation	8.28	0.18	#NUM!	A2M,AGT,AGTR1,CD40,COL10A1,COL11A2,COL12A1,COL23A1,COL26A1,COL4A3,COL6A1,COL6A2,COL7A1,CXCL3,FN1,IGF1R,IGFBP5,IL1A,LEPR,MYH1,MYH14,MYH2,MYH3,MYH4,MYH6,MYH7,MYH8,MYL1,MYL3,MYL4,MYL7,MYO18B,MYO1A,PGF,TNF
Hepatic Fibrosis Signaling Pathway	8.03	0.135	2.021	AGT,AGTR1,APC2,CACNA1S,CACNB1,CACNB2,CACNG1,CACNG6,CD40,COL10A1,COL11A2,CREB3L3,FOS,FZD3,FZD6,GLI3,HNF1A,IL1A,IL1RN,IRS2,ITGA7,ITGB7,LEPR,MAPK13,MYL1,MYL3,MYL4,MYL7,MYLK,MYLK2,MYLPF,NOX1,PGF,PRKAR1B,PRKAR2B,PTEN,RASD2,RHOF,RHOJ,RHOU,RHOV,SHH,SMO,SPP1,TCF4,Tcf7,TFRC,TGFBR3,TNF,TTN,WNT2,WNT2B,WNT5A,WNT5B,WNT6,WNT7B,WNT9A
Xenobiotic Metabolism PXR Signaling Pathway	7.79	0.176	3.087	ABCC3,ALDH1A2,ALDH1A3,ALDH1L1,CAMK2A,Ces1g,CHST13,CHST4,CYP2C9,CYP3A7,GAL3ST2,GSTA3,GSTA5,GSTM1,GSTM2,GSTP1,HS6ST2,MAOB,NDST3,NOS2,NR1I2,PPARGC1A,PPP1R14C,PPP1R14D,PPP1R3A,PPP1R3C,PRKAR1B,PRKAR2B,SULT1B1,SULT1C2,UGT1A1,UGT2B10,UGT2B28,UGT2B7
ILK Signaling	7.39	0.17	3.651	ACTA1,ACTC1,ACTN2,Actn3,CREB3L3,FN1,FOS,IRS2,ITGB7,LIMS2,MYH1,MYH14,MYH2,MYH3,MYH4,MYH6,MYH7,MYH8,MYL1,MYL3,MYL4,MYL7,MYO18B,MYO1A,NOS2,PGF,PTEN,PTGS2,RHOF,RHOJ,RHOU,RHOV,SNAI2,TNF
Protein Kinase A Signaling	7.27	0.132	0.48	ADD2,AKAP6,CAMK2A,CREB3L3,DUSP22,EYA1,GLI3,GNG4,H1-3,HNF1A,MYH2,MYH4,MYL1,MYL3,MYL4,MYL7,MYLK,MYLK2,MYLPF,NFAT5,NOTUM,PDE11A,PDE2A,PDE3B,PDE9A,PHKG1,PPP1R14C,PPP1R14D,PPP1R3A,PPP1R3C,PRKAR1B,PRKAR2B,PTEN,PTGS2,PTPDC1,PTPN14,PTPN18,Ptprd,PTPRH,PTPRM,PTPRN,PTPRT,PTPRU,PYGM,RYR1,SHH,SMO,SMPDL3A,SMPDL3B,TCF4,Tcf7,TNNI1,TNNI2,TTN
Tight Junction Signaling	7.05	0.174	#NUM!	ACTA1,ACTC1,CLDN15,CLDN23,CLDN3,CLDN4,CLDN6,CLDN7,FOS,IGSF5,MPDZ,MYH1,MYH14,MYH2,MYH3,MYH4,MYH6,MYH7,MYH8,MYL1,MYL3,MYL4,MYL7,MYLK,MYO18B,MYO1A,PRKAR1B,PRKAR2B,PTEN,TJP3,TNF
Granulocyte Adhesion and Diapedesis	6.95	0.169	#NUM!	2610528A11Rik,CCL28,CCL3L3,CCR9,CLDN15,CLDN23,CLDN3,CLDN4,CLDN6,CLDN7,CSF3,CSF3R,CXCL12,CXCL13,Cxcl3,CXCL3,CXCL6,Cxcl9,CXCR2,FPR1,FPR2,HRH1,IL1A,IL1RN,MMP11,MMP17,MMP7,MMP8,SDC2,SELE,SELL,TNF
FXR/RXR Activation	6.93	0.198	#NUM!	ABCG5,ABCG8,AGT,APOA1,APOA4,APOB,C3,FGFR4,HNF1A,IL1A,IL1RN,LIPC,LPL,MLXIPL,MTTP,NR1H4,NR1I2,NR5A2,PKLR,PPARGC1A,RBP4,SLC10A2,SLC51A,TNF,TTR
Factors Promoting Cardiogenesis in Vertebrates	6.89	0.183	-1.347	APC2,BMP4,BMP7,BMP8A,Bmp8b,CAMK2A,CREB3L3,DKK1,FZD3,FZD6,GATA4,HNF1A,MYH6,MYH7,NOG,NOTUM,SCN5A,SMO,TCF4,Tcf7,TGFBR3,WNT2,WNT2B,WNT5A,WNT5B,WNT6,WNT7B,WNT9A
SNARE Signaling Pathway	6.84	0.191	1.961	CACNB1,CACNB2,CAMK2A,CPLX2,MYH1,MYH14,MYH2,MYH3,MYH4,MYH6,MYH7,MYH8,MYL1,MYL3,MYL4,MYL7,MYO18B,MYO1A,PRKAR1B,PRKAR2B,RAB27A,SYN1,SYT13,SYT16,SYT17,SYT9
Pulmonary Fibrosis Idiopathic Signaling Pathway	6.72	0.138	-1.372	ACTA1,ACTC1,AXL,CDH2,COL10A1,COL11A2,COL12A1,COL23A1,COL26A1,COL4A3,COL6A1,COL6A2,COL7A1,CXCL12,F2R,FGF18,FGFR4,FN1,FOS,FOXG1,FOXO6,FZD3,FZD6,HNF1A,IL11,MAPK13,MMP11,MMP17,MMP7,MMP8,NOTCH4,PTEN,RASD2,RPS6KA1,SMO,TCF4,Tcf7,TGFBR3,WNT2,WNT2B,WNT5A,WNT5B,WNT6,WNT7B,WNT9A
RHOGDI Signaling	6.61	0.158	-0.853	ACTA1,ACTC1,ARHGAP8/PRR5-ARHGAP8,ARHGEF19,ARHGEF3,CDH10,CDH11,CDH13,CDH17,CDH2,CDH3,CDH9,GNA14,GNG4,ITGA7,ITGB7,MYH1,MYH14,MYH2,MYH3,MYH4,MYH6,MYH7,MYH8,MYL1,MYL3,MYL4,MYL7,MYLPF,PIP5K1B,RHOF,RHOJ,RHOU,RHOV
Cardiac Hypertrophy Signaling (Enhanced)	6	0.114	-0.98	ADRA1D,ADRA2A,AGT,AGTR1,ATP2A1,ATP2A3,CACNA1S,CACNB1,CACNB2,CACNG1,CACNG6,CAMK2A,CLCF1,CTF1,CXCR2,FGF13,FGF18,FGFR4,FZD3,FZD6,GATA4,GHR,GNA14,GNG4,HSPB1,HSPB2,HSPB7,IGF1R,IL11,IL18R1,IL1A,IL5RA,ITGA7,ITGB7,MAP3K13,MAPK13,NFAT5,NOTUM,PDE11A,PDE2A,PDE3B,PDE9A,PRKAR1B,PRKAR2B,PTEN,PTGS2,RASD2,RYR1,SMO,SMPDL3A,SMPDL3B,TGFBR3,TNF,TNFSF13,TNFSF15,WNT2,WNT2B,WNT5A,WNT5B,WNT6,WNT7B,WNT9A
LPS/IL-1 Mediated Inhibition of RXR Function	5.78	0.142	0	ABCC3,ABCG5,ABCG8,ALDH1A2,ALDH1A3,ALDH1L1,CHST13,CHST4,CYP2C9,CYP2J2,CYP2S1,CYP2U1,CYP3A7,FABP2,FABP3,FABP4,GAL3ST2,GSTA3,GSTA5,GSTM1,GSTM2,GSTP1,HS6ST2,IL1A,IL1RN,LIPC,MAOB,NDST3,NR1H4,NR1I2,NR5A2,PPARGC1A,PPARGC1B,SULT1B1,SULT1C2,TNF
Human Embryonic Stem Cell Pluripotency	5.63	0.163	#NUM!	APC2,BDNF,BMP4,BMP7,BMP8A,Bmp8b,FGFR4,FZD3,FZD6,GNA14,GNG4,HNF1A,INHBA,NGF,NOG,SMO,SOX2,TCF4,Tcf7,WNT2,WNT2B,WNT5A,WNT5B,WNT6,WNT7B,WNT9A,ZIC3
Triacylglycerol Degradation	5.28	0.246	1.732	AADAC,ABHD6,Ces1f,Ces1g,Ces2a,Ces2e,LIPC,LIPG,LPL,NDST3,NOTUM,PLA1A,PNLIPRP2,PNPLA3
Osteoarthritis Pathway	5.23	0.14	1.134	ALPP,ANKH,BGLAP,CASP1,CASQ1,COL10A1,CREB3L3,CXCR2,DKK1,ELF3,FGF18,FN1,FZD3,FZD6,GLI3,GREM1,HNF1A,HTRA1,ITGA7,ITGB7,NOS2,PGF,PPARGC1A,PTGS2,PTHLH,RBP4,S100A8,S100A9,SMO,SPP1,TCF4,Tcf7,TNF
Sertoli Cell-Sertoli Cell Junction Signaling	5.17	0.146	#NUM!	A2M,ACTA1,ACTC1,ACTN2,Actn3,CLDN15,CLDN23,CLDN3,CLDN4,CLDN6,CLDN7,Gucy1b2,IGSF5,ITGA7,ITGB7,MAP3K13,MAPK13,NOS1,NOS2,PRKAR1B,PRKAR2B,PRKG2,PTEN,RASD2,SPTB,TGFBR3,TJP3,TNF,TUBA8,TUBB4A
Oxytocin Signaling Pathway	5.16	0.132	3.452	CACNA1S,CACNB1,CACNB2,CACNG1,CACNG6,CD36,CREB3L3,FOS,GNG4,Gucy1b2,GUCY2C,HSPB1,HSPB2,HSPB7,LPL,MAPK13,MAPK15,MYH1,MYH14,MYH2,MYH3,MYH4,MYH6,MYH7,MYH8,MYL1,MYL3,MYL4,MYL7,MYLK,MYO18B,MYO1A,PRKAR1B,PRKAR2B,PRKG2,PTGS2,RASD2
Retinol Biosynthesis	4.9	0.261	2.714	AADAC,Akr1b7,AKR1C3,Ces1g,LIPC,LIPG,LPL,PNLIPRP2,PNPLA3,RBP1,RBP2,RBP7
Maturity Onset Diabetes of Young (MODY) Signaling	4.86	0.205	#NUM!	ALDOB,APOA1,APOA4,APOB,APOL6,BLK,CACNA1S,CACNB1,CACNB2,CACNG1,CACNG6,FABP2,HNF1A,PDX1,PKLR,UCP2
Pulmonary Healing Signaling Pathway	4.59	0.141	-1.134	BLK,BMP4,CELA1,CXCL12,DLK1,ETV5,FZD3,FZD6,HNF1A,MAPK13,MMP11,MMP17,MMP7,MMP8,NOTCH4,PGF,RASD2,SMO,TCF4,Tcf7,TNF,WNT2,WNT2B,WNT5A,WNT5B,WNT6,WNT7B,WNT9A
Role of NANOG in Mammalian Embryonic Stem Cell Pluripotency	4.49	0.167	#NUM!	APC2,BMP4,BMP7,BMP8A,Bmp8b,CDX2,FZD3,FZD6,GAB1,GATA4,RASD2,SMO,SOX2,WNT2,WNT2B,WNT5A,WNT5B,WNT6,WNT7B,WNT9A
Role of Osteoblasts, Osteoclasts and Chondrocytes in Rheumatoid Arthritis	4.45	0.134	#NUM!	APC2,BGLAP,BMP4,BMP7,BMP8A,Bmp8b,DKK1,FOS,FZD3,FZD6,HNF1A,IL11,IL18R1,IL1A,IL1RN,MMP8,Naip1 (includes others),NFAT5,SMO,SPP1,TCF4,Tcf7,TNF,WNT2,WNT2B,WNT5A,WNT5B,WNT6,WNT7B,WNT9A
Superpathway of Melatonin Degradation	4.42	0.209	3.207	CYP2C9,CYP2J2,CYP2S1,CYP2U1,CYP3A7,MAOB,Sult1a1,SULT1B1,SULT1C2,UGT1A1,UGT2A3,UGT2B10,UGT2B28,UGT2B7
PCP (Planar Cell Polarity) Pathway	4.32	0.217	-1.732	FZD3,FZD6,LGR4,NDP,PRICKLE1,SMO,WNT2,WNT2B,WNT5A,WNT5B,WNT6,WNT7B,WNT9A
Heparan Sulfate Biosynthesis (Late Stages)	4.18	0.19	1.387	AADAC,Ces1f,Ces1g,Ces2a,Ces2e,CHST13,CHST4,EXTL1,GAL3ST2,HS6ST2,NDST3,NOTUM,PLA1A,SULT1B1,SULT1C2
Melatonin Degradation I	4.16	0.21	3.606	CYP2C9,CYP2J2,CYP2S1,CYP2U1,CYP3A7,Sult1a1,SULT1B1,SULT1C2,UGT1A1,UGT2A3,UGT2B10,UGT2B28,UGT2B7
Actin Cytoskeleton Signaling	4.1	0.127	3.273	ACTA1,ACTC1,ACTN2,Actn3,APC2,F2R,FGF13,FGF18,FN1,ITGA7,ITGB7,MYH1,MYH14,MYH2,MYH3,MYH4,MYH6,MYH7,MYH8,MYL1,MYL3,MYL4,MYL7,MYLK,MYLK2,MYLPF,MYO18B,MYO1A,PIP5K1B,RASD2,TTN
LXR/RXR Activation	3.84	0.154	0.775	ABCG5,ABCG8,AGT,APOA1,APOA4,APOB,C3,CD36,IL1A,IL1RN,LPL,MLXIPL,NOS2,NR1H4,PTGS2,RBP4,S100A8,TNF,TTR
Retinoate Biosynthesis I	3.81	0.238	1.134	ADH1C,Akr1b7,Akr1c12/Akr1c13,Akr1c19,AKR1C3,ALDH1A2,ALDH1A3,RBP1,RBP2,RBP7
Phagosome Formation	3.81	0.0955	3.2	ABHD3,ACKR1,ADGRA1,ADGRB2,ADGRF5,ADGRG2,ADGRG6,ADGRG7,ADRA1D,ADRA2A,AGTR1,AP1M2,C3,CCR9,CD36,F2R,FN1,FPR1,FPR2,FZD3,FZD6,GABBR2,GALR2,GIPR,GPR153,GPR161,GPR20,GPR55,GPR88,HCAR2,HRH1,HTR1D,HTR6,IGHM,ITGA7,ITGB7,LGR4,LPAR5,LTB4R2,MAPK15,MYH1,MYH14,MYH2,MYH3,MYH4,MYH6,MYH7,MYH8,MYL1,MYL3,MYL4,MYL7,MYLK,MYLK2,MYO18B,MYO1A,Npy4r,PIP5K1B,PLA2R1,PNPLA3,PROKR1,RASD2,RXFP3,SMO,TTN,VIPR1
Xenobiotic Metabolism Signaling	3.78	0.117	#NUM!	ABCC3,ALDH1A2,ALDH1A3,ALDH1L1,CAMK1D,CAMK2A,Ces1g,CHST13,CHST4,CYP2C9,CYP3A7,GAL3ST2,GSTA3,GSTA5,GSTM1,GSTM2,GSTP1,HS6ST2,IL1A,MAOB,MAP3K13,MAPK13,NDST3,NOS2,NR1I2,PPARGC1A,RASD2,SULT1B1,SULT1C2,TNF,UGT1A1,UGT2B10,UGT2B28,UGT2B7
Heparan Sulfate Biosynthesis	3.74	0.174	1.387	AADAC,Ces1f,Ces1g,Ces2a,Ces2e,CHST13,CHST4,EXTL1,GAL3ST2,HS6ST2,NDST3,NOTUM,PLA1A,SULT1B1,SULT1C2
Tumor Microenvironment Pathway	3.69	0.134	0	CSF3,CXCL12,FGF13,FGF18,FN1,FOS,FOXG1,FOXO6,HLA-A,HLA-E,LEPR,MMP11,MMP17,MMP7,MMP8,NOS2,PGF,PTGS2,RASD2,SLC2A1,SLC2A4,SPP1,TNC,TNF
Synaptogenesis Signaling Pathway	3.69	0.114	-2.611	BDNF,CACNB1,CACNB2,CAMK2A,CDH10,CDH11,CDH13,CDH17,CDH2,CDH3,CDH9,CHN1,COMP,CPLX2,CREB3L3,EFNA2,EPHA4,EPHA5,EPHA7,EPHB6,GRIA4,GRIN1,KALRN,LRRTM2,MAPT,PRKAR1B,PRKAR2B,RASD2,RASGRF1,SHF,SYN1,SYT13,SYT16,SYT17,SYT9,THBS4
Ovarian Cancer Signaling	3.67	0.139	-0.447	E2F2,FZD3,FZD6,HNF1A,MMP7,PGF,PRKAR1B,PRKAR2B,PTEN,PTGS2,RASD2,RB1,SMO,TCF4,Tcf7,WNT2,WNT2B,WNT5A,WNT5B,WNT6,WNT7B,WNT9A
G-Protein Coupled Receptor Signaling	3.6	0.0939	1.723	ACKR1,ADGRA1,ADGRB2,ADGRF5,ADGRG2,ADGRG6,ADGRG7,ADRA1D,ADRA2A,AGTR1,CAMK2A,CCR9,CREB3L3,CXCR2,F2R,FOS,FOXG1,FOXO6,FPR1,FPR2,FZD3,FZD6,GABBR2,GALR2,GIPR,GNA14,GNG4,GPR153,GPR161,GPR20,GPR55,GPR88,HCAR2,HRH1,HTR1D,HTR6,KCNH2,LGR4,LPAR5,LTB4R2,MAP3K13,MAPK13,MYL1,MYL3,MYL4,MYL7,MYLK,MYLK2,MYLPF,NFAT5,Npy4r,PDE11A,PDE2A,PDE3B,PDE9A,PRKAR1B,PRKAR2B,PROKR1,RASD2,RPS6KA1,RXFP3,SMO,SMPDL3A,SMPDL3B,TTN,VI…
Serotonin Degradation	3.54	0.183	2.496	ADH1C,ADHFE1,ALDH1A2,ALDH1A3,MAOB,Sult1a1,SULT1B1,SULT1C2,UGT1A1,UGT2A3,UGT2B10,UGT2B28,UGT2B7
Wound Healing Signaling Pathway	3.52	0.119	0.365	CLCF1,COL10A1,COL11A2,COL12A1,COL23A1,COL26A1,COL4A3,COL6A1,COL6A2,COL7A1,FN1,FOS,IL11,IL1A,IL1RN,LAMA3,LAMB1,LAMC2,Mcpt1,Mcpt2,Mcpt4,MMP8,PGF,RASD2,SNAI2,TGFBR3,TNF,TNFSF13,TNFSF15,TRPA1
Acute Phase Response Signaling	3.48	0.13	1.387	A2M,AGT,APOA1,C1S,C2,C3,CRABP1,FN1,FOS,HNF1A,HP,IL1A,IL1RN,ITIH2,MAPK13,RASD2,RBP1,RBP2,RBP4,RBP7,Saa3,TCF4,TNF,TTR
Netrin Signaling	3.47	0.181	0.277	ABLIM2,ABLIM3,CACNA1G,CACNA1S,CACNB1,CACNB2,CACNG1,CACNG6,NFAT5,PRKAR1B,PRKAR2B,RYR1,UNC5C
Cardiac β-adrenergic Signaling	3.33	0.129	-0.258	AKAP6,ATP2A1,ATP2A3,CACNA1S,CACNB1,CACNB2,CACNG1,CACNG6,GNA14,GNG4,PDE11A,PDE2A,PDE3B,PDE9A,PPP1R14C,PPP1R14D,PPP1R3A,PPP1R3C,PRKAR1B,PRKAR2B,SLC8A3,SMPDL3A,SMPDL3B
Colorectal Cancer Metastasis Signaling	3.32	0.114	-1.134	FOS,FZD3,FZD6,GNA14,GNG4,HNF1A,MMP11,MMP17,MMP7,MMP8,NOS2,PGF,PRKAR1B,PRKAR2B,PTGS2,RASD2,RHOF,RHOJ,RHOU,RHOV,SMO,TCF4,Tcf7,TNF,WNT2,WNT2B,WNT5A,WNT5B,WNT6,WNT7B,WNT9A
nNOS Signaling in Skeletal Muscle Cells	3.31	0.208	#NUM!	CACNA1G,CACNA1S,CACNB1,CACNB2,CACNG1,CACNG6,CAPN3,CHRNA1,NOS1,RYR1
Xenobiotic Metabolism CAR Signaling Pathway	3.3	0.126	3.266	ABCC3,ALDH1A2,ALDH1A3,ALDH1L1,CHST13,CHST4,CYP2C9,CYP3A7,GAL3ST2,GSTA3,GSTA5,GSTM1,GSTM2,GSTP1,HS6ST2,NDST3,NOS2,PPARGC1A,SULT1B1,SULT1C2,UGT1A1,UGT2B10,UGT2B28,UGT2B7
Acetone Degradation I (to Methylglyoxal)	3.29	0.225	2.646	Akr1c12/Akr1c13,Akr1c19,CYP2C9,CYP2J2,CYP2S1,CYP2U1,CYP3A7,DHRS11,PRXL2B
Gustation Pathway	3.25	0.123	1.633	CACNA1G,CACNA1S,CACNB1,CACNB2,CACNG1,CACNG6,CD36,GABRB3,KCNH2,LIPC,LIPG,LIPH,LPL,NOTUM,P2RX6,PDE3B,PRKAR1B,PRKAR2B,SCN4A,SCN4B,SCN5A,SCN7A,SCN8A,SLC2A4,TRPM5
CREB Signaling in Neurons	3.21	0.0941	0.405	ACKR1,ADGRA1,ADGRB2,ADGRF5,ADGRG2,ADGRG6,ADGRG7,ADRA1D,ADRA2A,AGTR1,CACNA1G,CACNA1S,CACNB1,CACNB2,CACNG1,CACNG6,CAMK2A,CCR9,CREB3L3,F2R,FGFR4,FPR1,FPR2,FZD3,FZD6,GABBR2,GALR2,GHR,GIPR,GNA14,GNG4,GPR153,GPR161,GPR20,GPR55,GPR88,GRIA4,GRIN1,HCAR2,HRH1,HTR1D,HTR6,IGF1R,LGR4,LPAR5,LTB4R2,NOTUM,Npy4r,PRKAR1B,PRKAR2B,PROKR1,RASD2,RPS6KA1,RXFP3,SMO,TGFBR3,VIPR1
Corticotropin Releasing Hormone Signaling	3.11	0.132	-0.471	BDNF,CACNA1G,CACNA1S,CACNB1,CACNB2,CACNG1,CACNG6,CREB3L3,FOS,GLI3,Gucy1b2,GUCY2C,MAPK13,NOS1,NOS2,PRKAR1B,PRKAR2B,PTGS2,SHH,SMO
HOTAIR Regulatory Pathway	3.08	0.129	-1.528	AR,HNF1A,MMP11,MMP17,MMP7,MMP8,PCDH10,PCDHB5,PTEN,SNAI2,SPP1,TCF4,Tcf7,TWIST2,WNT2,WNT2B,WNT5A,WNT5B,WNT6,WNT7B,WNT9A
Retinoate Biosynthesis II	3.08	0.75	#NUM!	RBP1,RBP2,RBP7
Atherosclerosis Signaling	3.04	0.137	#NUM!	ABHD3,APOA1,APOA4,APOB,CD36,CD40,COL10A1,COL11A2,CXCL12,IL1A,IL1RN,LPL,PLA2R1,PNPLA3,RBP4,S100A8,SELE,TNF
Glioblastoma Multiforme Signaling	2.81	0.123	-2.183	APC2,E2F2,FZD3,FZD6,IGF1R,NOTUM,PTEN,RASD2,RB1,RHOF,RHOJ,RHOU,RHOV,SMO,WNT2,WNT2B,WNT5A,WNT5B,WNT6,WNT7B,WNT9A
PXR/RXR Activation	2.79	0.169	1.508	ABCC3,CYP2C9,CYP3A7,GSTM1,GSTM2,NR1I2,PPARGC1A,PRKAR1B,PRKAR2B,TNF,UGT1A1
Regulation of the Epithelial-Mesenchymal Transition Pathway	2.79	0.118	#NUM!	CDH2,CLDN3,FGF13,FGF18,FGFR4,FZD3,FZD6,GAB1,HNF1A,NOTCH4,RASD2,SMO,SNAI2,TCF4,Tcf7,TWIST2,WNT2,WNT2B,WNT5A,WNT5B,WNT6,WNT7B,WNT9A
Signaling by Rho Family GTPases	2.76	0.108	1.4	ACTA1,ACTC1,ARHGEF19,ARHGEF3,CDH10,CDH11,CDH13,CDH17,CDH2,CDH3,CDH9,DES,FOS,GNA14,GNG4,ITGA7,ITGB7,MYL1,MYL3,MYL4,MYL7,MYLK,MYLPF,NOX1,PIP5K1B,RHOF,RHOJ,RHOU,RHOV
Semaphorin Neuronal Repulsive Signaling Pathway	2.72	0.126	-0.243	Gucy1b2,ITGA7,ITGB7,MAPT,MYL1,MYL3,MYL4,MYL7,MYLPF,NRP1,PLXNB1,PRKAR1B,PRKAR2B,PRKG2,SEMA3A,SEMA3E,SEMA5A,SEMA6A,VCAN
Inhibition of Matrix Metalloproteases	2.7	0.205	-0.378	A2M,ADAM12,MMP11,MMP17,MMP7,MMP8,SDC2,TFPI2
Creatine-phosphate Biosynthesis	2.7	0.6	#NUM!	CKM,CKMT1A/CKMT1B,CKMT2
Cardiac Hypertrophy Signaling	2.66	0.108	0.853	ADRA1D,ADRA2A,CACNA1S,CACNB1,CACNB2,CACNG1,CACNG6,GATA4,GNA14,GNG4,HSPB1,IGF1R,MAP3K13,MAPK13,MYL1,MYL3,MYL4,MYL7,MYLPF,NOTUM,PRKAR1B,PRKAR2B,RASD2,RHOF,RHOJ,RHOU,RHOV,RPS6KA1
Nicotine Degradation III	2.64	0.172	3.162	CYP2C9,CYP2J2,CYP2S1,CYP2U1,CYP3A7,UGT1A1,UGT2A3,UGT2B10,UGT2B28,UGT2B7
Thyroid Hormone Metabolism II (via Conjugation and/or Degradation)	2.63	0.2	2.828	Sult1a1,SULT1B1,SULT1C2,UGT1A1,UGT2A3,UGT2B10,UGT2B28,UGT2B7
Neurovascular Coupling Signaling Pathway	2.62	0.111	-0.6	ABHD3,CACNA1G,CACNA1S,CACNB1,CACNB2,CACNG1,CACNG6,CYP2C9,ENTPD8,GABBR2,GABRB3,GRIA4,GRIN1,Gucy1b2,GUCY2C,KCNMB4,MAPT,NOS1,PLA2R1,PNPLA3,PRKAR1B,PRKAR2B,PRKG2,PTGS2,RYR1
Breast Cancer Regulation by Stathmin1	2.53	0.0892	1.664	ACKR1,ADGRA1,ADGRB2,ADGRF5,ADGRG2,ADGRG6,ADGRG7,ADRA1D,ADRA2A,AGTR1,ARHGEF19,ARHGEF3,CAMK1D,CAMK2A,CCR9,CREB3L3,E2F2,F2R,FPR1,FPR2,FZD3,FZD6,GABBR2,GALR2,GIPR,GNG4,GPR153,GPR161,GPR20,GPR55,GPR88,HCAR2,HRH1,HTR1D,HTR6,LGR4,LPAR5,LTB4R2,Npy4r,PGF,PPP1R14C,PPP1R14D,PPP1R3A,PPP1R3C,PRKAR1B,PRKAR2B,PROKR1,RASD2,RXFP3,SMO,TUBA8,TUBB4A,VIPR1
CDK5 Signaling	2.45	0.132	-2.887	BDNF,LAMA3,LAMB1,LAMC2,MAPK13,MAPK15,MAPT,NGF,PPP1R14C,PPP1R14D,PPP1R3A,PPP1R3C,PRKAR1B,PRKAR2B,RASD2
White Adipose Tissue Browning Pathway	2.4	0.123	-0.243	BDNF,BMP7,CACNA1G,CACNA1S,CACNB1,CACNB2,CACNG1,CACNG6,CREB3L3,FGFR4,FNDC5,Gucy1b2,MAPK13,PPARGC1A,PRKAR1B,PRKAR2B,PRKG2
Regulation of Actin-based Motility by Rho	2.38	0.129	2.496	ACTA1,ACTC1,ITGA7,ITGB7,MYL1,MYL3,MYL4,MYL7,MYLK,MYLPF,PIP5K1B,RHOF,RHOJ,RHOU,RHOV
Adrenomedullin signaling pathway	2.34	0.111	0.471	ADM,C3,FOS,GNA14,Gucy1b2,GUCY2C,IL1A,IL1RN,KCNH2,MAPK13,MAPK15,MYLK,MYLK2,NOTUM,PRKAR1B,PRKAR2B,PRKG2,RASD2,SHF,TFAP2B,TNF,TTN
Glycolysis I	2.33	0.222	2.236	Aldoart1,ALDOB,FBP2,PFKP,PGAM2,PKLR
Nitric Oxide Signaling in the Cardiovascular System	2.27	0.126	-1.508	ATP2A1,ATP2A3,CACNA1S,CACNB1,CACNB2,CACNG1,CACNG6,Gucy1b2,GUCY2C,PDE2A,PDE3B,PGF,PRKAR1B,PRKAR2B,PRKG2
Glutathione Redox Reactions I	2.24	0.214	2.236	GPX2,GSTA5,GSTM1,GSTM2,GSTP1,Gstt1
Nicotine Degradation II	2.22	0.152	3.162	CYP2C9,CYP2J2,CYP2S1,CYP2U1,CYP3A7,UGT1A1,UGT2A3,UGT2B10,UGT2B28,UGT2B7
Glutathione-mediated Detoxification	2.22	0.189	2.646	GSTA3,GSTA5,GSTM1,GSTM2,GSTP1,Gstt1,Gstt3
UDP-N-acetyl-D-galactosamine Biosynthesis II	2.22	0.308	#NUM!	GALE,GNPDA2,HK2,HKDC1
Methylglyoxal Degradation III	2.16	0.207	1	Akr1b7,Akr1c12/Akr1c13,Akr1c19,AKR1C3,DHRS11,PRXL2B
Sonic Hedgehog Signaling	2.16	0.207	-0.816	GLI3,HHIP,PRKAR1B,PRKAR2B,SHH,SMO
AMPK Signaling	2.16	0.102	-0.258	ACACB,ADRA1D,ADRA2A,AK4,AK5,CFTR,CHRNA1,CHRND,CHRNG,CKM,CREB3L3,FOXG1,FOXO6,GNA14,GNG4,IRS2,MAPK13,PFKFB3,PFKP,PPARGC1A,PRKAR1B,PRKAR2B,RAB27A,SLC2A1,SLC2A4
Role of IL-17A in Psoriasis	2.09	0.286	2	CXCL3,CXCL6,S100A8,S100A9
Colanic Acid Building Blocks Biosynthesis	2.09	0.286	1	GALE,GMDS,MPI,PMM1
Apelin Adipocyte Signaling Pathway	2.07	0.132	2.111	GPX2,GSTA5,GSTM1,GSTM2,GSTP1,Gstt1,MAPK13,MAPK15,NOX1,PPARGC1A,PRKAR1B,PRKAR2B
Endocannabinoid Neuronal Synapse Pathway	2.07	0.114	0.775	ABHD6,CACNA1G,CACNA1S,CACNB1,CACNB2,CACNG1,CACNG6,GNA14,GNG4,GRIA4,GRIN1,MAPK13,MAPK15,NOTUM,PRKAR1B,PRKAR2B,PTGS2
The Visual Cycle	2.05	0.227	1	Akr1b7,AKR1C3,RBP1,RBP2,RBP7
Amyotrophic Lateral Sclerosis Signaling	2.03	0.122	1.134	CACNA1S,CACNB1,CACNB2,CACNG1,CACNG6,CAPN3,CASP1,GRIA4,GRIN1,Naip1 (includes others),NEFH,NOS1,PGF,PRPH
Chondroitin Sulfate Biosynthesis (Late Stages)	2.02	0.16	0.707	CHST13,CHST4,CHSY3,GAL3ST2,HS6ST2,NDST3,SULT1B1,SULT1C2
Dopamine Degradation	1.95	0.188	0.816	ALDH1A2,ALDH1A3,MAOB,Sult1a1,SULT1B1,SULT1C2
Circadian Rhythm Signaling	1.93	0.097	#NUM!	BDNF,BLK,CACNA1G,CACNA1S,CACNB1,CACNB2,CACNG1,CACNG6,CAMK2A,CIART,CREB3L3,GNA14,GNG4,GRIA4,GRIN1,Gucy1b2,GUCY2C,NGF,NOS1,NOTUM,PRKAR1B,PRKAR2B,PRKG2,RASD2,RORB,RYR1
TR/RXR Activation	1.92	0.131	#NUM!	AKR1C3,ATP2A1,HP,PDE3B,PFKP,PPARGC1A,RAB3B,SLC16A2,SLC16A3,SLC2A1,UCP2
Neuroprotective Role of THOP1 in Alzheimer's Disease	1.87	0.117	1.414	AGT,DPP4,GNRH1,HGFAC,HLA-A,HLA-E,HTRA1,MAPT,MME,PRKAR1B,PRKAR2B,PRSS27,Prss32,TMPRSS4
Molecular Mechanisms of Cancer	1.87	0.0872	#NUM!	APC2,ARHGEF19,ARHGEF3,BMP4,BMP7,BMP8A,Bmp8b,CAMK2A,CDKN2B,E2F2,FOS,FZD3,FZD6,GAB1,GNA14,GNG4,ITGA7,ITGB7,MAPK13,Naip1 (includes others),PRKAR1B,PRKAR2B,RASD2,RASGRF1,RB1,RHOF,RHOJ,RHOU,RHOV,SHH,SMO,TCF4,WNT2,WNT2B,WNT5A,WNT5B,WNT6,WNT7B,WNT9A
Synaptic Long Term Depression	1.84	0.103	0.229	ABHD3,CACNA1G,CACNA1S,CACNB1,CACNB2,CACNG1,CACNG6,GNA14,GRIA4,Gucy1b2,GUCY2C,IGF1R,NOS1,NOS2,NOTUM,PLA2R1,PNPLA3,PRKG2,RASD2,RYR1
Gα12/13 Signaling	1.84	0.113	2.673	CDH10,CDH11,CDH13,CDH17,CDH2,CDH3,CDH9,F2R,LPAR5,MYL1,MYL3,MYL4,MYL7,MYLPF,RASD2
Dopamine-DARPP32 Feedback in cAMP Signaling	1.83	0.104	-1.387	ATP2A1,ATP2A3,CACNA1S,CACNB1,CACNB2,CACNG1,CACNG6,CREB3L3,GRIN1,Gucy1b2,NOS1,NOTUM,PPP1R14C,PPP1R14D,PPP1R3A,PPP1R3C,PRKAR1B,PRKAR2B,PRKG2
Ethanol Degradation II	1.82	0.176	1.633	ACSS1,ACSS2,ADH1C,ADHFE1,ALDH1A2,ALDH1A3
Bupropion Degradation	1.81	0.2	2.236	CYP2C9,CYP2J2,CYP2S1,CYP2U1,CYP3A7
BMP signaling pathway	1.81	0.126	-0.707	BMP4,BMP7,BMP8A,Bmp8b,GREM1,MAPK13,NOG,PITX2,PRKAR1B,PRKAR2B,RASD2
Xenobiotic Metabolism AHR Signaling Pathway	1.81	0.126	2.714	ALDH1A2,ALDH1A3,ALDH1L1,GSTA3,GSTA5,GSTM1,GSTM2,GSTP1,IL1A,TNF,UGT1A1
cAMP-mediated signaling	1.81	0.0979	2.132	ADRA2A,AGTR1,AKAP6,CAMK1D,CAMK2A,CREB3L3,CXCR2,FPR1,FPR2,GABBR2,HCAR2,HTR1D,HTR6,PDE11A,PDE2A,PDE3B,PDE9A,PRKAR1B,PRKAR2B,RPS6KA1,SMPDL3A,SMPDL3B,VIPR1
Role of Macrophages, Fibroblasts and Endothelial Cells in Rheumatoid Arthritis	1.81	0.0915	#NUM!	APC2,CAMK2A,CREB3L3,CXCL12,DKK1,FN1,FOS,FZD3,FZD6,HNF1A,IL18R1,IL1A,IL1RN,NFAT5,NOS2,NOTUM,PGF,RASD2,SELE,SMO,TCF4,Tcf7,TNF,WNT2,WNT2B,WNT5A,WNT5B,WNT6,WNT7B,WNT9A
Aryl Hydrocarbon Receptor Signaling	1.8	0.107	1	ALDH1A2,ALDH1A3,ALDH1L1,CYP2C9,CYP3A7,FOS,GSTA3,GSTA5,GSTM1,GSTM2,GSTP1,HSPB1,HSPB2,HSPB7,IL1A,RB1,TNF
Apelin Cardiomyocyte Signaling Pathway	1.8	0.121	2.887	ATP2A1,ATP2A3,MAPK13,MAPK15,MYL1,MYL3,MYL4,MYL7,MYLK,MYLPF,NOTUM,SLC8A3
Adipogenesis pathway	1.79	0.111	#NUM!	BMP4,BMP7,DLK1,FABP4,FGFR4,FZD3,FZD6,LPL,RB1,RBP1,RPS6KA1,SLC2A4,SMO,TNF,WNT5A
WNT/Ca+ pathway	1.76	0.136	-1	CAMK2A,CREB3L3,FZD3,FZD6,NFAT5,NOTUM,SMO,WNT5A,WNT5B
Estrogen Biosynthesis	1.76	0.156	1.89	AKR1C3,CYP2C9,CYP2J2,CYP2S1,CYP2U1,CYP3A7,DHRS11
RHOA Signaling	1.76	0.113	1.604	ACTA1,ACTC1,ARHGAP8/PRR5-ARHGAP8,IGF1R,LPAR5,MYL1,MYL3,MYL4,MYL7,MYLK,MYLK2,MYLPF,PIP5K1B,TTN
Gluconeogenesis I	1.74	0.192	2	Aldoart1,ALDOB,FBP2,ME3,PGAM2
Apelin Liver Signaling Pathway	1.74	0.192	1.342	AGT,COL10A1,COL11A2,EDN2,TNF
ID1 Signaling Pathway	1.73	0.1	-0.894	AMHR2,ATF3,Bhlhe41,BLK,BMP4,CHRNA1,CHRND,CHRNG,FGFR4,FN1,IGF1R,MAPK13,PGF,PLXNB1,PTEN,RASD2,S100A9,SHH,TGFBR3,TNF
Oxidative Ethanol Degradation III	1.73	0.143	1	ACSS1,ACSS2,ALDH1A2,ALDH1A3,CYP2C9,CYP2J2,CYP2S1,CYP2U1
Prostanoid Biosynthesis	1.72	0.3	#NUM!	CYP2S1,PTGIS,PTGS2
Opioid Signaling Pathway	1.71	0.0929	1.342	BLK,CACNA1G,CACNA1S,CACNB1,CACNB2,CACNG1,CACNG6,CAMK1D,CAMK2A,CREB3L3,FOS,GNA14,GNG4,GRIN1,HNF1A,MAPK15,NOS1,PENK,PRKAR1B,PRKAR2B,RASD2,RGS20,RPS6KA1,RYR1,SCN7A,TCF4
Acetate Conversion to Acetyl-CoA	1.7	0.5	#NUM!	ACSS1,ACSS2
Fatty Acid β-oxidation III (Unsaturated, Odd Number)	1.7	0.5	#NUM!	Eci3,EHHADH
Thyroid Cancer Signaling	1.69	0.127	0	BDNF,FOS,HNF1A,IRS2,NGF,PTEN,RASD2,RET,TCF4,Tcf7
Iron homeostasis signaling pathway	1.68	0.108	#NUM!	ATP6V1B1,BMP4,BMP7,BMP8A,Bmp8b,CD163,CREB3L3,ERFE,HBA1/HBA2,HBB,HEPH,HIF3A,HJV,HP,TFRC
Dermatan Sulfate Biosynthesis (Late Stages)	1.66	0.149	1.134	CHST13,CHST4,GAL3ST2,HS6ST2,NDST3,SULT1B1,SULT1C2
Chondroitin Sulfate Biosynthesis	1.65	0.138	0.707	CHST13,CHST4,CHSY3,GAL3ST2,HS6ST2,NDST3,SULT1B1,SULT1C2
Mouse Embryonic Stem Cell Pluripotency	1.64	0.115	-1.897	APC2,BMP4,FZD3,FZD6,HNF1A,ID3,MAPK13,RASD2,SMO,SOX2,TCF4,Tcf7
D-myo-inositol (1,4,5,6)-Tetrakisphosphate Biosynthesis	1.63	0.101	1.387	ATP1A2,CA3,CILP,DUSP13,DUSP14,EPHX2,ITPK1,PLPP7,PPP1R14C,PPP1R14D,PPP1R3A,PPP1R3C,PTEN,PTPRH,PTPRM,PTPRN,PXYLP1,STYXL2
D-myo-inositol (3,4,5,6)-tetrakisphosphate Biosynthesis	1.63	0.101	1.387	ATP1A2,CA3,CILP,DUSP13,DUSP14,EPHX2,ITPK1,PLPP7,PPP1R14C,PPP1R14D,PPP1R3A,PPP1R3C,PTEN,PTPRH,PTPRM,PTPRN,PXYLP1,STYXL2
Agrin Interactions at Neuromuscular Junction	1.61	0.129	1	ACTA1,ACTC1,CHRNA1,LAMB1,Nrg1,NRG4,PKLR,RAPSN,RASD2
Leukocyte Extravasation Signaling	1.61	0.0984	2.309	ACTA1,ACTC1,ACTN2,Actn3,ARHGAP8/PRR5-ARHGAP8,CLDN15,CLDN23,CLDN3,CLDN4,CLDN6,CLDN7,CXCL12,EDIL3,MAPK13,MMP11,MMP17,MMP7,MMP8,NOX1
Sucrose Degradation V (Mammalian)	1.6	0.273	#NUM!	Aldoart1,ALDOB,SI
GPCR-Mediated Nutrient Sensing in Enteroendocrine Cells	1.59	0.11	-0.277	CACNA1G,CACNA1S,CACNB1,CACNB2,CACNG1,CACNG6,GNA14,GNG4,LPAR5,NOTUM,PRKAR1B,PRKAR2B,TRPM5
Xenobiotic Metabolism General Signaling Pathway	1.58	0.105	3.742	GSTA3,GSTA5,GSTM1,GSTM2,GSTP1,MAP3K13,MAPK13,NR1H4,NR1I2,RASD2,SLC51A,UGT1A1,UGT2B10,UGT2B28,UGT2B7
Synaptic Long Term Potentiation	1.57	0.107	-1.387	CAMK2A,CREB3L3,GNA14,GRIA4,GRIN1,NOTUM,PPP1R14C,PPP1R14D,PPP1R3A,PPP1R3C,PRKAR1B,PRKAR2B,RASD2,RPS6KA1
Dermatan Sulfate Biosynthesis	1.57	0.133	0.707	CHST13,CHST4,CHSY3,GAL3ST2,HS6ST2,NDST3,SULT1B1,SULT1C2
Neuroinflammation Signaling Pathway	1.55	0.0883	3.674	BACE2,BDNF,CASP1,CD40,CREB3L3,CXCL12,FOS,GABBR2,GABRB3,GAD2,GJB1,GRIN1,HLA-A,HLA-E,IRF7,MAPK13,MAPK15,MAPT,Naip1 (includes others),NFAT5,NGF,NOS2,NOX1,PTGS2,S100B,S100G,TGFBR3,TNF
Thrombin Signaling	1.5	0.0933	0.905	ARHGEF19,ARHGEF3,CAMK1D,CAMK2A,F2R,GATA4,GNA14,GNG4,MAPK13,MYL1,MYL3,MYL4,MYL7,MYLK,MYLPF,NOTUM,RASD2,RHOF,RHOJ,RHOU,RHOV
Myo-inositol Biosynthesis	1.49	0.4	#NUM!	IMPA2,ISYNA1
Citrulline-Nitric Oxide Cycle	1.49	0.4	#NUM!	NOS1,NOS2
Endocannabinoid Cancer Inhibition Pathway	1.49	0.102	1.069	ATF3,CASP1,CASQ1,CREB3L3,GPR55,HNF1A,NOS1,NOS2,PGF,PRKAR1B,PRKAR2B,SNAI2,TCF4,Tcf7,TWIST2
Fatty Acid α-oxidation	1.46	0.19	0	ALDH1A2,ALDH1A3,PTGS2,TMLHE
Hepatic Cholestasis	1.39	0.0942	#NUM!	ABCC3,ABCG5,ABCG8,CLCF1,FGFR4,HNF1A,IL11,IL1A,IL1RN,NR1H4,NR1I2,NR5A2,PRKAR1B,PRKAR2B,SLC10A2,TNF,TNFSF13,TNFSF15
Production of Nitric Oxide and Reactive Oxygen Species in Macrophages	1.39	0.0942	1.414	APOA1,APOA4,APOB,FOS,MAP3K13,MAPK13,NOS2,PPP1R14C,PPP1R14D,PPP1R3A,PPP1R3C,RBP4,RHOF,RHOJ,RHOU,RHOV,S100A8,TNF
3-phosphoinositide Degradation	1.39	0.0942	1.387	ATP1A2,CA3,CILP,DUSP13,DUSP14,EPHX2,ITPK1,PLPP7,PPP1R14C,PPP1R14D,PPP1R3A,PPP1R3C,PTEN,PTPRH,PTPRM,PTPRN,PXYLP1,STYXL2
3-phosphoinositide Biosynthesis	1.38	0.0927	1.604	ATP1A2,CA3,CILP,DUSP13,DUSP14,EPHX2,ITPK1,PIP5K1B,PLPP7,PPP1R14C,PPP1R14D,PPP1R3A,PPP1R3C,PTEN,PTPRH,PTPRM,PTPRN,PXYLP1,STYXL2
Endothelin-1 Signaling	1.37	0.0938	1.213	ABHD3,CASP1,CASQ1,FOS,GAB1,GNA14,Gucy1b2,GUCY2C,MAPK13,MAPK15,NOS1,NOS2,NOTUM,PLA2R1,PNPLA3,PTGS2,RASD2,SHF
GP6 Signaling Pathway	1.36	0.102	-0.277	COL10A1,COL11A2,COL12A1,COL23A1,COL26A1,COL4A3,COL6A1,COL6A2,COL7A1,LAMA3,LAMB1,LAMC2,NOX1
GDP-mannose Biosynthesis	1.33	0.333	#NUM!	MPI,PMM1
Cardiomyocyte Differentiation via BMP Receptors	1.33	0.174	#NUM!	BMP4,BMP7,GATA4,MYH7
Differential Regulation of Cytokine Production in Intestinal Epithelial Cells by IL-17A and IL-17F	1.33	0.174	1	CSF3,IL1A,LCN2,TNF
Vitamin-C Transport	1.33	0.174	2	GJB2,GLRX,SLC2A1,SLC2A4
Phospholipases	1.32	0.119	0.378	ABHD3,LIPC,LIPG,LPL,NOTUM,PLA1A,PLA2R1,PNPLA3
Dopamine Receptor Signaling	1.32	0.114	#NUM!	GCH1,MAOB,PPP1R14C,PPP1R14D,PPP1R3A,PPP1R3C,PRKAR1B,PRKAR2B,SLC18A1
D-myo-inositol-5-phosphate Metabolism	1.32	0.0923	1.387	ATP1A2,CA3,CILP,DUSP13,DUSP14,EPHX2,ITPK1,PLPP7,PPP1R14C,PPP1R14D,PPP1R3A,PPP1R3C,PTEN,PTPRH,PTPRM,PTPRN,PXYLP1,STYXL2
Eicosanoid Signaling	1.29	0.118	1.342	ABHD3,AKR1C3,FPR2,LTB4R2,PLA2R1,PNPLA3,PTGIS,PTGS2
Serotonin Receptor Signaling	1.28	0.133	#NUM!	GCH1,HTR1D,HTR6,MAOB,SLC18A1,TPH1
Epithelial Adherens Junction Signaling	1.28	0.0955	0.775	CDH2,FRMD6,HNF1A,IGF1R,MYH2,MYH4,MYL7,NOTCH4,PTEN,RASD2,SNAI2,TCF4,Tcf7,TGFBR3,TNS1
Airway Pathology in Chronic Obstructive Pulmonary Disease	1.28	0.102	#NUM!	CLCF1,CXCL3,FGF13,FGF18,IL11,IL1A,LCN2,MMP8,RBP4,TNF,TNFSF13,TNFSF15
Ethanol Degradation IV	1.27	0.167	1	ACSS1,ACSS2,ALDH1A2,ALDH1A3
Estrogen Receptor Signaling	1.27	0.0809	1.134	AGT,CACNA1S,CACNB1,CACNB2,CACNG1,CACNG6,CREB3L3,FOS,FOXG1,FOXO6,GNA14,GNG4,IGF1R,LEPR,MDK,MMP11,MMP17,MMP7,MMP8,MYL1,MYL3,MYL4,MYL7,MYLPF,NOTUM,PGF,PPARGC1A,PRKAR1B,PRKAR2B,PTEN,RASD2,SHF,TRIM63
Gap Junction Signaling	1.26	0.0909	#NUM!	ACTA1,ACTC1,BGLAP,CCN3,DBN1,GJB1,GJB2,GJC1,GRIA4,Gucy1b2,GUCY2C,NOTUM,PRKAR1B,PRKAR2B,PRKG2,RASD2,TUBA8,TUBB4A
BEX2 Signaling Pathway	1.26	0.111	0	CDH2,HNF1A,MAP2,NGF,PGF,PTEN,SPP1,TCF4,Tcf7
Role of OCT4 in Mammalian Embryonic Stem Cell Pluripotency	1.24	0.13	#NUM!	CDX2,IGF2BP1,NR5A2,RB1,SOX2,SPP1
tRNA Splicing	1.24	0.13	0.816	PDE11A,PDE2A,PDE3B,PDE9A,SMPDL3A,SMPDL3B
GABA Receptor Signaling	1.23	0.0977	#NUM!	CACNA1G,CACNA1S,CACNB1,CACNB2,CACNG1,CACNG6,GABBR2,GABRB3,GAD2,GNA14,GNG4,KCNH2,UBD
Sorbitol Degradation I	1.22	1	#NUM!	SORD
Histamine Biosynthesis	1.22	1	#NUM!	HDC
D-mannose Degradation	1.22	1	#NUM!	MPI
UDP-N-acetyl-D-galactosamine Biosynthesis I	1.22	1	#NUM!	GALE
Trehalose Degradation II (Trehalase)	1.2	0.286	#NUM!	HK2,HKDC1
Ceramide Biosynthesis	1.2	0.286	#NUM!	DEGS2,SPTSSB
PFKFB4 Signaling Pathway	1.17	0.125	0	AMPD1,CREB3L3,FBP2,HK2,PRKAR1B,PRKAR2B
RAR Activation	1.16	0.0882	#NUM!	ADH1C,Akr1b7,Akr1c12/Akr1c13,Akr1c19,AKR1C3,ALDH1A2,ALDH1A3,CRABP1,FOS,MAPK13,PPARGC1A,PRKAR1B,PRKAR2B,PTEN,RBP1,RBP2,RBP4,RBP7
Noradrenaline and Adrenaline Degradation	1.16	0.135	0.447	ADH1C,ADHFE1,ALDH1A2,ALDH1A3,MAOB
Complement System	1.16	0.135	1	C1S,C2,C3,C7,CD46
FcγRIIB Signaling in B Lymphocytes	1.15	0.106	#NUM!	CACNA1G,CACNA1S,CACNB1,CACNB2,CACNG1,CACNG6,CD79B,IGHM,RASD2
GNRH Signaling	1.14	0.0885	1	CACNA1G,CACNA1S,CACNB1,CACNB2,CACNG1,CACNG6,CAMK2A,CREB3L3,FOS,GNA14,GNG4,GNRH1,MAP3K13,MAPK13,PRKAR1B,PRKAR2B,RASD2
Superpathway of Inositol Phosphate Compounds	1.13	0.0855	1.807	ATP1A2,CA3,CILP,DUSP13,DUSP14,EPHX2,ITPK1,ITPKA,PIP5K1B,PLPP7,PPP1R14C,PPP1R14D,PPP1R3A,PPP1R3C,PTEN,PTPRH,PTPRM,PTPRN,PXYLP1,STYXL2
Tryptophan Degradation X (Mammalian, via Tryptamine)	1.12	0.148	#NUM!	Akr1b7,ALDH1A2,ALDH1A3,MAOB
ERK5 Signaling	1.11	0.108	-0.378	CREB3L3,CTF1,FOS,FOSL1,GAB1,NGF,RASD2,RPS6KA1
Semaphorin Signaling in Neurons	1.1	0.113	#NUM!	NRP1,PLXNB1,RHOF,RHOJ,RHOU,RHOV,SEMA3A
Role of NFAT in Cardiac Hypertrophy	1.1	0.0856	-0.243	CACNA1G,CACNA1S,CACNB1,CACNB2,CACNG1,CACNG6,CAMK1D,CAMK2A,CTF1,GATA4,GNG4,IGF1R,IL11,MAPK13,NOTUM,PRKAR1B,PRKAR2B,RASD2,SLC8A3
Gαi Signaling	1.09	0.0929	1.265	ADRA2A,AGTR1,CXCR2,FPR1,FPR2,GABBR2,GNA14,GNG4,HCAR2,HTR1D,PRKAR1B,PRKAR2B,RASD2
Neuropathic Pain Signaling In Dorsal Horn Neurons	1.08	0.099	-1.265	BDNF,CAMK1D,CAMK2A,FOS,GRIA4,GRIN1,KCNH2,NOTUM,PRKAR1B,PRKAR2B
Stearate Biosynthesis I (Animals)	1.07	0.111	2	ACOT11,ACOT4,Akr1c12/Akr1c13,Akr1c19,DHRS11,LPCAT4,PRXL2B
Amyloid Processing	1.07	0.118	#NUM!	BACE2,CAPN3,MAPK13,MAPT,PRKAR1B,PRKAR2B
Relaxin Signaling	1.07	0.0903	0	FOS,GNA14,GNG4,Gucy1b2,GUCY2C,NOS2,PDE11A,PDE2A,PDE3B,PDE9A,PRKAR1B,PRKAR2B,SMPDL3A,SMPDL3B
Oxytocin In Brain Signaling Pathway	1.06	0.0863	-0.243	ABHD3,CACNA1G,CACNA1S,CACNB1,CACNB2,CACNG1,CACNG6,CASP1,CREB3L3,GNG4,NLRP10,NLRP6,PLA2R1,PNPLA3,PTGS2,RASD2,TNF
G Beta Gamma Signaling	1.05	0.093	-0.302	CACNA1G,CACNA1S,CACNB1,CACNB2,CACNG1,CACNG6,CAV3,GNA14,GNG4,PRKAR1B,PRKAR2B,RASD2
Bile Acid Biosynthesis, Neutral Pathway	1.04	0.167	#NUM!	Akr1c12/Akr1c13,Akr1c19,AKR1C3
Bladder Cancer Signaling	1.04	0.0948	#NUM!	DAPK1,E2F2,FGF13,FGF18,MMP11,MMP17,MMP7,MMP8,PGF,RASD2,RB1
PI3K Signaling in B Lymphocytes	1.04	0.0909	1	ATF3,BLK,C3,CAMK2A,CD40,CD79B,FOS,IGHM,IRS2,NFAT5,NOTUM,PTEN,RASD2
TREM1 Signaling	1.03	0.104	2.828	CASP1,CD40,CXCL3,Naip1 (includes others),NLRP10,NLRP6,NOD2,TNF
Sperm Motility	1.03	0.0824	-0.632	ABHD3,AXL,BLK,CACNA1G,EPHA4,EPHA5,FGFR4,GNA14,GNG4,Gucy1b2,IGF1R,NOTUM,PDE2A,PLA2R1,PNPLA3,PRKAR1B,PRKAR2B,PRKG2,PTK6,RET,ROS1
Germ Cell-Sertoli Cell Junction Signaling	1.03	0.0877	#NUM!	A2M,ACTA1,ACTC1,ACTN2,Actn3,CDH2,MAP3K13,RASD2,RHOF,RHOJ,RHOU,RHOV,TNF,TUBA8,TUBB4A
Integrin Signaling	1.03	0.0845	3.5	ACTA1,ACTC1,ACTN2,Actn3,CAPN3,ITGA7,ITGB7,MYL7,MYLK,MYLK2,PTEN,RASD2,RHOF,RHOJ,RHOU,RHOV,TSPAN1,TTN
VDR/RXR Activation	1.01	0.103	0.447	BGLAP,IGFBP5,MXD1,S100G,SERPINB1,SPP1,TRPV6,WT1
Insulin Secretion Signaling Pathway	1	0.0809	0	CACNA1G,CACNA1S,CACNB1,CACNB2,CACNG1,CACNG6,CAMK2A,CPE,CREB3L3,GHR,GIPR,GNA14,HNF1A,MAPK13,NOTUM,PDX1,PRKAR1B,PRKAR2B,RYR1,SLC2A1,SLC2A4,SLC2A5
Cholecystokinin/Gastrin-mediated Signaling	0.979	0.0924	1.265	EPHA4,FOS,IL1A,IL1RN,PTGS2,RASD2,RHOF,RHOJ,RHOU,RHOV,TNF
Pyroptosis Signaling Pathway	0.967	0.0968	3	AIM2,CASP1,IL1A,MAPK13,NLRP10,NLRP6,PRKAR1B,PRKAR2B,TNF
p38 MAPK Signaling	0.963	0.0917	2.333	CREB3L3,HSPB1,HSPB2,HSPB7,IL1A,IL1RN,MAPK13,MAPT,RPS6KA1,TIFA,TNF
Inflammasome pathway	0.936	0.15	#NUM!	AIM2,CASP1,NOD2
Choline Degradation I	0.932	0.5	#NUM!	CHDH
Xanthine and Xanthosine Salvage	0.932	0.5	#NUM!	PNP
GDP-L-fucose Biosynthesis I (from GDP-D-mannose)	0.932	0.5	#NUM!	GMDS
Glutamate Dependent Acid Resistance	0.932	0.5	#NUM!	GAD2
Embryonic Stem Cell Differentiation into Cardiac Lineages	0.924	0.2	#NUM!	GATA4,SOX2
Calcium Transport I	0.924	0.2	#NUM!	ATP2A1,ATP2A3
α-tocopherol Degradation	0.924	0.2	#NUM!	CYP4F11,CYP4F12
Ketolysis	0.924	0.2	#NUM!	BDH1,OXCT1
CSDE1 Signaling Pathway	0.921	0.107	0.447	FN1,FOS,PIWIL4,PTEN,SNAI2,TNC
Clathrin-mediated Endocytosis Signaling	0.91	0.0829	#NUM!	ACTA1,ACTC1,AP1M2,APOA1,APOA4,APOB,F2R,FGF13,FGF18,ITGB7,PGF,RBP4,S100A8,SH3GL3,TFRC,UBD
TGF-β Signaling	0.903	0.0938	-0.447	AMHR2,BMP4,BMP7,FOS,INHBA,IRF7,MAPK13,PITX2,RASD2
Role of IL-17A in Arthritis	0.893	0.105	#NUM!	CXCL3,CXCL6,MAPK13,NOS2,PTGS2,RPS6KA1
Glutaryl-CoA Degradation	0.886	0.143	#NUM!	CYP2S1,EHHADH,TUBA8
Androgen Biosynthesis	0.886	0.143	#NUM!	AKR1C3,GSTA5,SRD5A2
Histamine Degradation	0.886	0.143	#NUM!	ALDH1A2,ALDH1A3,AOC1
Coronavirus Replication Pathway	0.876	0.111	0.447	ACE2,Ifitm1,Ifitm6,TUBA8,TUBB4A
HMGB1 Signaling	0.873	0.0838	1.897	CLCF1,FOS,IL11,IL1A,MAPK13,RASD2,RHOF,RHOJ,RHOU,RHOV,SELE,TNF,TNFSF13,TNFSF15
Antioxidant Action of Vitamin C	0.857	0.0893	-0.816	ABHD3,GLRX,MAPK13,NOTUM,PLA2R1,PNPLA3,SLC2A1,SLC2A4,SLC2A5,TNF
GDP-glucose Biosynthesis	0.854	0.182	#NUM!	HK2,HKDC1
Insulin Receptor Signaling	0.854	0.0857	1.265	GAB1,IRS2,PDE3B,PPP1R14C,PPP1R14D,PPP1R3A,PPP1R3C,PRKAR1B,PRKAR2B,PTEN,RASD2,SLC2A4
CXCR4 Signaling	0.845	0.0828	2.53	CXCL12,FOS,GNA14,GNG4,MYL1,MYL3,MYL4,MYL7,MYLPF,RASD2,RHOF,RHOJ,RHOU,RHOV
Melatonin Signaling	0.845	0.0972	-1.633	CAMK2A,GNRH1,NOTUM,PRKAR1B,PRKAR2B,RORB,SLC2A4
Superpathway of D-myo-inositol (1,4,5)-trisphosphate Metabolism	0.842	0.136	#NUM!	IMPA2,ITPKA,PTEN
Putrescine Degradation III	0.842	0.136	#NUM!	ALDH1A2,ALDH1A3,MAOB
Inhibition of Angiogenesis by TSP1	0.833	0.118	#NUM!	CD36,Gucy1b2,MAPK13,SDC2
Oxytocin In Spinal Neurons Signaling Pathway	0.801	0.114	0	Gucy1b2,GUCY2C,NOS1,PRKG2
Coagulation System	0.801	0.114	0	A2M,F2R,F5,PROS1
IL-17 Signaling	0.796	0.0802	1.807	CLCF1,CSF3,CXCL3,FOS,IL11,IL1A,LCN2,MAPK13,NOS2,PGF,PTGS2,RASD2,TNF,TNFSF13,TNFSF15
Hematopoiesis from Multipotent Stem Cells	0.793	0.167	#NUM!	CSF3,THPO
Glucose and Glucose-1-phosphate Degradation	0.793	0.167	#NUM!	HK2,HKDC1
Ephrin Receptor Signaling	0.777	0.0788	0.378	CREB3L3,CXCL12,EFNA2,EPHA4,EPHA5,EPHA7,EPHB6,GNA14,GNG4,GRIN1,ITGA7,ITGB7,KALRN,PGF,RASD2,SDC2
L-carnitine Biosynthesis	0.77	0.333	#NUM!	TMLHE
Guanine and Guanosine Salvage I	0.77	0.333	#NUM!	PNP
Ascorbate Recycling (Cytosolic)	0.77	0.333	#NUM!	GLRX
Tetrahydrobiopterin Biosynthesis I	0.77	0.333	#NUM!	GCH1
D-glucuronate Degradation I	0.77	0.333	#NUM!	CRYL1
Biotin-carboxyl Carrier Protein Assembly	0.77	0.333	#NUM!	ACACB
Adenine and Adenosine Salvage I	0.77	0.333	#NUM!	PNP
1D-myo-inositol Hexakisphosphate Biosynthesis V (from Ins(1,3,4)P3)	0.77	0.333	#NUM!	ITPK1
Tetrahydrobiopterin Biosynthesis II	0.77	0.333	#NUM!	GCH1
N-acetylglucosamine Degradation I	0.77	0.333	#NUM!	GNPDA2
GDNF Family Ligand-Receptor Interactions	0.759	0.0921	-0.816	FOS,GAB1,GFRA1,GFRA4,IRS2,RASD2,RET
PAK Signaling	0.757	0.0847	1.89	ITGA7,ITGB7,MYL1,MYL3,MYL4,MYL7,MYLK,MYLPF,RASD2,TNF
Triacylglycerol Biosynthesis	0.74	0.1	1	DGAT2,LPCAT4,LPIN3,PLPP3,PNPLA3
Oleate Biosynthesis II (Animals)	0.738	0.154	#NUM!	PTPRT,UFSP1
Guanosine Nucleotides Degradation III	0.738	0.154	#NUM!	NT5C1A,PNP
CDP-diacylglycerol Biosynthesis I	0.724	0.12	#NUM!	CDS1,LPCAT4,PNPLA3
HIF1α Signaling	0.719	0.0769	1.5	ADM,CAMK1D,CAMK2A,EGLN3,HK2,MMP11,MMP17,MMP7,MMP8,NOS2,NOX1,PGF,RASD2,SLC2A1,SLC2A4,SLC2A5
Neurotrophin/TRK Signaling	0.719	0.0897	0	BDNF,CREB3L3,FOS,GAB1,NGF,RASD2,RPS6KA1
Renin-Angiotensin Signaling	0.695	0.082	1.667	AGT,AGTR1,FOS,MAPK13,NOX1,PRKAR1B,PRKAR2B,RASD2,SHF,TNF
α-Adrenergic Signaling	0.688	0.0833	1	ADRA2A,GNA14,GNG4,PHKG1,PRKAR1B,PRKAR2B,PYGM,RASD2,SLC8A3
IL-17A Signaling in Gastric Cells	0.688	0.115	#NUM!	FOS,MAPK13,TNF
Acyl-CoA Hydrolysis	0.686	0.143	#NUM!	ACOT11,ACOT4
Glycogen Degradation III	0.686	0.143	#NUM!	MGAM,PYGM
Urate Biosynthesis/Inosine 5'-phosphate Degradation	0.686	0.143	#NUM!	NT5C1A,PNP
Mineralocorticoid Biosynthesis	0.686	0.143	#NUM!	CYP21A2,GSTA5
Chemokine Signaling	0.682	0.0875	1.633	CAMK1D,CAMK2A,CXCL12,FOS,MAPK13,NOX1,RASD2
Type II Diabetes Mellitus Signaling	0.67	0.0784	1.633	CACNA1G,CACNA1S,CACNB1,CACNB2,CACNG1,CACNG6,CD36,IRS2,PDX1,PKLR,SLC2A4,TNF
Glutathione Redox Reactions II	0.658	0.25	#NUM!	GLRX
Melatonin Degradation II	0.658	0.25	#NUM!	MAOB
N-acetylglucosamine Degradation II	0.658	0.25	#NUM!	GNPDA2
Phosphatidylglycerol Biosynthesis II (Non-plastidic)	0.656	0.111	#NUM!	CDS1,LPCAT4,PNPLA3
Gαs Signaling	0.652	0.08	1.414	ADD2,CREB3L3,GNA14,GNG4,HCAR2,HTR6,PRKAR1B,PRKAR2B,RYR1,VIPR1
Death Receptor Signaling	0.652	0.0833	0.707	ACTA1,ACTC1,HSPB1,HSPB2,HSPB7,Naip1 (includes others),TNF,TNFSF15
Role of MAPK Signaling in the Pathogenesis of Influenza	0.648	0.0854	#NUM!	ABHD3,MAPK13,PLA2R1,PNPLA3,PTGS2,RASD2,TNF
Transcriptional Regulatory Network in Embryonic Stem Cells	0.646	0.0926	#NUM!	CDX2,GATA4,PAX6,SOX2,ZIC3
Phototransduction Pathway	0.646	0.0926	#NUM!	GUCA2B,Gucy1b2,GUCY2C,PRKAR1B,PRKAR2B
Remodeling of Epithelial Adherens Junctions	0.644	0.0882	#NUM!	ACTA1,ACTC1,ACTN2,Actn3,TUBA8,TUBB4A
Superpathway of Citrulline Metabolism	0.642	0.133	#NUM!	NOS1,NOS2
Glucocorticoid Biosynthesis	0.642	0.133	#NUM!	CYP21A2,GSTA5
ERK/MAPK Signaling	0.633	0.0741	-0.277	CREB3L3,ELF3,FOS,HSPB1,HSPB2,HSPB7,ITGA7,ITGB7,PPP1R14C,PPP1R14D,PPP1R3A,PPP1R3C,PRKAR1B,PRKAR2B,RASD2,RPS6KA1
Tryptophan Degradation III (Eukaryotic)	0.625	0.107	#NUM!	CYP2S1,EHHADH,TUBA8
IL-6 Signaling	0.611	0.0781	1.667	A2M,FOS,HSPB1,HSPB2,HSPB7,IL1A,IL1RN,MAPK13,RASD2,TNF
April Mediated Signaling	0.607	0.0952	1	FOS,MAPK13,NFAT5,TNFSF13
Intrinsic Prothrombin Activation Pathway	0.607	0.0952	1	COL10A1,COL11A2,F5,PROS1
Extrinsic Prothrombin Activation Pathway	0.6	0.125	#NUM!	F5,PROS1
Adenosine Nucleotides Degradation II	0.6	0.125	#NUM!	NT5C1A,PNP
HIPPO signaling	0.597	0.0824	#NUM!	DLG3,FRMD6,PPP1R14C,PPP1R14D,PPP1R3A,PPP1R3C,TEAD2
Growth Hormone Signaling	0.59	0.0845	0	A2M,FOS,GHR,IGF1R,RPS6KA1,SLC2A4
Role of Hypercytokinemia/hyperchemokinemia in the Pathogenesis of Influenza	0.582	0.0814	2.646	CASP1,CXCL3,IL1A,IL1RN,IRF7,RSAD2,TNF
Arsenate Detoxification I (Glutaredoxin)	0.573	0.2	#NUM!	PNP
Protein Citrullination	0.573	0.2	#NUM!	PADI1
Lysine Degradation V	0.573	0.2	#NUM!	PIPOX
Galactose Degradation I (Leloir Pathway)	0.573	0.2	#NUM!	GALE
Glutamate Degradation III (via 4-aminobutyrate)	0.573	0.2	#NUM!	GAD2
Cancer Drug Resistance By Drug Efflux	0.567	0.0862	#NUM!	FOXG1,FOXO6,PTEN,PTGS2,RASD2
B Cell Development	0.562	0.0909	#NUM!	CD40,CD79B,HLA-A,IGHM
1D-myo-inositol Hexakisphosphate Biosynthesis II (Mammalian)	0.562	0.118	#NUM!	ITPK1,ITPKA
D-myo-inositol (1,3,4)-trisphosphate Biosynthesis	0.562	0.118	#NUM!	ITPKA,PTEN
Glioma Invasiveness Signaling	0.556	0.0822	0.447	F2R,RASD2,RHOF,RHOJ,RHOU,RHOV
Virus Entry via Endocytic Pathways	0.536	0.0769	#NUM!	ACTA1,ACTC1,AP1M2,HLA-A,HLA-E,ITGB7,RASD2,TFRC
Regulation of Cellular Mechanics by Calpain Protease	0.536	0.0787	#NUM!	ACTN2,Actn3,CAPN3,ITGA7,ITGB7,RASD2,RB1
IGF-1 Signaling	0.536	0.0769	-1.342	CCN3,FOS,IGF1R,IGFBP5,IRS2,PRKAR1B,PRKAR2B,RASD2
Differential Regulation of Cytokine Production in Macrophages and T Helper Cells by IL-17A and IL-17F	0.527	0.111	#NUM!	CSF3,TNF
Isoleucine Degradation I	0.527	0.111	#NUM!	EHHADH,TUBA8
STAT3 Pathway	0.526	0.0741	0	CXCR2,FGFR4,GHR,IGF1R,IL18R1,IL1A,IL5RA,MAPK13,RASD2,TGFBR3
Caveolar-mediated Endocytosis Signaling	0.524	0.08	#NUM!	ACTA1,ACTC1,HLA-A,HLA-E,ITGA7,ITGB7
GPCR-Mediated Integration of Enteroendocrine Signaling Exemplified by an L Cell	0.524	0.08	0.816	GIPR,GNA14,NOTUM,PRKAR1B,PRKAR2B,VIPR1
TNFR2 Signaling	0.517	0.0938	#NUM!	FOS,Naip1 (includes others),TNF
IL-12 Signaling and Production in Macrophages	0.514	0.0735	#NUM!	APOA1,APOA4,APOB,CD40,FOS,MAPK13,NOS2,RBP4,S100A8,TNF
Crosstalk between Dendritic Cells and Natural Killer Cells	0.509	0.0769	2	ACTA1,ACTC1,CAMK2A,CD40,HLA-A,HLA-E,TNF
Chondroitin and Dermatan Biosynthesis	0.506	0.167	#NUM!	CHSY3
Serotonin and Melatonin Biosynthesis	0.506	0.167	#NUM!	TPH1
Glycine Cleavage Complex	0.506	0.167	#NUM!	GLDC
UDP-N-acetyl-D-glucosamine Biosynthesis II	0.506	0.167	#NUM!	GFPT1
Rapoport-Luebering Glycolytic Shunt	0.506	0.167	#NUM!	PGAM2
Role of IL-17F in Allergic Inflammatory Airway Diseases	0.502	0.0851	#NUM!	CREB3L3,CXCL6,IL11,RPS6KA1
nNOS Signaling in Neurons	0.502	0.0851	#NUM!	CAMK2A,CAPN3,GRIN1,NOS1
Ephrin A Signaling	0.502	0.0851	#NUM!	EFNA2,EPHA4,EPHA5,EPHA7
Purine Nucleotides Degradation II (Aerobic)	0.495	0.105	#NUM!	NT5C1A,PNP
Role of MAPK Signaling in Inhibiting the Pathogenesis of Influenza	0.495	0.0779	0.816	ABHD3,MAPK13,PLA2R1,PNPLA3,PTGS2,TNF
IL-15 Production	0.488	0.0732	-0.333	AXL,BLK,EPHA4,EPHA5,FGFR4,IGF1R,PTK6,RET,ROS1
Paxillin Signaling	0.485	0.0741	2.236	ACTA1,ACTC1,ACTN2,Actn3,ITGA7,ITGB7,MAPK13,RASD2
Apelin Muscle Signaling Pathway	0.483	0.0833	#NUM!	GNA14,GNG4,PPARGC1A,SLC2A4
Actin Nucleation by ARP-WASP Complex	0.481	0.0753	1	ITGA7,ITGB7,RASD2,RHOF,RHOJ,RHOU,RHOV
Toll-like Receptor Signaling	0.48	0.0769	#NUM!	FOS,IL1A,IL1RN,MAPK13,TNF,UBD
Senescence Pathway	0.47	0.0673	2	ATF3,CACNA1S,CACNB1,CACNB2,CACNG1,CACNG6,CAPN3,CDKN2B,E2F2,ELF3,GATA4,IL1A,MAPK15,NFAT5,PDK4,PTEN,RASD2,RB1,Saa3,TGFBR3
Role of Pattern Recognition Receptors in Recognition of Bacteria and Viruses	0.466	0.0705	2.236	C3,CASP1,CLCF1,IL11,IL1A,IRF7,NOD2,RNASEL,TNF,TNFSF13,TNFSF15
Renal Cell Carcinoma Signaling	0.452	0.075	#NUM!	EGLN3,FOS,GAB1,RASD2,SLC2A1,UBD
Adenine and Adenosine Salvage III	0.452	0.143	#NUM!	PNP
Glycogen Biosynthesis II (from UDP-D-Glucose)	0.452	0.143	#NUM!	GBE1
Pyrimidine Ribonucleotides Interconversion	0.45	0.0857	#NUM!	AK4,AK5,ENTPD8
NRF2-mediated Oxidative Stress Response	0.446	0.0675	#NUM!	ACTA1,ACTC1,CYP2C9,CYP2J2,CYP2S1,CYP2U1,CYP3A7,FOS,FOSL1,GPX2,GSTA3,GSTA5,GSTM1,GSTM2,GSTP1,RASD2
IL-1 Signaling	0.445	0.0729	0.447	FOS,GNA14,GNG4,IL1A,MAPK13,PRKAR1B,PRKAR2B
eNOS Signaling	0.438	0.0692	0	AQP2,AQP5,CHRNA1,CHRND,CHRNG,Gucy1b2,LPAR5,NOSTRIN,PGF,PRKAR1B,PRKAR2B
Valine Degradation I	0.438	0.0952	#NUM!	EHHADH,TUBA8
Glutamate Receptor Signaling	0.434	0.0758	#NUM!	GNG4,GRIA4,GRIN1,HOMER2,SLC17A1
Fatty Acid β-oxidation I	0.431	0.0833	#NUM!	Eci3,EHHADH,TUBA8
Regulation Of The Epithelial Mesenchymal Transition By Growth Factors Pathway	0.426	0.0677	0.905	CDH2,CLDN3,FGF13,FGF18,FGFR4,FOS,GAB1,MAPK13,RASD2,SNAI2,TNF,TNFSF13,TNFSF15
Erythropoietin Signaling Pathway	0.418	0.0678	0	CLCF1,FOS,HBA1/HBA2,HBB,IL11,IL1A,IRS2,MACROH2A2,RASD2,TNF,TNFSF13,TNFSF15
Pyrimidine Ribonucleotides De Novo Biosynthesis	0.411	0.0811	#NUM!	AK4,AK5,ENTPD8
Purine Ribonucleosides Degradation to Ribose-1-phosphate	0.407	0.125	#NUM!	PNP
PEDF Signaling	0.401	0.0714	-0.447	BDNF,HNF1A,MAPK13,NGF,RASD2,TCF4
IL-13 Signaling Pathway	0.397	0.069	2.121	AGR2,BLK,CD36,CHI3L1,CLCA1,CXCL6,MAPK13,Retnla
Ferroptosis Signaling Pathway	0.395	0.0682	1	DPP4,GCH1,H2BC5,HSPB1,NOX1,RASD2,RB1,TFRC,VDAC2
IL-17A Signaling in Fibroblasts	0.393	0.0789	#NUM!	FOS,LCN2,MAPK13
Pyrimidine Deoxyribonucleotides De Novo Biosynthesis I	0.389	0.087	#NUM!	AK4,AK5
Apelin Cardiac Fibroblast Signaling Pathway	0.389	0.087	#NUM!	ACE2,AGTR1
Role of Cytokines in Mediating Communication between Immune Cells	0.385	0.0741	#NUM!	CSF3,IL1A,IL1RN,TNF
FGF Signaling	0.379	0.0698	0	CREB3L3,FGF13,FGF18,FGFR4,GAB1,MAPK13
PTEN Signaling	0.377	0.0667	1.134	FGFR4,FOXG1,FOXO6,GHR,IGF1R,ITGA7,ITGB7,PTEN,RASD2,TGFBR3
Salvage Pathways of Pyrimidine Deoxyribonucleotides	0.368	0.111	#NUM!	UPP1
Sumoylation Pathway	0.367	0.068	-0.378	AR,FOS,MYB,RHOF,RHOJ,RHOU,RHOV
IL-10 Signaling	0.357	0.0694	#NUM!	FOS,IL1A,IL1RN,MAPK13,TNF
Ephrin B Signaling	0.357	0.0694	0	CXCL12,EPHB6,GNA14,GNG4,KALRN
Androgen Signaling	0.354	0.0651	-0.333	AR,CACNA1G,CACNA1S,CACNB1,CACNB2,CACNG1,CACNG6,GNA14,GNG4,PRKAR1B,PRKAR2B
Mechanisms of Viral Exit from Host Cells	0.343	0.0732	#NUM!	ACTA1,ACTC1,SH3GL3
Coronavirus Pathogenesis Pathway	0.343	0.064	-0.277	ACE2,AGT,AGTR1,AR,CASP1,E2F2,EEF1A2,FOS,IRF7,MAPK13,PTGS2,RB1,RIPK3
Glycine Betaine Degradation	0.334	0.1	#NUM!	PIPOX
MSP-RON Signaling Pathway	0.331	0.069	#NUM!	ACTA1,ACTC1,NOS2,TNF
PPAR Signaling	0.329	0.0654	-1.633	FOS,IL1A,IL1RN,PPARGC1A,PTGS2,RASD2,TNF
Estrogen-mediated S-phase Entry	0.327	0.0769	#NUM!	E2F2,RB1
MSP-RON Signaling In Cancer Cells Pathway	0.326	0.0643	1.667	CREB3L3,ELF3,FOS,HGFAC,HNF1A,PGF,RASD2,TCF4,Tcf7
Glioma Signaling	0.323	0.0645	0	CAMK1D,CAMK2A,CDKN2B,E2F2,IGF1R,PTEN,RASD2,RB1
Necroptosis Signaling Pathway	0.321	0.0637	2.53	AXL,CAMK2A,CAPN3,CASP1,DAPK1,PPIF,RB1,RIPK3,TNF,VDAC2
B Cell Activating Factor Signaling	0.314	0.0698	#NUM!	FOS,MAPK13,NFAT5
Leptin Signaling in Obesity	0.312	0.0658	#NUM!	LEPR,NOTUM,PDE3B,PRKAR1B,PRKAR2B
NAD Salvage Pathway II	0.309	0.0741	#NUM!	NT5C1A,PXYLP1
Pregnenolone Biosynthesis	0.309	0.0741	#NUM!	CYP26B1,CYP4F11
Ketogenesis	0.305	0.0909	#NUM!	BDH1
Antiproliferative Role of Somatostatin Receptor 2	0.301	0.0649	#NUM!	GNG4,Gucy1b2,GUCY2C,NOS1,RASD2
MIF Regulation of Innate Immunity	0.3	0.0682	#NUM!	FOS,NOS2,PTGS2
14-3-3-mediated Signaling	0.298	0.063	0.447	FOS,MAPT,NOTUM,RASD2,RPS6KA1,TNF,TUBA8,TUBB4A
IL-8 Signaling	0.298	0.0619	1.897	CXCR2,FOS,GNA14,GNG4,MYL7,NOX1,PGF,PTGS2,RASD2,RHOF,RHOJ,RHOU,RHOV
Endocannabinoid Developing Neuron Pathway	0.298	0.063	1	CREB3L3,GNG4,MAPK13,MAPK15,PAX6,PRKAR1B,PRKAR2B,RASD2
Histidine Degradation VI	0.292	0.0714	#NUM!	CYP26B1,CYP4F11
IL-7 Signaling Pathway	0.292	0.0641	#NUM!	FOXG1,FOXO6,IGHM,MAPK13,SLC2A1
PPARα/RXRα Activation	0.288	0.0615	1	APOA1,CD36,CYP2C9,GHR,GNA14,LPL,NOTUM,PPARGC1A,PRKAR1B,PRKAR2B,RASD2,TGFBR3
Small Cell Lung Cancer Signaling	0.28	0.0625	-1	CDKN2B,E2F2,NOS1,PTEN,PTGS2,RB1
Glycogen Degradation II	0.279	0.0833	#NUM!	PYGM
Role of MAPK Signaling in Promoting the Pathogenesis of Influenza	0.278	0.0619	1.134	ABHD3,ATP6V1B1,MAPK13,PLA2R1,PNPLA3,PTGS2,RASD2
Apelin Pancreas Signaling Pathway	0.275	0.0652	#NUM!	PDE3B,PRKAR1B,PRKAR2B
Thrombopoietin Signaling	0.274	0.0635	#NUM!	FOS,IRS2,RASD2,THPO
Prostate Cancer Signaling	0.27	0.0614	#NUM!	AR,CREB3L3,E2F2,GSTP1,PTEN,RASD2,RB1
Estrogen-Dependent Breast Cancer Signaling	0.264	0.0617	#NUM!	CREB3L3,DHRS11,FOS,IGF1R,RASD2
iNOS Signaling	0.263	0.0638	#NUM!	FOS,MAPK13,NOS2
HGF Signaling	0.262	0.0606	#NUM!	ELF3,FOS,GAB1,ITGA7,ITGB7,MAP3K13,PTGS2,RASD2
p70S6K Signaling	0.262	0.0606	0.816	AGT,AGTR1,CD79B,F2R,IGHM,MAPT,NOTUM,RASD2
Ubiquinol-10 Biosynthesis (Eukaryotic)	0.261	0.0667	#NUM!	CYP26B1,CYP4F11
NAD Phosphorylation and Dephosphorylation	0.256	0.0769	#NUM!	PXYLP1
γ-glutamyl Cycle	0.256	0.0769	#NUM!	GGT6
VEGF Signaling	0.255	0.0606	2.236	ACTA1,ACTC1,ACTN2,Actn3,PGF,RASD2
Activation of IRF by Cytosolic Pattern Recognition Receptors	0.254	0.0615	1	CD40,DHX58,IRF7,TNF
ERB2-ERBB3 Signaling	0.254	0.0615	#NUM!	Nrg1,NRG4,PTEN,RASD2
Phenylalanine Degradation IV (Mammalian, via Side Chain)	0.235	0.0714	#NUM!	MAOB
Leukotriene Biosynthesis	0.217	0.0667	#NUM!	GGT6
D-myo-inositol (1,4,5)-trisphosphate Degradation	0.2	0.0625	#NUM!	IMPA2
Parkinson's Signaling	0.2	0.0625	#NUM!	MAPK13
NAD Signaling Pathway	0	0.0464	0.378	BST1,H1-3,H2BC5,NAPRT,PPARGC1A,RYR1,SLC29A4
CLEAR Signaling Pathway	0	0.0491	-0.535	ATP6V1B1,CREB3L3,FGFR4,GHR,IGF1R,MAPK13,MAPK15,NR1H4,PPARGC1A,RASD2,RRAGB,RRAGD,TGFBR3,TNF
Glucocorticoid Receptor Signaling	0	0.0534	#NUM!	A2M,AGT,AR,BGLAP,CD163,CXCL3,CXCR2,FOS,GHR,H2-K2/H2-Q9,HLA-A,HLA-E,HP,IL18R1,IL1A,IL1RN,IL5RA,KRT19,KRT20,KRT7,KRT8,MAPK13,MMP8,NFAT5,NOS2,PDK4,PTGS2,RASD2,SELE,TNF,VIPR1
Natural Killer Cell Signaling	0	0.0553	-0.905	COL10A1,COL11A2,HLA-A,HLA-E,IL18R1,Klra7 (includes others),MAP3K13,MAPK13,NFAT5,RASD2,SH2D1A
Neuregulin Signaling	0	0.0513	#NUM!	ITGA7,ITGB7,NRG4,PTEN,RASD2,TMEFF2
Fc Epsilon RI Signaling	0	0.0339	#NUM!	GAB1,MAPK13,RASD2,TNF
Huntington's Disease Signaling	0	0.0459	-1	BDNF,CAPN3,CASP1,CASQ1,CPLX2,CREB3L3,GNA14,GNG4,IGF1R,NGF,PENK,SH3GL3,UBD
p53 Signaling	0	0.051	1	COQ8A,PTEN,RB1,SNAI2,WT1
Mitochondrial Dysfunction	0	0.0351	#NUM!	BACE2,COX6A2,Cox8b,MAOB,UCP2,VDAC2
Ceramide Signaling	0	0.0333	#NUM!	FOS,RASD2,TNF
Role of BRCA1 in DNA Damage Response	0	0.025	#NUM!	E2F2,RB1
Fcγ Receptor-mediated Phagocytosis in Macrophages and Monocytes	0	0.0319	#NUM!	ACTA1,ACTC1,PTEN
Role of RIG1-like Receptors in Antiviral Innate Immunity	0	0.0435	#NUM!	DHX58,IRF7
Role of PKR in Interferon Induction and Antiviral Response	0	0.0515	2.236	ATF3,CASP1,FOS,MAPK13,NLRP10,NLRP6,TNF
Role of NFAT in Regulation of the Immune Response	0	0.0153	0.447	CD79B,FOS,GATA4,GNA14,GNG4,HLA-A,IGHM,NFAT5,RASD2
LPS-stimulated MAPK Signaling	0	0.0353	#NUM!	FOS,MAPK13,RASD2
NF-κB Activation by Viruses	0	0.0128	#NUM!	RASD2
CCR5 Signaling in Macrophages	0	0.02	#NUM!	CACNA1G,CACNA1S,CACNB1,CACNB2,CACNG1,CACNG6,FOS,GNA14,GNG4,MAPK13
IL-22 Signaling	0	0.0417	#NUM!	MAPK13
CD40 Signaling	0	0.0597	#NUM!	CD40,FOS,MAPK13,PTGS2
Calcium-induced T Lymphocyte Apoptosis	0	0.00652	#NUM!	ATP2A1,ATP2A3,HLA-A
Cytotoxic T Lymphocyte-mediated Apoptosis of Target Cells	0	0.00471	#NUM!	HLA-A,HLA-E
CD27 Signaling in Lymphocytes	0	0.0351	#NUM!	FOS,MAP3K13
IL-3 Signaling	0	0.0253	#NUM!	FOS,RASD2
fMLP Signaling in Neutrophils	0	0.0534	#NUM!	FPR1,FPR2,GNA14,GNG4,NFAT5,NOX1,RASD2
4-1BB Signaling in T Lymphocytes	0	0.0294	#NUM!	MAPK13
CTLA4 Signaling in Cytotoxic T Lymphocytes	0	0.00628	#NUM!	AP1M2,HLA-A,HLA-E
Induction of Apoptosis by HIV1	0	0.0308	#NUM!	Naip1 (includes others),TNF
T Helper Cell Differentiation	0	0.00849	#NUM!	CD40,HLA-A,IL18R1,TNF
IL-9 Signaling	0	0.0571	#NUM!	IRS2,TNF
CCR3 Signaling in Eosinophils	0	0.037	#NUM!	GNA14,GNG4,MAPK13,MYLK,RASD2
Oncostatin M Signaling	0	0.0465	#NUM!	CHI3L1,RASD2
CD28 Signaling in T Helper Cells	0	0.0058	#NUM!	FOS,HLA-A,NFAT5
IL-15 Signaling	0	0.0227	#NUM!	IGHM,Ighv1-26,Ighv1-80,Ighv1-81,Ighv9-3,Igkv1-110,Igkv12-46,Igkv15-103,Igkv3-2,IL5RA,MAPK13,RASD2
Dendritic Cell Maturation	0	0.0203	2.309	CD40,COL10A1,COL11A2,CREB3L3,HLA-A,HLA-E,IL1A,IL1RN,LEPR,MAPK13,NOTUM,TNF
Reelin Signaling in Neurons	0	0.0576	1.134	ARHGEF19,ARHGEF3,BLK,CAMK2A,CDH2,GRIN1,MAPT,PDK4
Angiopoietin Signaling	0	0.013	#NUM!	RASD2
CNTF Signaling	0	0.0351	#NUM!	RASD2,RPS6KA1
ICOS-ICOSL Signaling in T Helper Cells	0	0.00986	1.342	CAMK2A,CD40,HLA-A,NFAT5,PTEN
Cell Cycle Regulation by BTG Family Proteins	0	0.0541	#NUM!	E2F2,RB1
Role of CHK Proteins in Cell Cycle Checkpoint Control	0	0.0175	#NUM!	E2F2
FLT3 Signaling in Hematopoietic Progenitor Cells	0	0.0488	#NUM!	CREB3L3,MAPK13,RASD2,RPS6KA1
Polyamine Regulation in Colon Cancer	0	0.0517	#NUM!	FOS,MXD1,TCF4
Melanocyte Development and Pigmentation Signaling	0	0.051	0	CREB3L3,PRKAR1B,PRKAR2B,RASD2,RPS6KA1
ATM Signaling	0	0.0202	#NUM!	CREB3L3,MAPK13
Aldosterone Signaling in Epithelial Cells	0	0.0488	#NUM!	CRYAB,HSPB1,HSPB2,HSPB7,KCNMB4,NOTUM,PIP5K1B,SMO
Prolactin Signaling	0	0.0349	#NUM!	FOS,KCNMB4,RASD2
Melanoma Signaling	0	0.06	#NUM!	PTEN,RASD2,RB1
Type I Diabetes Mellitus Signaling	0	0.0157	#NUM!	CPE,GAD2,HLA-A,HLA-E,MAPK13,NOS2,PTPRN,TNF
Endometrial Cancer Signaling	0	0.05	#NUM!	APC2,PTEN,RASD2
Primary Immunodeficiency Signaling	0	0.0357	#NUM!	CD40,IGHM
Allograft Rejection Signaling	0	0.0103	#NUM!	CD40,H2-K2/H2-Q9,HLA-A,HLA-E,TNF
Autoimmune Thyroid Disease Signaling	0	0.00661	#NUM!	CD40,HLA-A,HLA-E
Acute Myeloid Leukemia Signaling	0	0.0549	-1	CSF3R,HNF1A,RASD2,TCF4,Tcf7
Graft-versus-Host Disease Signaling	0	0.0112	#NUM!	HLA-A,HLA-E,IL1A,IL1RN,TNF
Chronic Myeloid Leukemia Signaling	0	0.028	#NUM!	E2F2,RASD2,RB1
Non-Small Cell Lung Cancer Signaling	0	0.0319	#NUM!	E2F2,RASD2,RB1
mTOR Signaling	0	0.0377	1.342	ARHGAP8/PRR5-ARHGAP8,PGF,RASD2,RHOF,RHOJ,RHOU,RHOV,RPS6KA1
MYC Mediated Apoptosis Signaling	0	0.06	#NUM!	PRKAR1B,PRKAR2B,TNF
Pancreatic Adenocarcinoma Signaling	0	0.0397	#NUM!	CDKN2B,E2F2,PGF,PTGS2,RB1
G Protein Signaling Mediated by Tubby	0	0.0455	#NUM!	GNA14,GNG4
Communication between Innate and Adaptive Immune Cells	0	0.0194	#NUM!	CCL3L3,CD40,CD79B,HLA-A,HLA-E,IGHM,Ighv1-26,Ighv1-80,Ighv1-81,Ighv9-3,Igkv1-110,Igkv12-46,Igkv15-103,Igkv3-2,IL1A,IL1RN,TNF,TNFSF13
Sphingosine-1-phosphate Signaling	0	0.0583	-0.378	CASP1,CASQ1,NOTUM,RHOF,RHOJ,RHOU,RHOV
Systemic Lupus Erythematosus Signaling	0	0.0193	#NUM!	C7,CD40,CD79B,FOS,HLA-A,HLA-E,IGHM,IL1A,IL1RN,NFAT5,RASD2,TNF
CDC42 Signaling	0	0.0243	1.667	APC2,FOS,H2-K2/H2-Q9,HLA-A,HLA-E,ITGA7,ITGB7,MAPK13,MYL1,MYL3,MYL4,MYL7,MYLK,MYLPF
FAK Signaling	0	0.0548	0.927	ACKR1,ADGRA1,ADGRB2,ADGRF5,ADGRG2,ADGRG6,ADGRG7,ADRA1D,ADRA2A,AGTR1,CAPN3,CCR9,COL10A1,COL11A2,CXCR2,ECM1,EFNA2,ELF3,F2R,FOS,FPR1,FPR2,FZD3,FZD6,GABBR2,GALR2,GHR,GIPR,GPR153,GPR161,GPR20,GPR55,GPR88,HCAR2,HNF1A,HRH1,HTR1D,HTR6,IGF1R,IL18R1,IL5RA,ITGA7,ITGB7,LGR4,LPAR5,LTB4R2,MAPK13,Npy4r,PROKR1,PTEN,RASD2,RXFP3,SMO,TCF4,Tcf7,TGFBR3,VIPR1
EIF2 Signaling	0	0.0268	#NUM!	ACTA1,ACTC1,ATF3,IGF1R,RASD2,RPL3L
Retinoic acid Mediated Apoptosis Signaling	0	0.0167	#NUM!	CRABP1
Hereditary Breast Cancer Signaling	0	0.0282	#NUM!	PTEN,RASD2,RB1,UBD
RAC Signaling	0	0.0435	#NUM!	ANK1,ITGA7,ITGB7,NOX1,PIP5K1B,RASD2
Phospholipase C Signaling	0	0.028	2.138	ARHGEF19,ARHGEF3,CD79B,CREB3L3,GNG4,IGHM,ITGA7,ITGB7,MYL1,MYL3,MYL4,MYL7,MYLPF,NFAT5,RASD2,RHOF,RHOJ,RHOU,RHOV
HER-2 Signaling in Breast Cancer	0	0.0485	0.302	BLK,COX6A2,Cox8b,ELF3,FOS,IL1A,ITGB7,PTEN,PTGS2,RASD2,RB1
Altered T Cell and B Cell Signaling in Rheumatoid Arthritis	0	0.0203	#NUM!	CD40,CD79B,CXCL13,HLA-A,IGHM,IL1A,IL1RN,SPP1,TNF,TNFSF13
Regulation of eIF4 and p70S6K Signaling	0	0.0223	#NUM!	ITGA7,ITGB7,MAPK13,RASD2
RANK Signaling in Osteoclasts	0	0.033	#NUM!	FOS,MAP3K13,MAPK13
Regulation of IL-2 Expression in Activated and Anergic T Lymphocytes	0	0.00651	#NUM!	FOS,NFAT5,RASD2
Granzyme A Signaling	0	0.0526	#NUM!	H1-3
TWEAK Signaling	0	0.027	#NUM!	Naip1 (includes others)
NUR77 Signaling in T Lymphocytes	0	0.00586	#NUM!	H2-K2/H2-Q9,HLA-A,HLA-E
PKCθ Signaling in T Lymphocytes	0	0.0215	1.342	CACNA1G,CACNA1S,CACNB1,CACNB2,CACNG1,CACNG6,CAMK2A,FOS,HLA-A,MAP3K13,NFAT5,RASD2
Role of Lipids/Lipid Rafts in the Pathogenesis of Influenza	0	0.0435	#NUM!	RSAD2
TNFR1 Signaling	0	0.0577	#NUM!	FOS,Naip1 (includes others),TNF
Antiproliferative Role of TOB in T Cell Signaling	0	0.00469	#NUM!	RB1,RPS6KA1
OX40 Signaling Pathway	0	0.00626	#NUM!	H2-K2/H2-Q9,HLA-A,HLA-E
MIF-mediated Glucocorticoid Regulation	0	0.0278	#NUM!	PTGS2
P2Y Purigenic Receptor Signaling Pathway	0	0.0526	-0.447	CREB3L3,FOS,GNG4,NOTUM,PRKAR1B,PRKAR2B,RASD2
Cyclins and Cell Cycle Regulation	0	0.0357	#NUM!	CDKN2B,E2F2,RB1
Role of Tissue Factor in Cancer	0	0.0517	#NUM!	BLK,GNA14,MAPK13,PTEN,RASD2,RPS6KA1
IL-17A Signaling in Airway Cells	0	0.0597	2	CXCL3,CXCL6,MAPK13,PTEN
Role of JAK2 in Hormone-like Cytokine Signaling	0	0.0588	#NUM!	GHR,IRS2
Role of JAK family kinases in IL-6-type Cytokine Signaling	0	0.04	#NUM!	MAPK13
Role of JAK1 and JAK3 in γc Cytokine Signaling	0	0.029	#NUM!	IRS2,RASD2
NGF Signaling	0	0.05	0.447	CREB3L3,GAB1,MAP3K13,NGF,RASD2,RPS6KA1
Telomerase Signaling	0	0.028	#NUM!	ELF3,RASD2,RB1
Hematopoiesis from Pluripotent Stem Cells	0	0.00905	#NUM!	CSF3,IGHM,IL11,IL1A
VEGF Family Ligand-Receptor Interactions	0	0.0476	#NUM!	FOS,NRP1,PGF,RASD2
ERBB Signaling	0	0.0426	#NUM!	FOS,MAPK13,NRG4,RASD2
ERBB4 Signaling	0	0.0441	#NUM!	Nrg1,NRG4,RASD2
GADD45 Signaling	0	0.05	#NUM!	MAPK13,TNF,WT1
Pyridoxal 5'-phosphate Salvage Pathway	0	0.0152	#NUM!	DAPK1
D-myo-inositol (1,4,5)-Trisphosphate Biosynthesis	0	0.0385	#NUM!	PIP5K1B
Salvage Pathways of Pyrimidine Ribonucleotides	0	0.051	1.342	AK4,AK5,APOBEC2,DAPK1,UPP1
Gαq Signaling	0	0.0529	0.707	ADRA1D,AGTR1,GNA14,GNG4,HRH1,RHOF,RHOJ,RHOU,RHOV
Role of p14/p19ARF in Tumor Suppression	0	0.0345	#NUM!	RB1
TEC Kinase Signaling	0	0.0225	1.414	ACTA1,ACTC1,BLK,FOS,GNA14,GNG4,ITGA7,ITGB7,RHOF,RHOJ,RHOU,RHOV,TNF
UVA-Induced MAPK Signaling	0	0.051	#NUM!	FOS,MAPK13,NOTUM,RASD2,RPS6KA1
UVB-Induced MAPK Signaling	0	0.0385	#NUM!	FOS,MAPK13
UVC-Induced MAPK Signaling	0	0.0588	#NUM!	FOS,MAPK13,RASD2
Oxidative Phosphorylation	0	0.018	#NUM!	COX6A2,Cox8b
Unfolded protein response	0	0.0111	#NUM!	INSIG1
EGF Signaling	0	0.0364	#NUM!	FOS,MAPK13
Cell Cycle: G1/S Checkpoint Regulation	0	0.0441	#NUM!	CDKN2B,E2F2,RB1
SAPK/JNK Signaling	0	0.00797	#NUM!	GAB1,GNG4,MAP3K13,RASD2
PI3K/AKT Signaling	0	0.0503	#NUM!	CXCR2,GAB1,GHR,IL18R1,IL5RA,ITGA7,ITGB7,PTEN,PTGS2,RASD2
Interferon Signaling	0	0.0278	#NUM!	IFIT1
Protein Ubiquitination Pathway	0	0.0327	#NUM!	CRYAB,HLA-A,HLA-E,HSPB1,HSPB2,HSPB7,SMO,UBD,USP13
IL-2 Signaling	0	0.0328	#NUM!	FOS,RASD2
JAK/STAT Signaling	0	0.0244	#NUM!	FOS,RASD2
Cell Cycle: G2/M DNA Damage Checkpoint Regulation	0	0.02	#NUM!	RPS6KA1
IL-4 Signaling	0	0.0323	#NUM!	HLA-A,NFAT5,RASD2
Antigen Presentation Pathway	0	0.0513	#NUM!	HLA-A,HLA-E
B Cell Receptor Signaling	0	0.0285	1.414	CAMK2A,CD79B,CREB3L3,GAB1,IGHM,Ighv1-26,Ighv1-80,Ighv1-81,Ighv9-3,Igkv1-110,Igkv12-46,Igkv15-103,Igkv3-2,MAP3K13,MAPK13,NFAT5,PTEN,RASD2
Apoptosis Signaling	0	0.0481	0	CAPN3,Naip1 (includes others),RASD2,RPS6KA1,TNF
Notch Signaling	0	0.0263	#NUM!	NOTCH4
NF-κB Signaling	0	0.0193	0	BMP4,CD40,FGFR4,GHR,IGF1R,IL1A,IL1RN,NGF,RASD2,TGFBR3,TNF
Hypoxia Signaling in the Cardiovascular System	0	0.0395	#NUM!	CREB3L3,PTEN,SLC2A4
T Cell Receptor Signaling	0	0.0195	1.155	FOS,H2-K2/H2-Q9,HLA-A,HLA-E,HNF1A,MAPK13,NFAT5,PTPRH,RASD2,TCF4,Tcf7,TNF
PDGF Signaling	0	0.0349	#NUM!	CAV3,FOS,RASD2
Phagosome Maturation	0	0.044	#NUM!	ATP6V1B1,HLA-A,HLA-E,NOS1,NOX1,TUBA8,TUBB4A
Autophagy	0	0.0465	1.265	CREB3L3,DAPK1,DAPK2,FOS,IRS2,NOD2,PRKAR1B,PRKAR2B,PTEN,TNF
Macropinocytosis Signaling	0	0.0395	#NUM!	ITGB7,NGF,RASD2
PD-1, PD-L1 cancer immunotherapy pathway	0	0.0377	-1	HLA-A,HLA-E,PTEN,TNF
Th1 and Th2 Activation Pathway	0	0.0291	#NUM!	CD40,HLA-A,IL18R1,NOTCH4,TGFBR3
Th1 Pathway	0	0.0328	1	CD40,HLA-A,IL18R1,NOTCH4
Th2 Pathway	0	0.0292	#NUM!	CD40,HLA-A,NOTCH4,TGFBR3
Sirtuin Signaling Pathway	0	0.0514	-0.535	ACSS2,H1-3,MAPK15,NDRG1,NOS2,NR1H4,PFKFB3,PGAM2,PPARGC1A,PPIF,SLC2A1,TNF,TUBA8,UCP2,VDAC2
Th17 Activation Pathway	0	0.00207	#NUM!	NFAT5
SPINK1 Pancreatic Cancer Pathway	0	0.05	#NUM!	CELA1,CPE,CPM
SPINK1 General Cancer Pathway	0	0.0145	#NUM!	RASD2
Apelin Endothelial Signaling Pathway	0	0.0355	#NUM!	AQP2,FOS,GNA14,GNG4,RASD2
BAG2 Signaling Pathway	0	0.0119	#NUM!	MAPT
FAT10 Signaling Pathway	0	0.0357	#NUM!	TNF,UBD
FAT10 Cancer Signaling Pathway	0	0.06	#NUM!	TGFBR3,TNF,UBD
T Cell Exhaustion Signaling Pathway	0	0.0106	#NUM!	FOS,HLA-A,HLA-E,NFAT5,RASD2,TGFBR3
IL-23 Signaling Pathway	0	0.0217	#NUM!	TNF
Systemic Lupus Erythematosus In T Cell Signaling Pathway	0	0.0234	0.258	CASP1,CASQ1,CREB3L3,FOS,H2-K2/H2-Q9,HLA-A,HLA-E,LEPR,NOS1,NOS2,RASD2,RHOF,RHOJ,RHOU,RHOV
Systemic Lupus Erythematosus In B Cell Signaling Pathway	0	0.0373	1.606	CD40,CD79B,CLCF1,FOS,FOXG1,FOXO6,GAB1,IGHM,Ighv1-26,Ighv1-80,Ighv1-81,Ighv9-3,Igkv1-110,Igkv12-46,Igkv15-103,Igkv3-2,IL11,IL1A,IRF7,LILRB3,NFAT5,RASD2,RASGRP3,SHF,TNF,TNFSF13,TNFSF15
Inhibition of ARE-Mediated mRNA Degradation Pathway	0	0.0435	1.134	MAPK13,MAPK15,PRKAR1B,PRKAR2B,TNF,TNFSF13,TNFSF15
Kinetochore Metaphase Signaling Pathway	0	0.036	-2	PPP1R14C,PPP1R14D,PPP1R3A,PPP1R3C
MSP-RON Signaling In Macrophages Pathway	0	0.0504	0.816	CREB3L3,FOS,NOS2,PTGS2,RASD2,TNF
GM-CSF Signaling	0	0.0286	#NUM!	CAMK2A,RASD2
