# Supplementary material for: Smoking-associated Downregulation of FILIP1L Enhances Lung Adenocarcinoma Progression Through Mucin Production, Inflammation, and Fibrosis
Source: Cancer Res Commun. 2022 Oct 18;2(10):1197–213. doi: 10.1158/2767-9764.CRC-22-0233 (PMC9973389; doi:10.1158/2767-9764.CRC-22-0233)
Supplement: Supplementary Table S3 [file crc-22-0233-s03.xlsx]

## Sheet: Diseases and Functions
© 2000-2022 QIAGEN. All rights reserved.
Categories	Diseases or Functions Annotation	p-value	Activation z-score	Predicted Activation State	# Molecules	Molecules
Cellular Assembly and Organization	Sliding of myofilaments	5.84e-26			22	ACTA1,ACTN2,DES,MYBPC1,MYBPC2,MYH3,MYH6,MYH7,MYH8,MYL1,MYL3,MYL4,MYLK2,NEB,TCAP,TNNC1,TNNC2,TNNI1,TNNI2,TNNT1,TNNT3,TTN
Embryonic Development,Organ Development,Organismal Development,Skeletal and Muscular System Development and Function,Tissue Development	Formation of muscle	8.84e-25	1.807		64	ACTA1,ACTN2,ALDH1A2,ALPK2,ALPK3,BDNF,BMP7,CACNA1S,CAPN3,CASQ1,CASQ2,CAV3,CAVIN4,CCN3,COMP,CSRP3,DES,IGFBP5,ITGB1BP2,KCNH1,KLHL41,LDB3,LMOD2,MYH14,MYH2,MYH3,MYH6,MYH7,MYL3,MYLK2,MYLPF,MYMK,MYO18B,MYOD1,MYOG,MYOM1,MYOM2,MYOZ2,MYPN,NEB,NOG,NOS2,OBSCN,PITX2,PPARGC1A,PROX1,PTEN,PVALB,RYR1,SCGB3A1,SGCG,SHH,SMTNL1,SYNPO2L,SYPL2,TCAP,TNNC1,TNNI1,TNNI2,TRIM72,TTN,VGLL2,XIRP1,XIRP2
Skeletal and Muscular System Development and Function	Contraction of striated muscle	1.58e-22	0.808		35	ATP1A2,CACNA1S,CASQ2,CAV3,CHGA,CHRND,CHRNG,CSRP3,JSRP1,KCNH2,KLHL41,LMOD2,MYH1,MYH14,MYH3,MYH6,MYH7,MYH8,MYL1,MYL3,MYL4,MYLK2,SCN5A,SLC8A3,SMPX,SRL,TCAP,TNNC1,TNNC2,TNNI1,TNNI2,TNNT1,TNNT3,TRIM54,TTN
Cancer,Organismal Injury and Abnormalities	Connective or soft tissue tumor	7.3e-22	0.391		414	ABCG5,ABCG8,ABLIM2,ABRA,ACHE,ACOT4,ACTN2,ADAMTSL3,ADGRA1,ADGRG7,AGR2,ALDH1A2,ALDOB,ALPK2,ALPK3,ALPP,AMPD1,ANKH,ANKRD23,ANKS1B,ANKS4B,ANO5,ANXA13,AOC1,APC2,APOA4,APOBEC2,APOL6,ART1,ASZ1,ATP10B,ATP1A2,ATP2A1,ATP6V1B1,ATP8A2,B4GALNT2,BAIAP2L2,BDH1,BDNF,BGLAP,BLK,BMP7,BNIP5,BPIFB1,BTBD11,BTNL2,C10orf71,C16orf89,C2,C3orf52,C7,C7orf57,CA3,CACHD1,CACNA1S,CACNB2,CACNG6,CADM2,CAP2,CAPN13,CASQ1,CASQ2,CAVIN…
Cancer,Organismal Injury and Abnormalities	Malignant connective or soft tissue neoplasm	1.24e-21	0.283		410	ABCG5,ABCG8,ABLIM2,ABRA,ACHE,ACOT4,ACTN2,ADAMTSL3,ADGRA1,ADGRG7,AGR2,ALDH1A2,ALDOB,ALPK2,ALPK3,ALPP,AMPD1,ANKH,ANKRD23,ANKS1B,ANKS4B,ANO5,ANXA13,AOC1,APC2,APOA4,APOBEC2,APOL6,ART1,ASZ1,ATP10B,ATP1A2,ATP2A1,ATP6V1B1,ATP8A2,B4GALNT2,BAIAP2L2,BDNF,BGLAP,BLK,BMP7,BNIP5,BPIFB1,BTBD11,BTNL2,C10orf71,C16orf89,C2,C3orf52,C7,C7orf57,CA3,CACHD1,CACNA1S,CACNB2,CACNG6,CADM2,CAP2,CAPN13,CASQ1,CASQ2,CAVIN4,CCD…
Dermatological Diseases and Conditions,Organismal Injury and Abnormalities	Skin lesion	1.87e-21	1.482		418	ABCG8,ABLIM2,ABRA,ACHE,ACOT4,ACTN2,ADAMTSL3,ADGRA1,ADGRG7,AGR2,AIM2,ALDH1A2,ALDOB,ALPK2,ALPK3,ALPP,AMPD1,ANKH,ANKRD2,ANKRD23,ANKS1B,ANKS4B,ANO5,ANXA13,AOC1,APC2,APOA1,APOA4,APOBEC2,APOL6,ART1,ASZ1,ATOH8,ATP10B,ATP1A2,ATP2A1,ATP6V1B1,ATP8A2,B4GALNT2,BAIAP2L2,BLK,BMP7,BNIP5,BPIFB1,BTBD11,BTNL2,C10orf71,C16orf89,C2,C7,C7orf57,CA3,CACHD1,CACNA1S,CACNB2,CACNG6,CADM2,CAP2,CAPN13,CARD14,CASQ1,CASQ2,CAVI…
Cancer,Dermatological Diseases and Conditions,Organismal Injury and Abnormalities	Skin cancer	1.1e-20			414	ABCG8,ABLIM2,ABRA,ACHE,ACOT4,ACTN2,ADAMTSL3,ADGRA1,ADGRG7,AGR2,AIM2,ALDH1A2,ALDOB,ALPK2,ALPK3,ALPP,AMPD1,ANKH,ANKRD2,ANKRD23,ANKS1B,ANKS4B,ANO5,ANXA13,AOC1,APC2,APOA4,APOBEC2,APOL6,ART1,ASZ1,ATOH8,ATP10B,ATP1A2,ATP2A1,ATP6V1B1,ATP8A2,B4GALNT2,BAIAP2L2,BLK,BMP7,BNIP5,BPIFB1,BTBD11,BTNL2,C10orf71,C16orf89,C2,C7,C7orf57,CA3,CACHD1,CACNA1S,CACNB2,CACNG6,CADM2,CAP2,CAPN13,CARD14,CASQ1,CASQ2,CAVIN4,CBL…
Cancer,Dermatological Diseases and Conditions,Organismal Injury and Abnormalities	Cutaneous melanoma	1.54e-20			392	ABCG8,ABLIM2,ABRA,ACHE,ACOT4,ACTN2,ADAMTSL3,ADGRA1,ADGRG7,AGR2,ALDH1A2,ALDOB,ALPK2,ALPK3,ALPP,AMPD1,ANKH,ANKRD23,ANKS1B,ANKS4B,ANO5,ANXA13,AOC1,APC2,APOA4,APOBEC2,APOL6,ART1,ASZ1,ATP10B,ATP1A2,ATP2A1,ATP6V1B1,ATP8A2,B4GALNT2,BAIAP2L2,BLK,BMP7,BNIP5,BPIFB1,BTBD11,BTNL2,C10orf71,C16orf89,C2,C7,C7orf57,CA3,CACHD1,CACNA1S,CACNB2,CACNG6,CADM2,CAP2,CAPN13,CASQ1,CASQ2,CAVIN4,CCDC141,CDCP1,CDH10,CDH17,CD…
Cancer,Organismal Injury and Abnormalities	Malignant soft tissue neoplasm	1.59e-20			403	ABCG5,ABCG8,ABLIM2,ABRA,ACHE,ACOT4,ACTN2,ADAMTSL3,ADGRA1,ADGRG7,AGR2,ALDH1A2,ALDOB,ALPK2,ALPK3,ALPP,AMPD1,ANKH,ANKRD23,ANKS1B,ANKS4B,ANO5,ANXA13,AOC1,APC2,APOA4,APOBEC2,APOL6,ART1,ASZ1,ATP10B,ATP1A2,ATP2A1,ATP6V1B1,ATP8A2,B4GALNT2,BAIAP2L2,BLK,BMP7,BNIP5,BPIFB1,BTBD11,BTNL2,C10orf71,C16orf89,C2,C3orf52,C7,C7orf57,CA3,CACHD1,CACNA1S,CACNB2,CACNG6,CADM2,CAP2,CAPN13,CASQ1,CASQ2,CAVIN4,CCDC141,CDCP1,…
Cancer,Organismal Injury and Abnormalities	Melanoma	3.61e-20	1.241		418	ABCG8,ABLIM2,ABRA,ACHE,ACOT4,ACTN2,ADAMTSL3,ADGRA1,ADGRG7,AGR2,ALDH1A2,ALDOB,ALPK2,ALPK3,ALPP,AMPD1,ANKH,ANKRD23,ANKS1B,ANKS4B,ANO5,ANXA13,AOC1,APC2,APOA1,APOA4,APOBEC2,APOL6,ART1,ASZ1,ATP10B,ATP1A2,ATP2A1,ATP6V1B1,ATP8A2,B4GALNT2,BAIAP2L2,BDNF,BLK,BMP7,BNIP5,BPIFB1,BTBD11,BTNL2,C10orf71,C16orf89,C2,C7,C7orf57,CA3,CACHD1,CACNA1S,CACNB2,CACNG6,CADM2,CAP2,CAPN13,CAPN3,CASQ1,CASQ2,CAVIN4,CCDC141,CCN…
Cancer,Organismal Injury and Abnormalities	Malignant solid organ tumor	3.97e-20			415	ABCG8,ABLIM2,ABRA,ACHE,ACOT4,ACTN2,ADAMTSL3,ADGRA1,ADGRG7,AGR2,AIM2,ALDH1A2,ALDOB,ALPK2,ALPK3,ALPP,AMPD1,ANKH,ANKRD2,ANKRD23,ANKS1B,ANKS4B,ANO5,ANXA13,AOC1,APC2,APOA4,APOBEC2,APOL6,ART1,ASZ1,ATOH8,ATP10B,ATP1A2,ATP2A1,ATP6V1B1,ATP8A2,B4GALNT2,BAIAP2L2,BLK,BMP7,BNIP5,BPIFB1,BTBD11,BTNL2,C10orf71,C16orf89,C2,C7,C7orf57,CA3,CACHD1,CACNA1S,CACNB2,CACNG6,CADM2,CAP2,CAPN13,CARD14,CASQ1,CASQ2,CAVIN4,CBL…
Cancer,Endocrine System Disorders,Organismal Injury and Abnormalities	Endocrine gland tumor	1.78e-19			452	ABCG5,ABCG8,ABLIM2,ABRA,ACHE,ACOT4,ACTA1,ACTN2,ADAMTSL3,ADGRA1,ADGRG7,ADPRHL1,AGR2,ALDH1A2,ALDOB,ALPK2,ALPK3,ALPP,AMPD1,ANKH,ANKRD2,ANKRD23,ANKS1B,ANKS4B,ANO5,ANXA13,AOC1,APC2,APOA1,APOA4,ASZ1,ATOH8,ATP10B,ATP1A2,ATP2A1,ATP6V1B1,ATP8A2,B4GALNT2,BAIAP2L2,BDH1,BDNF,BGLAP,BLK,BMP7,BNIP5,BPIFB1,BST1,BTBD11,BTNL2,C10orf71,C11orf86,C16orf89,C2,C3orf52,C7,C7orf57,CA3,CACHD1,CACNA1S,CACNB2,CACNG6,CADM2,C…
Cancer,Endocrine System Disorders,Organismal Injury and Abnormalities	Endocrine carcinoma	2.62e-19			447	ABCG5,ABCG8,ABLIM2,ABRA,ACHE,ACOT4,ACTA1,ACTN2,ADAMTSL3,ADGRA1,ADGRG7,ADPRHL1,AGR2,ALDH1A2,ALDOB,ALPK2,ALPK3,ALPP,AMPD1,ANKH,ANKRD2,ANKRD23,ANKS1B,ANKS4B,ANO5,ANXA13,AOC1,APC2,APOA4,ASZ1,ATOH8,ATP10B,ATP1A2,ATP2A1,ATP6V1B1,ATP8A2,B4GALNT2,BAIAP2L2,BDH1,BGLAP,BLK,BMP7,BNIP5,BPIFB1,BST1,BTBD11,BTNL2,C10orf71,C11orf86,C16orf89,C2,C3orf52,C7,C7orf57,CA3,CACHD1,CACNA1S,CACNB2,CACNG6,CADM2,CAMK2A,CAP2,…
Cancer,Endocrine System Disorders,Organismal Injury and Abnormalities	Thyroid carcinoma	5.3e-19			432	ABCG5,ABCG8,ABLIM2,ABRA,ACHE,ACOT4,ACTA1,ACTN2,ADAMTSL3,ADGRA1,ADGRG7,ADPRHL1,AGR2,ALDH1A2,ALDOB,ALPK2,ALPK3,ALPP,AMPD1,ANKH,ANKRD2,ANKRD23,ANKS1B,ANKS4B,ANO5,ANXA13,AOC1,APC2,ASZ1,ATOH8,ATP10B,ATP1A2,ATP2A1,ATP6V1B1,ATP8A2,B4GALNT2,BAIAP2L2,BDH1,BGLAP,BLK,BMP7,BNIP5,BPIFB1,BST1,BTBD11,BTNL2,C10orf71,C11orf86,C16orf89,C2,C3orf52,C7,C7orf57,CA3,CACHD1,CACNA1S,CACNB2,CACNG6,CADM2,CAMK2A,CAP2,CAPN13…
Cancer,Organismal Injury and Abnormalities	Cancer of secretory structure	7.38e-19	1.898		464	ABCG5,ABCG8,ABLIM2,ABRA,ACHE,ACOT4,ACTA1,ACTN2,ADAMTSL3,ADGRA1,ADGRG7,ADPRHL1,AGR2,AIM2,ALDH1A2,ALDOB,ALPK2,ALPK3,ALPP,AMPD1,ANKH,ANKRD2,ANKRD23,ANKS1B,ANKS4B,ANO5,ANXA13,AOC1,APC2,APOA1,ASZ1,ATOH8,ATP10B,ATP1A2,ATP2A1,ATP6V1B1,ATP8A2,B4GALNT2,BAIAP2L2,BDH1,BDNF,BGLAP,BLK,BMP7,BNIP5,BPIFB1,BST1,BTBD11,BTNL2,C10orf71,C11orf86,C16orf89,C2,C3orf52,C7,C7orf57,CA3,CACHD1,CACNA1S,CACNB2,CACNG6,CADM2,CA…
Cancer,Endocrine System Disorders,Organismal Injury and Abnormalities	Thyroid gland tumor	7.54e-19			433	ABCG5,ABCG8,ABLIM2,ABRA,ACHE,ACOT4,ACTA1,ACTN2,ADAMTSL3,ADGRA1,ADGRG7,ADPRHL1,AGR2,ALDH1A2,ALDOB,ALPK2,ALPK3,ALPP,AMPD1,ANKH,ANKRD2,ANKRD23,ANKS1B,ANKS4B,ANO5,ANXA13,AOC1,APC2,APOA1,ASZ1,ATOH8,ATP10B,ATP1A2,ATP2A1,ATP6V1B1,ATP8A2,B4GALNT2,BAIAP2L2,BDH1,BGLAP,BLK,BMP7,BNIP5,BPIFB1,BST1,BTBD11,BTNL2,C10orf71,C11orf86,C16orf89,C2,C3orf52,C7,C7orf57,CA3,CACHD1,CACNA1S,CACNB2,CACNG6,CADM2,CAMK2A,CAP2,…
Cancer,Endocrine System Disorders,Organismal Injury and Abnormalities	Nonpituitary endocrine tumor	1.44e-18			438	ABCG5,ABCG8,ABLIM2,ABRA,ACHE,ACOT4,ACTA1,ACTN2,ADAMTSL3,ADGRA1,ADGRG7,ADPRHL1,AGR2,ALDH1A2,ALDOB,ALPK2,ALPK3,ALPP,AMPD1,ANKH,ANKRD2,ANKRD23,ANKS1B,ANKS4B,ANO5,ANXA13,AOC1,APC2,APOA1,ASZ1,ATOH8,ATP10B,ATP1A2,ATP2A1,ATP6V1B1,ATP8A2,B4GALNT2,BAIAP2L2,BDH1,BGLAP,BLK,BMP7,BNIP5,BPIFB1,BST1,BTBD11,BTNL2,C10orf71,C11orf86,C16orf89,C2,C3orf52,C7,C7orf57,CA3,CACHD1,CACNA1S,CACNB2,CACNG6,CADM2,CAMK2A,CAP2,…
Cancer,Organismal Injury and Abnormalities	Neck neoplasm	1.65e-18			435	ABCG5,ABCG8,ABLIM2,ABRA,ACHE,ACOT4,ACTA1,ACTN2,ADAMTSL3,ADGRA1,ADGRG7,ADPRHL1,AGR2,ALDH1A2,ALDOB,ALPK2,ALPK3,ALPP,AMPD1,ANKH,ANKRD2,ANKRD23,ANKS1B,ANKS4B,ANO5,ANXA13,AOC1,APC2,APOA1,ASZ1,ATOH8,ATP10B,ATP1A2,ATP2A1,ATP6V1B1,ATP8A2,B4GALNT2,BAIAP2L2,BDH1,BGLAP,BLK,BMP7,BNIP5,BPIFB1,BST1,BTBD11,BTNL2,C10orf71,C11orf86,C16orf89,C2,C3orf52,C7,C7orf57,CA3,CACHD1,CACNA1S,CACNB2,CACNG6,CADM2,CAMK2A,CAP2,…
Embryonic Development,Organ Development,Organismal Development,Skeletal and Muscular System Development and Function,Tissue Development	Development of striated muscle	4.81e-18			36	ACTN2,ALDH1A2,ALPK2,ALPK3,BDNF,BMP7,CACNA1S,CAPN3,CAV3,CAVIN4,CSRP3,IGFBP5,MYH14,MYH6,MYH7,MYL3,MYLK2,MYLPF,MYO18B,MYOD1,MYOG,MYOZ2,NOG,NOS2,PITX2,PPARGC1A,PROX1,PTEN,SYPL2,TCAP,TNNC1,TNNI1,TTN,VGLL2,XIRP1,XIRP2
Cancer,Organismal Injury and Abnormalities	Epithelial neoplasm	7.15e-18	0.243		521	ABCG5,ABCG8,ABLIM2,ABRA,ACHE,ACOT4,ACTA1,ACTN2,Actn3,ADAMTSL3,ADGRA1,ADGRG7,ADPRHL1,AGR2,AIM2,ALDH1A2,ALDOB,ALPK2,ALPK3,ALPP,AMPD1,ANKH,ANKRD2,ANKRD23,ANKS1B,ANKS4B,ANO5,ANXA13,AOC1,APC2,APOA1,APOA4,APOBEC2,APOL6,ART1,ASZ1,ATOH8,ATP10B,ATP1A2,ATP2A1,ATP6V1B1,ATP8A2,B4GALNT2,BAIAP2L2,BDH1,BDNF,BGLAP,BLK,BMP7,BNIP5,BPIFB1,BST1,BTBD11,BTNL2,C10orf71,C11orf86,C15orf48,C16orf89,C2,C3orf52,C7,C7orf57,C…
Cellular Function and Maintenance,Tissue Development	Organization of muscle cells	9.28e-18			21	ACTN2,CAPN3,CASQ1,CASQ2,CAV3,CSRP3,LDB3,LMOD2,MYH6,MYOM2,MYOZ2,MYPN,NEB,OBSCN,PROX1,RYR1,SYNPO2L,SYPL2,TCAP,TTN,XIRP1
Cancer,Organismal Injury and Abnormalities	Head and neck cancer	6.09e-17	-0.464		456	ABCG5,ABCG8,ABLIM2,ABRA,ACHE,ACOT4,ACTA1,ACTN2,ADAMTSL3,ADGRA1,ADGRG7,ADPRHL1,AGR2,ALDH1A2,ALDOB,ALPK2,ALPK3,ALPP,AMPD1,ANKH,ANKRD2,ANKRD23,ANKS1B,ANKS4B,ANO5,ANXA13,AOC1,APC2,ASZ1,ATOH8,ATP10B,ATP1A2,ATP2A1,ATP6V1B1,ATP8A2,B4GALNT2,BAIAP2L2,BDH1,BDNF,BGLAP,BLK,BMP7,BNIP5,BPIFB1,BST1,BTBD11,BTNL2,C10orf71,C11orf86,C16orf89,C2,C3orf52,C7,C7orf57,CA3,CACHD1,CACNA1S,CACNB2,CACNG6,CADM2,CAMK2A,CAP2,C…
Cellular Development,Cellular Growth and Proliferation,Embryonic Development,Organ Development,Organismal Development,Skeletal and Muscular System Development and Function,Tissue Development	Formation of muscle cells	7.78e-17	-0.083		34	ACTA1,ACTN2,ALPK2,ALPK3,CACNA1S,CAPN3,CASQ1,CASQ2,CAV3,CAVIN4,CCN3,COMP,CSRP3,DES,KLHL41,LDB3,LMOD2,MYH2,MYH6,MYO18B,MYOD1,MYOM1,MYOM2,MYOZ2,MYPN,NEB,NOS2,OBSCN,PROX1,RYR1,SYNPO2L,TCAP,TTN,XIRP1
Cancer,Organismal Injury and Abnormalities	Head and neck carcinoma	8.4e-17			444	ABCG5,ABCG8,ABLIM2,ABRA,ACHE,ACOT4,ACTA1,ACTN2,ADAMTSL3,ADGRA1,ADGRG7,ADPRHL1,AGR2,ALDH1A2,ALDOB,ALPK2,ALPK3,ALPP,AMPD1,ANKH,ANKRD2,ANKRD23,ANKS1B,ANKS4B,ANO5,ANXA13,AOC1,APC2,ASZ1,ATOH8,ATP10B,ATP1A2,ATP2A1,ATP6V1B1,ATP8A2,B4GALNT2,BAIAP2L2,BDH1,BDNF,BGLAP,BLK,BMP7,BNIP5,BPIFB1,BST1,BTBD11,BTNL2,C10orf71,C11orf86,C16orf89,C2,C3orf52,C7,C7orf57,CA3,CACHD1,CACNA1S,CACNB2,CACNG6,CADM2,CAMK2A,CAP2,C…
Cardiovascular System Development and Function,Cellular Assembly and Organization,Cellular Development,Cellular Function and Maintenance,Cellular Growth and Proliferation,Embryonic Development,Organ Development,Organismal Development,Skeletal and Muscular System Development and Function,Tissue Development	Organization of sarcomere	1.14e-16			18	ACTN2,CAPN3,CASQ1,CASQ2,CAV3,LDB3,LMOD2,MYH6,MYOM2,MYOZ2,MYPN,NEB,OBSCN,PROX1,SYNPO2L,TCAP,TTN,XIRP1
Skeletal and Muscular System Development and Function	Contractility of muscle	1.31e-16	3.301	Increased	34	ATP1A2,ATP2A1,BDNF,CA3,CASQ2,CAV3,CHGA,CKM,CKMT2,CSRP3,DES,MB,MYH1,MYH4,MYH6,MYH7,MYLK2,NEB,NOS2,PPARGC1A,PVALB,RYR1,SGCA,SLC2A4,SLC3A1,SLN,SRL,SYPL2,TNNT1,TRIM54,TRIM55,TRIM72,TTN,XIRP1
Cancer,Gastrointestinal Disease,Organismal Injury and Abnormalities	Digestive organ tumor	1.35e-16	0.184		484	ABCG5,ABCG8,ABLIM2,ABRA,ACHE,ACOT4,ACTA1,ACTN2,ADAMTSL3,ADGRA1,ADGRG7,ADPRHL1,AGR2,AIM2,ALDH1A2,ALDOB,ALPK2,ALPK3,ALPP,AMPD1,ANKRD2,ANKRD23,ANKS1B,ANKS4B,ANO5,ANXA13,AOC1,APC2,APOA1,APOA4,APOBEC2,APOL6,ART1,ASZ1,ATOH8,ATP10B,ATP1A2,ATP2A1,ATP6V1B1,ATP8A2,BAIAP2L2,BDH1,BDNF,BLK,BMP7,BNIP5,BPIFB1,BST1,BTBD11,BTNL2,C10orf71,C15orf48,C16orf89,C2,C3orf52,C7,C7orf57,CA3,CACHD1,CACNA1S,CACNB2,CACNG1,CAC…
Cancer,Organismal Injury and Abnormalities	Non-melanoma solid tumor	2.44e-16	-0.41		522	ABCG5,ABCG8,ABLIM2,ABRA,ACHE,ACOT4,ACTA1,ACTN2,Actn3,ADAMTSL3,ADGRA1,ADGRG7,ADPRHL1,AGR2,AIM2,ALDH1A2,ALDOB,ALPK2,ALPK3,ALPP,AMPD1,ANKH,ANKRD2,ANKRD23,ANKS1B,ANKS4B,ANO5,ANXA13,AOC1,APC2,APOA1,APOA4,APOBEC2,APOL6,ART1,ASZ1,ATOH8,ATP10B,ATP1A2,ATP2A1,ATP6V1B1,ATP8A2,B4GALNT2,BAIAP2L2,BDH1,BDNF,BGLAP,BLK,BMP7,BNIP5,BPIFB1,BST1,BTBD11,BTNL2,C10orf71,C11orf86,C15orf48,C16orf89,C2,C3orf52,C7,C7orf57,C…
Hereditary Disorder,Organismal Injury and Abnormalities,Skeletal and Muscular Disorders	Hereditary myopathy	5.26e-16	-2.205	Decreased	74	ACTA1,ACTN2,ALPK3,AMPD1,ANO5,APOA1,ATP1A2,ATP2A1,CACNA1S,CACNB2,CAPN3,CASQ1,CASQ2,CAV3,CAVIN4,CHRND,CIDEA,CSRP3,DES,EXTL1,FLRT1,GJB1,HLA-A,IGFN1,KCNH2,KLHL40,KLHL41,LDB3,LMOD3,MAPT,MB,MLIP,MME,MPZ,MYBPC1,MYBPC2,MYH14,MYH2,MYH3,MYH6,MYH7,MYH8,MYL1,MYL3,MYL4,MYLK2,MYMK,MYO18B,MYOD1,MYOG,MYOM1,MYOT,MYOZ2,MYPN,NEB,OBSCN,PITX2,POPDC3,PYGM,RBP7,RYR1,SCN4A,SCN5A,SGCA,SGCG,SLC16A2,SLC3A1,TCAP,TNNC1,TNNT1…
Cancer,Organismal Injury and Abnormalities	Non-hematological solid tumor	6.58e-16	-0.197		523	ABCG5,ABCG8,ABLIM2,ABRA,ACHE,ACOT4,ACTA1,ACTN2,Actn3,ADAMTSL3,ADGRA1,ADGRG7,ADPRHL1,AGR2,AIM2,ALDH1A2,ALDOB,ALPK2,ALPK3,ALPP,AMPD1,ANKH,ANKRD2,ANKRD23,ANKS1B,ANKS4B,ANO5,ANXA13,AOC1,APC2,APOA1,APOA4,APOBEC2,APOL6,ART1,ASZ1,ATOH8,ATP10B,ATP1A2,ATP2A1,ATP6V1B1,ATP8A2,B4GALNT2,BAIAP2L2,BDH1,BDNF,BGLAP,BLK,BMP7,BNIP5,BPIFB1,BST1,BTBD11,BTNL2,C10orf71,C11orf86,C15orf48,C16orf89,C2,C3orf52,C7,C7orf57,C…
Organ Morphology,Skeletal and Muscular System Development and Function	Contraction of skeletal muscle	9.24e-16			15	CAV3,CHRND,CHRNG,JSRP1,MYH14,MYH3,MYH7,MYH8,SLC8A3,TNNC1,TNNC2,TNNI2,TNNT1,TNNT3,TRIM54
Skeletal and Muscular System Development and Function	Function of muscle	2.34e-15	1.813		46	APOBEC2,ATP1A2,ATP2A1,BDNF,C10orf71,CASQ2,CAV3,CCN3,CHGA,CHRNG,CKM,CKMT2,CSRP3,DES,HLA-A,Hrc,IGFBP5,MB,MYH1,MYH14,MYH3,MYH4,MYH6,MYH7,MYOG,NDNF,NEB,NOS2,PPARGC1A,PTEN,PVALB,Retnla,RYR1,SGCA,SGCG,SHH,SLC2A4,SLC3A1,SLN,SRL,SYPL2,TNNT1,TRIM54,TRIM55,TTN,XIRP1
Cancer,Organismal Injury and Abnormalities	Nonhematologic malignant neoplasm	3.35e-15	-0.104		520	ABCG5,ABCG8,ABLIM2,ABRA,ACHE,ACOT4,ACTA1,ACTN2,ADAMTSL3,ADGRA1,ADGRG7,ADPRHL1,AGR2,AIM2,ALDH1A2,ALDOB,ALPK2,ALPK3,ALPP,AMPD1,ANKH,ANKRD2,ANKRD23,ANKS1B,ANKS4B,ANO5,ANXA13,AOC1,APC2,APOA1,APOA4,APOBEC2,APOL6,ART1,ASZ1,ATOH8,ATP10B,ATP1A2,ATP2A1,ATP6V1B1,ATP8A2,B4GALNT2,BAIAP2L2,BDH1,BDNF,BGLAP,BLK,BMP7,BNIP5,BPIFB1,BST1,BTBD11,BTNL2,C10orf71,C11orf86,C15orf48,C16orf89,C2,C3orf52,C7,C7orf57,CA3,CAC…
Cancer,Organismal Injury and Abnormalities	Solid tumor	3.97e-15	0.114		529	ABCG5,ABCG8,ABLIM2,ABRA,ACHE,ACOT4,ACTA1,ACTN2,Actn3,ADAMTSL3,ADGRA1,ADGRG7,ADPRHL1,AGR2,AIM2,ALDH1A2,ALDOB,ALPK2,ALPK3,ALPP,AMPD1,ANKH,ANKRD2,ANKRD23,ANKS1B,ANKS4B,ANO5,ANXA13,AOC1,APC2,APOA1,APOA4,APOBEC2,APOL6,ART1,ASZ1,ATOH8,ATP10B,ATP1A2,ATP2A1,ATP6V1B1,ATP8A2,B4GALNT2,BAIAP2L2,BDH1,BDNF,BGLAP,BLK,BMP7,BNIP5,BPIFB1,BST1,BTBD11,BTNL2,C10orf71,C11orf86,C15orf48,C16orf89,C2,C3orf52,C7,C7orf57,C…
Cancer,Organismal Injury and Abnormalities	Malignant solid tumor	4.2e-15	0.319		527	ABCG5,ABCG8,ABLIM2,ABRA,ACHE,ACOT4,ACTA1,ACTN2,ADAMTSL3,ADGRA1,ADGRG7,ADPRHL1,AGR2,AIM2,ALDH1A2,ALDOB,ALPK2,ALPK3,ALPP,AMPD1,ANKH,ANKRD2,ANKRD23,ANKS1B,ANKS4B,ANO5,ANXA13,AOC1,APC2,APOA1,APOA4,APOBEC2,APOL6,ART1,ASZ1,ATOH8,ATP10B,ATP1A2,ATP2A1,ATP6V1B1,ATP8A2,B4GALNT2,BAIAP2L2,BDH1,BDNF,BGLAP,BLK,BMP7,BNIP5,BPIFB1,BST1,BTBD11,BTNL2,C10orf71,C11orf86,C15orf48,C16orf89,C2,C3orf52,C7,C7orf57,CA3,CAC…
Skeletal and Muscular System Development and Function	Morphology of muscle	5.38e-15			61	ACTA1,Actn3,ALDH1A2,APOBEC2,ATP2A1,BDNF,C10orf71,CAPN3,CASQ2,CAV3,CHRNG,CKM,CKMT2,CSRP3,DES,Hrc,HSPB7,IGFBP5,IL11,KLHL40,LDB3,LMOD2,MB,Mcpt4,MLIP,MME,MYH1,MYH2,MYH3,MYH4,MYH6,MYLPF,MYOD1,MYOG,MYOZ2,NEB,NOG,NOS2,NOX1,PDE2A,PDE9A,PDX1,PPARGC1A,PTEN,Retnla,RYR1,SGCA,SGCG,SHH,SLC2A4,SMTNL1,SRL,SYPL2,TCAP,TNNT1,TRDN,TRIM54,TRIM55,TRIM72,TTN,XIRP1
Cancer,Gastrointestinal Disease,Organismal Injury and Abnormalities	Digestive system cancer	6.16e-15	1.668		474	ABCG5,ABCG8,ABLIM2,ABRA,ACHE,ACTA1,ACTN2,ADAMTSL3,ADGRA1,ADGRG7,ADPRHL1,AGR2,AIM2,ALDH1A2,ALDOB,ALPK2,ALPK3,ALPP,AMPD1,ANKRD2,ANKRD23,ANKS1B,ANKS4B,ANO5,ANXA13,AOC1,APC2,APOA1,APOA4,APOBEC2,APOL6,ART1,ASZ1,ATP10B,ATP1A2,ATP2A1,ATP6V1B1,ATP8A2,BAIAP2L2,BDH1,BDNF,BLK,BMP7,BNIP5,BST1,BTBD11,BTNL2,C10orf71,C15orf48,C16orf89,C2,C3orf52,C7,C7orf57,CA3,CACHD1,CACNA1S,CACNB2,CACNG1,CACNG6,CADM2,CAMK2A,CA…
Cardiovascular System Development and Function,Embryonic Development,Organ Development,Organismal Development,Skeletal and Muscular System Development and Function,Tissue Development	Formation of cardiac muscle	9.09e-15			24	ACTN2,ALDH1A2,ALPK2,ALPK3,BMP7,CAV3,CAVIN4,CSRP3,MYH6,MYH7,MYL3,MYLK2,MYO18B,NOG,NOS2,PITX2,PROX1,PTEN,TCAP,TNNC1,TNNI1,TTN,XIRP1,XIRP2
Cancer,Organismal Injury and Abnormalities	Cancer	9.38e-15	0.457		528	ABCG5,ABCG8,ABLIM2,ABRA,ACHE,ACOT4,ACTA1,ACTN2,ADAMTSL3,ADGRA1,ADGRG7,ADPRHL1,AGR2,AIM2,ALDH1A2,ALDOB,ALPK2,ALPK3,ALPP,AMPD1,ANKH,ANKRD2,ANKRD23,ANKS1B,ANKS4B,ANO5,ANXA13,AOC1,APC2,APOA1,APOA4,APOBEC2,APOL6,ART1,ASZ1,ATOH8,ATP10B,ATP1A2,ATP2A1,ATP6V1B1,ATP8A2,B4GALNT2,BAIAP2L2,BDH1,BDNF,BGLAP,BLK,BMP7,BNIP5,BPIFB1,BST1,BTBD11,BTNL2,C10orf71,C11orf86,C15orf48,C16orf89,C2,C3orf52,C7,C7orf57,CA3,CAC…
Cancer,Organismal Injury and Abnormalities	Extracranial solid tumor	1.05e-14	0.726		525	ABCG5,ABCG8,ABLIM2,ABRA,ACHE,ACOT4,ACTA1,ACTN2,ADAMTSL3,ADGRA1,ADGRG7,ADPRHL1,AGR2,AIM2,ALDH1A2,ALDOB,ALPK2,ALPK3,ALPP,AMPD1,ANKH,ANKRD2,ANKRD23,ANKS1B,ANKS4B,ANO5,ANXA13,AOC1,APC2,APOA1,APOA4,APOBEC2,APOL6,ART1,ASZ1,ATOH8,ATP10B,ATP1A2,ATP2A1,ATP6V1B1,ATP8A2,B4GALNT2,BAIAP2L2,BDH1,BDNF,BGLAP,BLK,BMP7,BNIP5,BPIFB1,BST1,BTBD11,BTNL2,C10orf71,C11orf86,C15orf48,C16orf89,C2,C3orf52,C7,C7orf57,CA3,CAC…
Cancer,Organismal Injury and Abnormalities	Abdominal neoplasm	1.18e-14	0.612		498	ABCG5,ABCG8,ABLIM2,ABRA,ACHE,ACOT4,ACTA1,ACTN2,ADAMTSL3,ADGRA1,ADGRG7,ADPRHL1,AGR2,AIM2,ALDH1A2,ALDOB,ALPK2,ALPK3,ALPP,AMPD1,ANKH,ANKRD2,ANKRD23,ANKS1B,ANKS4B,ANO5,ANXA13,AOC1,APC2,APOA1,APOA4,APOBEC2,APOL6,ART1,ASZ1,ATOH8,ATP10B,ATP1A2,ATP2A1,ATP6V1B1,ATP8A2,BAIAP2L2,BDH1,BDNF,BGLAP,BLK,BMP7,BNIP5,BPIFB1,BST1,BTBD11,BTNL2,C10orf71,C15orf48,C16orf89,C2,C3orf52,C7,C7orf57,CA3,CACHD1,CACNA1S,CACNB2…
Cell Morphology,Organ Morphology,Skeletal and Muscular System Development and Function,Tissue Morphology	Morphology of muscle cells	1.24e-14			49	ACTA1,ALDH1A2,APOBEC2,BDNF,C10orf71,CAPN3,CASQ2,CAV3,CHRNG,CSRP3,DES,HSPB7,IL11,KLHL40,LDB3,LMOD2,MB,Mcpt4,MLIP,MME,MYH2,MYH3,MYH4,MYH6,MYOD1,MYOG,MYOZ2,NEB,NOS2,NOX1,PDE2A,PDE9A,PPARGC1A,PTEN,Retnla,RYR1,SGCA,SGCG,SLC2A4,SRL,SYPL2,TCAP,TNNT1,TRDN,TRIM54,TRIM55,TRIM72,TTN,XIRP1
Cancer,Dermatological Diseases and Conditions,Organismal Injury and Abnormalities	Skin carcinoma	1.44e-14			198	ADAMTSL3,ADGRA1,ADGRG7,AIM2,ALDH1A2,ALPK2,ALPK3,AMPD1,ANKRD2,ANKS1B,ANKS4B,ANO5,AOC1,APOA4,APOBEC2,ATOH8,ATP10B,ATP1A2,B4GALNT2,BNIP5,C2,CACHD1,CACNA1S,CADM2,CAP2,CARD14,CAVIN4,CBLN3,CCDC141,CDCP1,CDH10,CDH17,CDH9,CDHR2,CEACAM18,CEACAM20,CELA1,CHDH,CHL1,CHN1,CKM,CKMT2,CLRN3,CLSTN3,COL10A1,COL26A1,CPNE4,CRISP2,CYP2C9,DLX3,DMBT1,DMRTA1,ENPP2,ENTPD8,EPS8L3,ERC2,EXTL1,F5,FAM83B,FBXO40,FIGN,FOXJ1,FRMP…
Cardiovascular System Development and Function,Cellular Assembly and Organization,Cellular Development,Cellular Growth and Proliferation,Embryonic Development,Organ Development,Organismal Development,Skeletal and Muscular System Development and Function,Tissue Development	Formation of myofibrils	1.85e-14			19	ACTN2,CAPN3,CASQ1,CASQ2,CAV3,KLHL41,LDB3,LMOD2,MYH6,MYOM2,MYOZ2,MYPN,NEB,OBSCN,PROX1,SYNPO2L,TCAP,TTN,XIRP1
Cardiovascular System Development and Function,Embryonic Development,Organ Development,Organismal Development,Tissue Development	Cardiogenesis	2.01e-14	0.02		60	ACTN2,ALDH1A2,ALPK2,ALPK3,BDNF,BMP7,C10orf71,CAPN3,CASQ1,CASQ2,CAV3,CAVIN4,CCN3,CSRP3,FOXJ1,HSD11B2,KLHL41,LDB3,LMOD2,MB,MYH14,MYH6,MYH7,MYL3,MYL7,MYLK2,MYO18B,MYOM2,MYOZ2,MYPN,NEB,NOG,NOS2,OBSCN,OVOL2,PAX8,PCSK6,PDE2A,Pdlim3,PITX2,PPARGC1A,PROX1,PTEN,Retnla,SCGB3A1,SCN5A,SGCG,SHH,SLC2A4,SMYD1,SYNPO2L,SYPL2,TCAP,TLL1,TNNC1,TNNI1,TTN,XIRP1,XIRP2,ZIC3
Embryonic Development,Organismal Development	Development of body trunk	3.91e-14	-0.583		102	ACTN2,ALDH1A2,ALPK2,ALPK3,APC2,APOA1,ATP2A1,BDNF,BGLAP,BMP7,C10orf71,CAPN3,CASQ1,CASQ2,CAV3,CAVIN4,CCN3,CD177,CDH17,CDX2,CELA1,CFTR,CHI3L1,CITED1,CSRP3,DACT2,DKK1,DMRTA1,F5,FABP2,FOXD1,FOXJ1,HIF3A,HNF4G,HSD11B2,IGFBP5,IL11,KLHL41,LDB3,LGR4,LMOD2,MB,MYB,MYH14,MYH6,MYH7,MYL3,MYL7,MYLK2,MYO18B,MYOG,MYOM2,MYOZ2,MYPN,NEB,NKX2-3,NOG,NOS2,NR5A2,OBSCN,OVOL2,PANK1,PAX6,PAX8,PCSK6,PDE2A,PDE3B,PDE9A,Pdlim3,…
Cancer,Organismal Injury and Abnormalities	Extrapancreatic malignant tumor	4.67e-14	0.074		511	ABCG5,ABCG8,ABLIM2,ABRA,ACHE,ACTA1,ACTN2,ADAMTSL3,ADGRA1,ADGRG7,ADPRHL1,AGR2,AIM2,ALDH1A2,ALDOB,ALPK2,ALPK3,ALPP,AMPD1,ANKH,ANKRD2,ANKRD23,ANKS1B,ANKS4B,ANO5,ANXA13,AOC1,APC2,APOA1,APOA4,APOBEC2,APOL6,ART1,ASZ1,ATP10B,ATP1A2,ATP2A1,ATP6V1B1,ATP8A2,B4GALNT2,BAIAP2L2,BDH1,BDNF,BGLAP,BLK,BMP7,BNIP5,BPIFB1,BST1,BTBD11,BTNL2,C10orf71,C15orf48,C16orf89,C2,C3orf52,C7,C7orf57,CA3,CACHD1,CACNA1S,CACNB2,CA…
Organismal Development	Morphology of body cavity	4.73e-14			129	ACTN2,AGR2,Akr1b7,ALDH1A2,APOA1,ATP2A1,BDNF,BGLAP,BMP7,C10orf71,CACNA1S,CACNB2,CASQ2,CAV3,CAVIN4,CCDC3,CCL28,CCN3,CDH17,CDHR2,CEACAM1,CFTR,CHGA,CITED1,CKM,CKMT2,CLDN15,CLDN7,COL10A1,CSRP3,DES,DKK1,DLK1,DLX3,DPP4,DUOXA2,FABP2,FABP3,GJB1,GUCA2A,GUCY2C,HIF3A,HJV,HSD11B2,HSPB7,IGFBP5,IL11,ITGB7,KCNH1,LAMA3,LDB3,LGR4,LMOD2,LYPD8,MB,Mcpt4,MEP1A,MFSD2A,MLIP,MLXIPL,MME,MUC2,MYB,MYBPC2,MYH14,MYH6,MYH7,MYL…
Skeletal and Muscular Disorders,Skeletal and Muscular System Development and Function	Abnormal morphology of muscle	4.97e-14			41	ACTA1,Actn3,ALDH1A2,APOBEC2,ATP2A1,BDNF,CAPN3,CASQ2,CAV3,CHRNG,CSRP3,DES,HSPB7,LDB3,MB,MYH1,MYH3,MYH4,MYH6,MYLPF,MYOD1,MYOG,NEB,NOS2,PDX1,PPARGC1A,RYR1,SGCA,SGCG,SHH,SLC2A4,SMTNL1,SRL,SYPL2,TNNT1,TRDN,TRIM54,TRIM55,TRIM72,TTN,XIRP1
Cancer,Organismal Injury and Abnormalities	Intraabdominal organ tumor	8.86e-14	0.393		490	ABCG5,ABCG8,ABLIM2,ABRA,ACHE,ACOT4,ACTA1,ACTN2,ADAMTSL3,ADGRA1,ADGRG7,ADPRHL1,AGR2,AIM2,ALDH1A2,ALDOB,ALPK2,ALPK3,ALPP,AMPD1,ANKH,ANKRD2,ANKRD23,ANKS1B,ANKS4B,ANO5,ANXA13,AOC1,APC2,APOA1,APOA4,APOBEC2,APOL6,ART1,ASZ1,ATOH8,ATP10B,ATP1A2,ATP2A1,ATP6V1B1,ATP8A2,BAIAP2L2,BDH1,BDNF,BLK,BMP7,BNIP5,BPIFB1,BST1,BTBD11,BTNL2,C10orf71,C15orf48,C16orf89,C2,C3orf52,C7,C7orf57,CA3,CACHD1,CACNA1S,CACNB2,CACNG…
Cellular Function and Maintenance	Organization of cells	1.12e-13			29	ACTN2,ATP8A2,CAPN3,CASQ1,CASQ2,CAV3,CHL1,CSRP3,DKK1,LDB3,LMOD2,LRRTM2,MAPT,MYH6,MYOM2,MYOZ2,MYPN,NEB,OBSCN,PROX1,RYR1,SLC8A3,SYN1,SYNPO2L,SYPL2,TCAP,TNR,TTN,XIRP1
Cancer,Dermatological Diseases and Conditions,Organismal Injury and Abnormalities	Benign papilloma	1.14e-13			15	Actn3,ATP2A1,CKM,COX6A2,IGFBP5,MYH1,MYH2,MYH4,MYH8,MYLPF,S100A3,S100A9,TNNC2,TNNI2,TNNT3
Cardiovascular Disease,Hereditary Disorder,Organismal Injury and Abnormalities,Skeletal and Muscular Disorders	Familial cardiomyopathy	1.22e-13			28	ACTA1,ACTN2,ALPK3,APOA1,CACNB2,CASQ2,CAV3,CAVIN4,CSRP3,DES,KCNH2,LDB3,MYH6,MYH7,MYL3,MYL4,MYLK2,MYOM1,MYOZ2,MYPN,OBSCN,PITX2,SCN5A,SGCA,SGCG,TCAP,TNNC1,TTN
Organ Morphology,Organismal Injury and Abnormalities,Skeletal and Muscular Disorders,Skeletal and Muscular System Development and Function	Abnormal morphology of skeletal muscle	1.53e-13			24	ACTA1,Actn3,APOBEC2,ATP2A1,CAV3,CHRNG,DES,MB,MYH1,MYH3,MYH4,MYLPF,MYOD1,MYOG,PPARGC1A,RYR1,SGCA,SGCG,SLC2A4,SMTNL1,SYPL2,TNNT1,TRIM72,TTN
Organ Development,Skeletal and Muscular System Development and Function	Function of skeletal muscle	3.09e-13	1.342		25	APOBEC2,ATP2A1,BDNF,CAV3,CHRNG,CKM,CKMT2,Hrc,IGFBP5,MYH1,MYH3,MYH4,MYOG,NEB,PPARGC1A,PVALB,RYR1,SGCA,SGCG,SLC2A4,SRL,SYPL2,TNNT1,TRIM55,TTN
Cancer,Organismal Injury and Abnormalities	Abdominal carcinoma	3.47e-13	0.805		479	ABCG5,ABCG8,ABLIM2,ABRA,ACHE,ACTA1,ACTN2,ADAMTSL3,ADGRA1,ADGRG7,ADPRHL1,AGR2,AIM2,ALDH1A2,ALDOB,ALPK2,ALPK3,ALPP,AMPD1,ANKH,ANKRD2,ANKRD23,ANKS1B,ANKS4B,ANO5,ANXA13,AOC1,APC2,APOA1,APOA4,APOBEC2,APOL6,ART1,ASZ1,ATP10B,ATP1A2,ATP2A1,ATP6V1B1,ATP8A2,BAIAP2L2,BDH1,BDNF,BGLAP,BLK,BMP7,BNIP5,BPIFB1,BST1,BTBD11,BTNL2,C10orf71,C15orf48,C16orf89,C2,C3orf52,C7,C7orf57,CA3,CACHD1,CACNA1S,CACNB2,CACNG1,CACN…
Cancer,Dermatological Diseases and Conditions,Organismal Injury and Abnormalities	Basal cell carcinoma	4.23e-13			176	ADGRA1,AIM2,ALDH1A2,ALPK2,ALPK3,AMPD1,ANKRD2,ANKS1B,ANKS4B,ANO5,AOC1,APOA4,ATP10B,ATP1A2,B4GALNT2,BNIP5,C2,CACHD1,CACNA1S,CADM2,CAP2,CARD14,CCDC141,CDCP1,CDH10,CDH17,CDH9,CDHR2,CEACAM20,CELA1,CHDH,CHN1,CKM,CLRN3,CLSTN3,COL10A1,COL26A1,CPNE4,CRISP2,CYP2C9,DMBT1,DMRTA1,ENPP2,ENTPD8,EPS8L3,ERC2,F5,FAM83B,FBXO40,FIGN,FOXJ1,FRMPD1,GAD2,GAL3ST1,GREB1,GRIA4,GSPT2,GUCY2C,HEPH,HHATL,HHIP,HLA-A,HNF4G,HSPB7…
Cancer,Organismal Injury and Abnormalities	Pelvic cancer	6.47e-13			368	ABCG5,ABLIM2,ACHE,ACTN2,ADAMTSL3,ADGRG7,ADPRHL1,AGR2,ALDH1A2,ALDOB,ALPK2,ALPK3,ALPP,AMPD1,ANKH,ANKS1B,ANKS4B,ANO5,ANXA13,AOC1,APC2,APOA1,APOA4,APOBEC2,ART1,ASZ1,ATP10B,ATP1A2,ATP2A1,ATP6V1B1,ATP8A2,BAIAP2L2,BDH1,BDNF,BGLAP,BLK,BMP7,BNIP5,BPIFB1,BST1,BTBD11,C10orf71,C2,C3orf52,C7,CA3,CACHD1,CACNA1S,CACNB2,CACNG1,CACNG6,CAP2,CAPN13,CARD14,CASQ1,CASQ2,CCDC141,CCDC3,CDH10,CDH17,CDH9,CDHR5,CDS1,CDX2,C…
Cancer,Organismal Injury and Abnormalities	Abdominal cancer	7.69e-13	1.679		489	ABCG5,ABCG8,ABLIM2,ABRA,ACHE,ACTA1,ACTN2,ADAMTSL3,ADGRA1,ADGRG7,ADPRHL1,AGR2,AIM2,ALDH1A2,ALDOB,ALPK2,ALPK3,ALPP,AMPD1,ANKH,ANKRD2,ANKRD23,ANKS1B,ANKS4B,ANO5,ANXA13,AOC1,APC2,APOA1,APOA4,APOBEC2,APOL6,ART1,ASZ1,ATP10B,ATP1A2,ATP2A1,ATP6V1B1,ATP8A2,BAIAP2L2,BDH1,BDNF,BGLAP,BLK,BMP7,BNIP5,BPIFB1,BST1,BTBD11,BTNL2,C10orf71,C15orf48,C16orf89,C2,C3orf52,C7,C7orf57,CA3,CACHD1,CACNA1S,CACNB2,CACNG1,CACN…
Cancer,Gastrointestinal Disease,Organismal Injury and Abnormalities	Gastrointestinal tract cancer	9.2e-13	0.14		442	ABCG5,ABCG8,ABLIM2,ABRA,ACHE,ACTA1,ACTN2,ADAMTSL3,ADGRA1,ADGRG7,ADPRHL1,AGR2,AIM2,ALDH1A2,ALDOB,ALPK2,ALPK3,ALPP,AMPD1,ANKRD2,ANKRD23,ANKS1B,ANKS4B,ANO5,ANXA13,AOC1,APC2,APOA1,APOA4,APOBEC2,APOL6,ART1,ATP10B,ATP1A2,ATP2A1,ATP6V1B1,ATP8A2,BAIAP2L2,BDH1,BDNF,BLK,BMP7,BNIP5,BST1,BTBD11,C10orf71,C15orf48,C2,C3orf52,C7,C7orf57,CACHD1,CACNA1S,CACNB2,CACNG1,CACNG6,CADM2,CAP2,CAPN3,CARD14,CAVIN4,CBLN3,CC…
Organ Morphology,Skeletal and Muscular System Development and Function	Morphology of skeletal muscle	9.56e-13			30	ACTA1,Actn3,APOBEC2,ATP2A1,CAV3,CHRNG,CKM,CKMT2,DES,Hrc,IGFBP5,MB,MYH1,MYH3,MYH4,MYLPF,MYOD1,MYOG,PPARGC1A,RYR1,SGCA,SGCG,SLC2A4,SMTNL1,SYPL2,TNNT1,TRDN,TRIM55,TRIM72,TTN
Cancer,Organismal Injury and Abnormalities	Adenocarcinoma	1.37e-12	0.842		465	ABCG5,ABLIM2,ABRA,ACHE,ACTA1,ACTN2,ADAMTSL3,ADGRA1,ADGRG7,ADPRHL1,AGR2,AIM2,ALDH1A2,ALDOB,ALPK2,ALPK3,ALPP,AMPD1,ANKH,ANKRD23,ANKS1B,ANKS4B,ANO5,ANXA13,AOC1,APC2,APOA4,APOBEC2,APOL6,ART1,ASZ1,ATP10B,ATP1A2,ATP2A1,ATP6V1B1,ATP8A2,B4GALNT2,BAIAP2L2,BDH1,BDNF,BLK,BMP7,BNIP5,BPIFB1,BST1,BTBD11,BTNL2,C10orf71,C15orf48,C2,C3orf52,C7,C7orf57,CA3,CACHD1,CACNA1S,CACNB2,CACNG1,CACNG6,CADM2,CAP2,CAPN3,CARD1…
Cancer,Organismal Injury and Abnormalities	Pelvic tumor	1.94e-12	1.217		370	ABCG5,ABLIM2,ACHE,ACTN2,ADAMTSL3,ADGRG7,ADPRHL1,AGR2,ALDH1A2,ALDOB,ALPK2,ALPK3,ALPP,AMPD1,ANKH,ANKS1B,ANKS4B,ANO5,ANXA13,AOC1,APC2,APOA1,APOA4,APOBEC2,ART1,ASZ1,ATP10B,ATP1A2,ATP2A1,ATP6V1B1,ATP8A2,BAIAP2L2,BDH1,BDNF,BGLAP,BLK,BMP7,BNIP5,BPIFB1,BST1,BTBD11,C10orf71,C2,C3orf52,C7,CA3,CACHD1,CACNA1S,CACNB2,CACNG1,CACNG6,CAP2,CAPN13,CARD14,CASQ1,CASQ2,CCDC141,CCDC3,CDH10,CDH17,CDH9,CDHR5,CDS1,CDX2,C…
Hereditary Disorder,Organismal Injury and Abnormalities,Skeletal and Muscular Disorders	Autosomal dominant myopathy	2e-12			31	ACTA1,ACTN2,ATP1A2,CACNA1S,CACNB2,CAPN3,CASQ1,CAV3,CHRND,DES,KCNH2,LDB3,MAPT,MPZ,MYBPC1,MYH14,MYH2,MYH6,MYH7,MYL4,MYLK2,MYOG,MYOT,MYPN,PITX2,RYR1,SCN4A,SCN5A,TCAP,TNNC1,TTN
Gastrointestinal Disease,Organismal Injury and Abnormalities	Oral submucous fibrosis	2.23e-12			14	ACTA1,COMP,CSRP3,KLHL41,LORICRIN,MB,MLIP,MYBPC1,MYH2,SERPINB1,SLN,SMPX,THBS4,TNNC1
Cardiovascular Disease,Organismal Injury and Abnormalities,Skeletal and Muscular Disorders	Cardiomyopathy of heart ventricle	3.76e-12			16	ACTN2,ALPK3,CACNB2,CCN3,DES,LDB3,MYH6,MYH7,MYL3,MYLK2,MYOM1,MYPN,SCN5A,TCAP,TNNC1,TTN
Cancer,Organismal Injury and Abnormalities,Reproductive System Disease	Genital tract cancer	4.23e-12			346	ABCG5,ABLIM2,ACHE,ACTN2,ADAMTSL3,ADGRG7,AGR2,ALDH1A2,ALDOB,ALPK2,ALPK3,ALPP,AMPD1,ANKH,ANKS1B,ANKS4B,ANO5,ANXA13,AOC1,APOA1,APOA4,ART1,ASZ1,ATP10B,ATP1A2,ATP2A1,ATP6V1B1,ATP8A2,BAIAP2L2,BDH1,BDNF,BGLAP,BLK,BMP7,BNIP5,BPIFB1,BST1,BTBD11,C10orf71,C2,C3orf52,C7,CA3,CACHD1,CACNA1S,CACNB2,CACNG1,CACNG6,CAP2,CAPN13,CASQ1,CASQ2,CCDC141,CCDC3,CDH10,CDH17,CDH9,CDS1,CDX2,CEACAM1,CEACAM18,CELA1,CFTR,CHAD,CH…
Cancer,Organismal Injury and Abnormalities	Malignant genitourinary solid tumor	4.31e-12			397	ABCG5,ABLIM2,ACHE,ACTN2,ADAMTSL3,ADGRA1,ADGRG7,ADPRHL1,AGR2,AIM2,ALDH1A2,ALDOB,ALPK2,ALPK3,ALPP,AMPD1,ANKH,ANKS1B,ANKS4B,ANO5,ANXA13,AOC1,APC2,APOA1,APOA4,ART1,ASZ1,ATP10B,ATP1A2,ATP2A1,ATP6V1B1,ATP8A2,BAIAP2L2,BDH1,BDNF,BGLAP,BLK,BMP7,BNIP5,BPIFB1,BST1,BTBD11,C10orf71,C2,C3orf52,C7,CA3,CACHD1,CACNA1S,CACNB2,CACNG1,CACNG6,CADM2,CAMK2A,CAP2,CAPN13,CARD14,CASQ1,CASQ2,CCDC141,CCDC3,CD177,CDCP1,CDH10…
Skeletal and Muscular System Development and Function	Contractility of skeletal muscle	4.72e-12	3.286	Increased	11	ATP2A1,CKM,CKMT2,MYH1,MYH4,MYLK2,RYR1,SLC2A4,SRL,SYPL2,TRIM72
Cancer,Organismal Injury and Abnormalities,Reproductive System Disease	Male genital neoplasm	5.53e-12			216	ACHE,AGR2,ALDH1A2,ALDOB,ALPK2,ALPK3,ALPP,AMPD1,ANKS1B,ANKS4B,AOC1,APOA1,ATP10B,ATP1A2,BDH1,BDNF,BGLAP,BLK,BNIP5,BTBD11,C10orf71,C2,C3orf52,C7,CA3,CACHD1,CACNA1S,CAPN13,CASQ2,CCDC3,CDH17,CDS1,CEACAM1,CEACAM18,CELA1,CFTR,CHAD,CHGA,CHI3L1,CHL1,CHRNG,CKM,CKMT2,CLCA4,CLSTN3,CPE,CPNE4,CXCL6,CYP2C9,DACT2,DLX1,DMBT1,DUOX2,F5,FAM124A,FAM3B,FGF13,FIGN,FOXD1,FOXG1,FRMPD1,FUT2,GAD2,GAL3ST1,GDF10,GGT6,GJB1,GJ…
Cardiovascular Disease,Organismal Injury and Abnormalities,Skeletal and Muscular Disorders	Primary cardiomyopathy	5.53e-12			30	ACTA1,ACTN2,ALPK3,APOA1,C3orf52,CACNB2,CASQ2,CAV3,CAVIN4,CSRP3,DES,KCNH2,LDB3,MYBPC2,MYH6,MYH7,MYL3,MYL4,MYLK2,MYOM1,MYOZ2,MYPN,OBSCN,PITX2,SCN5A,SGCA,SGCG,TCAP,TNNC1,TTN
Cardiovascular System Development and Function,Organ Development,Organ Morphology	Contraction of heart	7.54e-12	-0.15		28	ATP1A2,BDNF,CASQ2,CAV3,CHGA,CSRP3,DES,Hrc,HSPB7,ITGB1BP2,KCNH2,LMOD2,MYH6,MYH7,MYL1,MYL3,MYL4,MYL7,NOS2,SCN5A,SLN,SRL,TCAP,TNNC1,TNNI1,TRDN,TRIM54,TTN
Cancer,Organismal Injury and Abnormalities	Malignant squamous-cell carcinoma	7.61e-12			13	ATP2A1,CA3,CKM,COX6A2,Ifi27l2a/Ifi27l2b,MYH2,MYH8,MYLPF,Retnla,S100A9,TNNC2,TNNI2,TNNT3
Cancer,Organismal Injury and Abnormalities	Abdominal adenocarcinoma	8.74e-12	1.124		455	ABCG5,ABLIM2,ABRA,ACHE,ACTA1,ACTN2,ADAMTSL3,ADGRA1,ADGRG7,ADPRHL1,AGR2,AIM2,ALDH1A2,ALDOB,ALPK2,ALPK3,ALPP,AMPD1,ANKH,ANKRD23,ANKS1B,ANKS4B,ANO5,ANXA13,AOC1,APC2,APOA4,APOBEC2,APOL6,ART1,ASZ1,ATP10B,ATP1A2,ATP2A1,ATP6V1B1,ATP8A2,BAIAP2L2,BDH1,BDNF,BLK,BMP7,BNIP5,BPIFB1,BST1,BTBD11,BTNL2,C10orf71,C15orf48,C2,C3orf52,C7,C7orf57,CA3,CACHD1,CACNA1S,CACNB2,CACNG1,CACNG6,CADM2,CAP2,CAPN3,CARD14,CASQ1,C…
Cancer,Organismal Injury and Abnormalities,Reproductive System Disease	Malignant neoplasm of male genital organ	9.78e-12			213	ACHE,AGR2,ALDH1A2,ALDOB,ALPK2,ALPK3,ALPP,AMPD1,ANKS1B,ANKS4B,AOC1,APOA1,ATP10B,ATP1A2,BDH1,BDNF,BGLAP,BLK,BNIP5,BTBD11,C10orf71,C2,C3orf52,C7,CA3,CACHD1,CACNA1S,CAPN13,CASQ2,CCDC3,CDH17,CDS1,CEACAM1,CEACAM18,CELA1,CFTR,CHAD,CHGA,CHI3L1,CHL1,CHRNG,CKM,CKMT2,CLCA4,CLSTN3,CPE,CPNE4,CXCL6,CYP2C9,DACT2,DLX1,DMBT1,DUOX2,F5,FAM124A,FAM3B,FGF13,FIGN,FOXD1,FOXG1,FRMPD1,FUT2,GAD2,GAL3ST1,GDF10,GGT6,GJB1,GJ…
Digestive System Development and Function,Organ Morphology,Organismal Development	Morphology of intestine	1.04e-11			32	AGR2,BDNF,CCL28,CDHR2,CEACAM1,CFTR,CLDN15,DKK1,GUCA2A,HSD11B2,ITGB7,LYPD8,MLXIPL,MUC2,MYB,MYO1A,NKX2-3,NLRP6,NR5A2,PDX1,PIGR,PPARGC1A,PRAP1,PTEN,PTK6,RIPK3,RNF186,SHH,SLC51A,TFF2,USH1C,VIPR1
Cancer,Gastrointestinal Disease,Organismal Injury and Abnormalities	Gastrointestinal carcinoma	1.1e-11			426	ABCG5,ABCG8,ABLIM2,ABRA,ACHE,ACTA1,ACTN2,ADAMTSL3,ADGRA1,ADGRG7,ADPRHL1,AIM2,ALDH1A2,ALDOB,ALPK2,ALPK3,ALPP,AMPD1,ANKRD2,ANKRD23,ANKS1B,ANKS4B,ANO5,ANXA13,AOC1,APC2,APOA1,APOA4,APOBEC2,APOL6,ART1,ATP10B,ATP1A2,ATP2A1,ATP6V1B1,ATP8A2,BAIAP2L2,BDH1,BDNF,BLK,BMP7,BNIP5,BST1,BTBD11,C10orf71,C15orf48,C2,C3orf52,C7,C7orf57,CACHD1,CACNA1S,CACNB2,CACNG1,CACNG6,CADM2,CAP2,CAPN3,CARD14,CAVIN4,CBLN3,CCDC141…
Cardiovascular Disease,Organismal Injury and Abnormalities	Left ventricular dysfunction	1.11e-11			31	ACTN2,ALPK3,APOA1,APOA4,BGLAP,CACNA1S,CACNB2,CASQ2,CAV3,CHGA,CKM,CKMT2,CSRP3,DES,DPP4,LDB3,MB,Mcpt4,MME,MYH6,MYH7,MYL3,MYLK2,MYPN,NOS2,PDE9A,PPARGC1A,SCN5A,TCAP,TNNC1,TTN
Cancer,Organismal Injury and Abnormalities	Incidence of tumor	1.27e-11	0.928		416	ABCG5,ABLIM2,ACHE,ACTA1,ACTN2,ADAMTSL3,ADGRA1,ADGRG7,AGR2,AIM2,ALDH1A2,ALDOB,ALPK2,ALPK3,ALPP,AMPD1,ANKH,ANKRD2,ANKRD23,ANKS1B,ANKS4B,ANO5,ANXA13,AOC1,APOA1,APOA4,APOBEC2,ART1,ASZ1,ATP10B,ATP1A2,ATP2A1,ATP6V1B1,ATP8A2,B4GALNT2,BAIAP2L2,BDH1,BDNF,BGLAP,BLK,BMP7,BNIP5,BPIFB1,BST1,BTBD11,C10orf71,C2,C3orf52,C7,C7orf57,CACHD1,CACNA1S,CACNB2,CACNG1,CACNG6,CADM2,CAP2,CAPN13,CAPN3,CASQ1,CAVIN4,CBLN3,CCD…
Cardiovascular Disease,Organismal Injury and Abnormalities	Myocardial dysfunction	1.42e-11	1.732		33	ACTN2,ALPK3,APOA1,APOA4,BGLAP,CACNA1S,CACNB2,CASQ2,CAV3,CHGA,CKM,CKMT2,CSRP3,DES,DPP4,LDB3,MB,Mcpt4,MME,MYH6,MYH7,MYL3,MYLK2,MYPN,NOS2,PDE9A,PPARGC1A,SCN5A,SLC2A4,SOX6,TCAP,TNNC1,TTN
Cancer,Organismal Injury and Abnormalities	Cancer of cells	1.66e-11	0.552		278	ABCG8,ACHE,ACOT4,ACTN2,ADAMTSL3,ADGRG7,AGR2,AIM2,ALDH1A2,ALDOB,ALPK2,ALPK3,AMPD1,ANKH,ANKS1B,ANO5,APC2,APOBEC2,ASZ1,ATP1A2,ATP2A1,ATP8A2,BDNF,BGLAP,BLK,BMP7,BST1,BTNL2,C10orf71,C3orf52,C7,CA3,CACHD1,CACNA1S,CADM2,CAP2,CAPN13,CAV3,CAVIN4,CBLN3,CCDC141,CDCP1,CDH10,CDH17,CDH9,CDHR2,CDHR5,CDX2,CEACAM1,CEACAM18,CELA1,CFTR,CHGA,CHI3L1,CHL1,CHN1,CHRNG,CKM,CKMT2,CLCA1,CLCA4,COL10A1,COL26A1,COMP,COX6A2,CP…
Cancer,Gastrointestinal Disease,Organismal Injury and Abnormalities	Intestinal adenocarcinoma	2.45e-11			397	ABCG5,ABLIM2,ABRA,ACHE,ACTA1,ACTN2,ADAMTSL3,ADGRA1,ADGRG7,ADPRHL1,AIM2,ALDH1A2,ALPK2,ALPK3,AMPD1,ANKRD23,ANKS1B,ANKS4B,ANO5,ANXA13,AOC1,APC2,APOA4,APOBEC2,APOL6,ART1,ATP10B,ATP1A2,ATP2A1,ATP6V1B1,ATP8A2,BAIAP2L2,BDH1,BDNF,BMP7,BNIP5,BST1,BTBD11,C10orf71,C15orf48,C2,C3orf52,C7,C7orf57,CACHD1,CACNA1S,CACNB2,CACNG1,CACNG6,CADM2,CAP2,CAPN3,CARD14,CAVIN4,CBLN3,CCDC141,CCDC3,CCL28,CCN3,CD177,CDCP1,CDH1…
Cancer,Organismal Injury and Abnormalities	Pelvic carcinoma	2.5e-11			346	ABCG5,ABLIM2,ACHE,ACTN2,ADAMTSL3,ADGRG7,ADPRHL1,ALDH1A2,ALDOB,ALPK2,ALPK3,ALPP,AMPD1,ANKH,ANKS1B,ANKS4B,ANO5,ANXA13,AOC1,APC2,APOBEC2,ART1,ASZ1,ATP10B,ATP1A2,ATP2A1,ATP6V1B1,ATP8A2,BAIAP2L2,BDH1,BGLAP,BLK,BMP7,BNIP5,BPIFB1,BST1,BTBD11,C10orf71,C2,C7,CA3,CACHD1,CACNA1S,CACNB2,CACNG1,CACNG6,CAP2,CARD14,CASQ1,CASQ2,CCDC141,CCDC3,CDH10,CDH17,CDH9,CDHR5,CDS1,CDX2,CEACAM1,CEACAM18,CELA1,CFTR,CHAD,CHGA,…
Cancer,Organismal Injury and Abnormalities,Reproductive System Disease	Genital tumor	2.61e-11			347	ABCG5,ABLIM2,ACHE,ACTN2,ADAMTSL3,ADGRG7,AGR2,ALDH1A2,ALDOB,ALPK2,ALPK3,ALPP,AMPD1,ANKH,ANKS1B,ANKS4B,ANO5,ANXA13,AOC1,APOA1,APOA4,ART1,ASZ1,ATP10B,ATP1A2,ATP2A1,ATP6V1B1,ATP8A2,BAIAP2L2,BDH1,BDNF,BGLAP,BLK,BMP7,BNIP5,BPIFB1,BST1,BTBD11,C10orf71,C2,C3orf52,C7,CA3,CACHD1,CACNA1S,CACNB2,CACNG1,CACNG6,CAP2,CAPN13,CASQ1,CASQ2,CCDC141,CCDC3,CDH10,CDH17,CDH9,CDS1,CDX2,CEACAM1,CEACAM18,CELA1,CFTR,CHAD,CH…
Cancer,Gastrointestinal Disease,Organismal Injury and Abnormalities	Gastrointestinal adenocarcinoma	2.93e-11			408	ABCG5,ABLIM2,ABRA,ACHE,ACTA1,ACTN2,ADAMTSL3,ADGRA1,ADGRG7,ADPRHL1,AIM2,ALDH1A2,ALDOB,ALPK2,ALPK3,AMPD1,ANKRD23,ANKS1B,ANKS4B,ANO5,ANXA13,AOC1,APC2,APOA4,APOBEC2,APOL6,ART1,ATP10B,ATP1A2,ATP2A1,ATP6V1B1,ATP8A2,BAIAP2L2,BDH1,BDNF,BLK,BMP7,BNIP5,BST1,BTBD11,C10orf71,C15orf48,C2,C3orf52,C7,C7orf57,CACHD1,CACNA1S,CACNB2,CACNG1,CACNG6,CADM2,CAP2,CAPN3,CARD14,CAVIN4,CBLN3,CCDC141,CCDC3,CCL28,CCN3,CD177,…
Developmental Disorder,Organismal Injury and Abnormalities,Skeletal and Muscular Disorders	Congenital myopathy	3.2e-11			25	ACTA1,ACTN2,APOBEC2,CAPN3,CAV3,CHRND,KLHL40,KLHL41,LMOD3,MYBPC1,MYH7,MYL1,MYMK,MYO18B,MYOD1,MYPN,NEB,RYR1,SCN4A,SGCA,SLC3A1,TNNT1,TNNT3,TRIM72,TTN
Cancer,Organismal Injury and Abnormalities	Squamous-cell carcinoma	3.26e-11			216	ABCG8,ACHE,ACOT4,ACTN2,ADAMTSL3,ADGRG7,ALDH1A2,ALDOB,ALPK2,ALPK3,AMPD1,ANKS1B,ANO5,APOBEC2,ASZ1,ATP1A2,ATP2A1,ATP8A2,BDNF,BLK,BST1,CA3,CACNA1S,CADM2,CAP2,CAPN13,CAVIN4,CBLN3,CCDC141,CDH10,CDH17,CDH9,CDHR2,CDX2,CEACAM18,CELA1,CFTR,CHI3L1,CHL1,CHN1,CHRNG,CKM,CKMT2,CLCA4,COL10A1,COL26A1,COMP,COX6A2,CPNE4,CSTA,CYP4F11,DES,DLX1,DLX3,DMBT1,DMRTA1,DPP4,DUOX2,DUOXA2,EEF1A2,ENPP2,EXTL1,F5,FAM83B,FGF13,FIG…
Developmental Disorder,Hereditary Disorder,Organismal Injury and Abnormalities,Skeletal and Muscular Disorders	Autosomal recessive nemaline myopathy	3.55e-11			7	KLHL40,KLHL41,LMOD3,MYO18B,MYPN,NEB,TNNT1
Cancer,Gastrointestinal Disease,Organismal Injury and Abnormalities	Large intestine adenocarcinoma	3.77e-11			396	ABCG5,ABLIM2,ABRA,ACHE,ACTA1,ACTN2,ADAMTSL3,ADGRA1,ADGRG7,ADPRHL1,AIM2,ALDH1A2,ALPK2,ALPK3,AMPD1,ANKRD23,ANKS1B,ANKS4B,ANO5,ANXA13,AOC1,APC2,APOA4,APOBEC2,APOL6,ART1,ATP10B,ATP1A2,ATP2A1,ATP6V1B1,ATP8A2,BAIAP2L2,BDH1,BDNF,BMP7,BNIP5,BST1,BTBD11,C10orf71,C15orf48,C2,C3orf52,C7,C7orf57,CACHD1,CACNA1S,CACNB2,CACNG1,CACNG6,CADM2,CAP2,CAPN3,CARD14,CAVIN4,CBLN3,CCDC141,CCDC3,CCL28,CCN3,CD177,CDCP1,CDH1…
Cardiovascular Disease,Organismal Injury and Abnormalities	Dysfunction of heart	4.19e-11	0.832		33	ACTN2,ALPK3,APOA1,APOA4,BGLAP,CACNA1S,CACNB2,CASQ2,CAV3,CHGA,CKM,CKMT2,CSRP3,DES,DPP4,ENPP2,LDB3,MB,Mcpt4,MME,MYH6,MYH7,MYL3,MYLK2,MYPN,NOS2,PDE9A,PPARGC1A,SCN5A,SOX6,TCAP,TNNC1,TTN
Cancer,Organismal Injury and Abnormalities	Genitourinary tumor	4.26e-11	2.285	Increased	398	ABCG5,ABLIM2,ACHE,ACTN2,ADAMTSL3,ADGRA1,ADGRG7,ADPRHL1,AGR2,AIM2,ALDH1A2,ALDOB,ALPK2,ALPK3,ALPP,AMPD1,ANKH,ANKS1B,ANKS4B,ANO5,ANXA13,AOC1,APC2,APOA1,APOA4,ART1,ASZ1,ATP10B,ATP1A2,ATP2A1,ATP6V1B1,ATP8A2,BAIAP2L2,BDH1,BDNF,BGLAP,BLK,BMP7,BNIP5,BPIFB1,BST1,BTBD11,C10orf71,C2,C3orf52,C7,CA3,CACHD1,CACNA1S,CACNB2,CACNG1,CACNG6,CADM2,CAMK2A,CAP2,CAPN13,CARD14,CASQ1,CASQ2,CCDC141,CCDC3,CD177,CDCP1,CDH10…
Cardiovascular Disease,Organismal Injury and Abnormalities,Skeletal and Muscular Disorders	Myopathy of heart	4.47e-11			17	ACTN2,ALPK3,CACNB2,CCN3,DES,LDB3,MYH6,MYH7,MYL3,MYLK2,MYOM1,MYPN,PPARGC1A,SCN5A,TCAP,TNNC1,TTN
Cancer,Organismal Injury and Abnormalities	Neoplasia of cells	5.49e-11	-0.35		302	ABCG5,ABCG8,ACHE,ACOT4,ACTN2,ADAMTSL3,ADGRG7,AGR2,AIM2,ALDH1A2,ALDOB,ALPK2,ALPK3,ALPP,AMPD1,ANKH,ANKS1B,ANO5,APC2,APOBEC2,ASZ1,ATP1A2,ATP2A1,ATP8A2,B4GALNT2,BDNF,BGLAP,BLK,BMP7,BST1,BTNL2,C10orf71,C3orf52,C7,CA3,CACHD1,CACNA1S,CADM2,CAP2,CAPN13,CARD14,CAV3,CAVIN4,CBLN3,CCDC141,CDCP1,CDH10,CDH17,CDH9,CDHR2,CDHR5,CDX2,CEACAM1,CEACAM18,CELA1,CFTR,CHGA,CHI3L1,CHL1,CHN1,CHRND,CHRNG,CKM,CKMT2,CLCA1,CLC…
Embryonic Development,Organ Development,Organismal Development,Skeletal and Muscular System Development and Function,Tissue Development	Morphogenesis of muscle	5.6e-11			14	CAPN3,MYH6,MYH7,MYL3,MYLK2,NOG,PITX2,PROX1,SMTNL1,TCAP,TNNC1,TNNI1,TTN,XIRP2
Hereditary Disorder,Organismal Injury and Abnormalities,Skeletal and Muscular Disorders	Hereditary skeletal myopathy	5.74e-11	-2.205	Decreased	41	ACTA1,ACTN2,ANO5,CACNA1S,CAPN3,CAV3,CHRND,CIDEA,CSRP3,DES,EXTL1,HLA-A,IGFN1,LDB3,MAPT,MB,MLIP,MYBPC1,MYBPC2,MYH2,MYH7,MYH8,MYL1,MYL3,MYL4,MYOD1,MYOG,MYOT,POPDC3,PYGM,RBP7,RYR1,SCN4A,SGCA,SGCG,SLC3A1,TCAP,TNNT1,TNNT3,TNXB,TTN
Cardiovascular Disease,Hereditary Disorder,Organismal Injury and Abnormalities	Familial arrhythmia	6.01e-11			19	ACTN2,CACNB2,CASQ2,CAV3,DES,KCNH2,LDB3,MYH6,MYH7,MYL3,MYL4,MYOM1,PITX2,SCN5A,SLC26A4,TCAP,TNNC1,TRDN,TTN
Organismal Development	Abnormal morphology of body cavity	6.64e-11			109	ACTN2,AGR2,ALDH1A2,APOA1,ATP2A1,BDNF,BGLAP,BMP7,CACNA1S,CACNB2,CASQ2,CAV3,CAVIN4,CCL28,CCN3,CDH17,CEACAM1,CFTR,CHGA,CKM,CKMT2,CLDN15,CLDN7,COL10A1,CSRP3,DES,DKK1,DLK1,DLX3,FABP3,GJB1,GUCA2A,GUCY2C,HJV,HSD11B2,HSPB7,IGFBP5,IL11,ITGB7,LAMA3,LDB3,LGR4,LYPD8,MB,Mcpt4,MEP1A,MFSD2A,MLIP,MLXIPL,MME,MUC2,MYB,MYBPC2,MYH14,MYH6,MYH7,MYL3,MYLK2,MYOD1,MYOM1,MYOZ2,MYPN,NKX2-3,NLRP6,NOS2,NR1I2,NR5A2,OBSCN,OVOL…
Organismal Injury and Abnormalities	Hypertrophy	7.15e-11			51	BDNF,BMP7,CACNA1S,CACNB2,CASQ2,CAV3,CAVIN4,CFTR,CHGA,CKM,CKMT2,CSRP3,DES,DPP4,FABP3,GUCY2C,HSD11B2,IL11,MB,Mcpt4,MLIP,MME,MPZ,MYH14,MYH6,MYH7,MYL3,MYLK2,MYOD1,MYOM1,MYOZ2,NOG,NOS2,NOX1,PAX8,PDE9A,PDX1,PITX2,PPARGC1A,PTEN,Retnla,SGCG,SLC2A4,TCAP,THBS4,TNNC1,TRDN,TRIM54,TRIM55,TTN,XIRP1
Cancer,Organismal Injury and Abnormalities	Formation of solid tumor	7.53e-11	0.294		453	ABCG5,ABCG8,ABLIM2,ABRA,ACHE,ACTA1,ACTN2,ADAMTSL3,ADGRA1,ADGRG7,ADPRHL1,AGR2,AIM2,ALDH1A2,ALDOB,ALPK2,ALPK3,ALPP,AMPD1,ANKH,ANKRD2,ANKRD23,ANKS1B,ANKS4B,ANO5,ANXA13,AOC1,APC2,APOA1,APOA4,APOBEC2,ART1,ASZ1,ATP10B,ATP1A2,ATP2A1,ATP6V1B1,ATP8A2,B4GALNT2,BAIAP2L2,BDH1,BDNF,BGLAP,BLK,BMP7,BNIP5,BPIFB1,BST1,BTBD11,C10orf71,C2,C3orf52,C7,C7orf57,CACHD1,CACNA1S,CACNB2,CACNG1,CACNG6,CADM2,CAMK2A,CAP2,CAPN…
Cancer,Gastrointestinal Disease,Organismal Injury and Abnormalities	Intestinal cancer	7.72e-11	0.14		412	ABCG5,ABLIM2,ABRA,ACHE,ACTA1,ACTN2,ADAMTSL3,ADGRA1,ADGRG7,ADPRHL1,AGR2,AIM2,ALDH1A2,ALPK2,ALPK3,AMPD1,ANKRD23,ANKS1B,ANKS4B,ANO5,ANXA13,AOC1,APC2,APOA4,APOBEC2,APOL6,ART1,ATP10B,ATP1A2,ATP2A1,ATP6V1B1,ATP8A2,BAIAP2L2,BDH1,BDNF,BMP7,BNIP5,BST1,BTBD11,C10orf71,C15orf48,C2,C3orf52,C7,C7orf57,CACHD1,CACNA1S,CACNB2,CACNG1,CACNG6,CADM2,CAP2,CAPN3,CARD14,CAVIN4,CBLN3,CCDC141,CCDC3,CCL28,CCN3,CD177,CDCP1…
Digestive System Development and Function,Gastrointestinal Disease,Organ Morphology,Organismal Development,Organismal Injury and Abnormalities	Abnormal morphology of intestine	1.03e-10			28	AGR2,BDNF,CCL28,CEACAM1,CFTR,CLDN15,DKK1,GUCA2A,HSD11B2,ITGB7,LYPD8,MLXIPL,MUC2,NKX2-3,NLRP6,NR5A2,PDX1,PIGR,PPARGC1A,PTEN,PTK6,RIPK3,RNF186,SHH,SLC51A,TFF2,USH1C,VIPR1
Cancer,Organismal Injury and Abnormalities	Anogenital cancer	1.1e-10			370	ABCG5,ABLIM2,ACHE,ACTN2,ADAMTSL3,ADGRA1,ADGRG7,AGR2,AIM2,ALDH1A2,ALDOB,ALPK2,ALPK3,ALPP,AMPD1,ANKH,ANKS1B,ANKS4B,ANO5,ANXA13,AOC1,APOA1,APOA4,APOBEC2,ART1,ASZ1,ATP10B,ATP1A2,ATP2A1,ATP6V1B1,ATP8A2,BAIAP2L2,BDH1,BDNF,BGLAP,BLK,BMP7,BNIP5,BPIFB1,BST1,BTBD11,C10orf71,C2,C3orf52,C7,CA3,CACHD1,CACNA1S,CACNB2,CACNG1,CACNG6,CAMK2A,CAP2,CAPN13,CASQ1,CASQ2,CCDC141,CCDC3,CD177,CDCP1,CDH10,CDH17,CDH9,CDS1,C…
Cancer,Gastrointestinal Disease,Organismal Injury and Abnormalities	Malignant neoplasm of large intestine	1.14e-10	0.506		411	ABCG5,ABLIM2,ABRA,ACHE,ACTA1,ACTN2,ADAMTSL3,ADGRA1,ADGRG7,ADPRHL1,AGR2,AIM2,ALDH1A2,ALPK2,ALPK3,AMPD1,ANKRD23,ANKS1B,ANKS4B,ANO5,ANXA13,AOC1,APC2,APOA4,APOBEC2,APOL6,ART1,ATP10B,ATP1A2,ATP2A1,ATP6V1B1,ATP8A2,BAIAP2L2,BDH1,BDNF,BMP7,BNIP5,BST1,BTBD11,C10orf71,C15orf48,C2,C3orf52,C7,C7orf57,CACHD1,CACNA1S,CACNB2,CACNG1,CACNG6,CADM2,CAP2,CAPN3,CARD14,CAVIN4,CBLN3,CCDC141,CCDC3,CCL28,CCN3,CD177,CDCP1…
Cardiovascular Disease,Hereditary Disorder,Organismal Injury and Abnormalities,Skeletal and Muscular Disorders	Autosomal dominant cardiomyopathy	1.26e-10			13	ACTN2,CAV3,LDB3,MYH6,MYH7,MYL4,MYLK2,MYPN,PITX2,SCN5A,TCAP,TNNC1,TTN
Cardiovascular Disease,Organismal Injury and Abnormalities,Skeletal and Muscular Disorders	Left ventricular noncompaction	1.42e-10			12	ACTN2,ALPK3,DES,LDB3,MYH6,MYH7,MYLK2,MYPN,SCN5A,TCAP,TNNC1,TTN
Metabolic Disease,Organismal Injury and Abnormalities	Glucose metabolism disorder	1.49e-10	0.059		118	ABCG5,ABCG8,ACHE,ACTA1,AGR2,AIM2,Akr1b7,Akr1c12/Akr1c13,ALDOB,ANKRD2,AOC1,APOA1,APOA4,ATP10B,ATP1A2,BDH1,BDNF,BGLAP,BLK,BMP7,BTNL2,C2,C7,CA3,CACNA1S,CACNB2,CACNG1,CACNG6,CAPN3,CDH17,CDS1,CEACAM1,Ces1g,CHGA,CHI3L1,CIDEA,COL10A1,COX6A2,CPE,CPNE4,CSTA,CYP2C9,DKK1,DPP4,ENPP2,FABP2,FABP3,GAD2,GLDC,GMDS,GRIA4,GSTA5,GUCY2C,HCAR2,HEPH,HLA-A,HNF4G,Ifi27l2a/Ifi27l2b,IGFBP5,ITGB7,KCNA7,KCNH2,KIRREL3,LIPH,LY…
Cardiovascular Disease,Organismal Injury and Abnormalities,Skeletal and Muscular Disorders	Hypertrophic cardiomyopathy	1.53e-10			24	ACTA1,ACTN2,ALPK3,CACNB2,CACNG1,CASQ2,CAV3,CSRP3,DES,KCNH2,LDB3,MYH6,MYH7,MYL3,MYLK2,MYOM1,MYOZ2,MYPN,SCN5A,TCAP,TNNC1,TNNC2,TRIM54,TTN
Developmental Disorder,Hereditary Disorder,Organismal Injury and Abnormalities,Skeletal and Muscular Disorders	Dystrophy of muscle	1.69e-10	-2.205	Decreased	34	ACTA1,ANO5,CAPN3,CAV3,CIDEA,CSRP3,DES,EXTL1,HLA-A,IGFN1,LDB3,MB,MLIP,MYBPC1,MYBPC2,MYH2,MYH7,MYH8,MYL1,MYL3,MYL4,MYOD1,MYOG,MYOT,POPDC3,RBP7,RYR1,SGCA,SGCG,TCAP,TNNT1,TNNT3,TNXB,TTN
Cardiovascular Disease,Hereditary Disorder,Organismal Injury and Abnormalities,Skeletal and Muscular Disorders	Familial left ventricular noncompaction	1.72e-10			11	ACTN2,ALPK3,DES,LDB3,MYH6,MYH7,MYLK2,MYPN,SCN5A,TNNC1,TTN
Cancer,Organismal Injury and Abnormalities,Reproductive System Disease	Genital carcinoma	1.98e-10			321	ABCG5,ABLIM2,ACHE,ACTN2,ADAMTSL3,ADGRG7,ALDH1A2,ALDOB,ALPK2,ALPK3,ALPP,AMPD1,ANKH,ANKS1B,ANKS4B,ANO5,ANXA13,AOC1,ART1,ASZ1,ATP10B,ATP1A2,ATP2A1,ATP6V1B1,ATP8A2,BAIAP2L2,BDH1,BGLAP,BLK,BMP7,BNIP5,BPIFB1,BST1,BTBD11,C10orf71,C2,C7,CA3,CACHD1,CACNA1S,CACNB2,CACNG1,CACNG6,CAP2,CAPN13,CASQ1,CASQ2,CCDC141,CCDC3,CDH10,CDH17,CDH9,CDS1,CDX2,CEACAM1,CEACAM18,CELA1,CFTR,CHAD,CHGA,CHI3L1,CHL1,CHRNG,CIDEA,CKM…
Cardiovascular Disease,Hereditary Disorder,Organismal Injury and Abnormalities,Skeletal and Muscular Disorders	Familial hypertrophic cardiomyopathy	1.99e-10			20	ACTA1,ACTN2,ALPK3,CASQ2,CAV3,CSRP3,DES,KCNH2,LDB3,MYH6,MYH7,MYL3,MYLK2,MYOM1,MYOZ2,MYPN,SCN5A,TCAP,TNNC1,TTN
Cancer,Organismal Injury and Abnormalities,Reproductive System Disease	Prostatic tumor	2.02e-10			206	AGR2,ALDH1A2,ALDOB,ALPK2,ALPK3,ALPP,AMPD1,ANKS1B,ANKS4B,AOC1,APOA1,ATP10B,ATP1A2,BDH1,BDNF,BGLAP,BLK,BNIP5,BTBD11,C10orf71,C2,C3orf52,C7,CA3,CACHD1,CACNA1S,CASQ2,CCDC3,CDH17,CDS1,CEACAM1,CEACAM18,CELA1,CFTR,CHAD,CHGA,CHI3L1,CHL1,CHRNG,CKM,CKMT2,CLCA4,CLSTN3,CPE,CPNE4,CXCL6,CYP2C9,DACT2,DLX1,DMBT1,DUOX2,F5,FAM124A,FAM3B,FGF13,FIGN,FOXD1,FOXG1,FRMPD1,FUT2,GAD2,GAL3ST1,GDF10,GGT6,GJB2,GPR20,GPR55,GR…
Cancer,Organismal Injury and Abnormalities,Reproductive System Disease	Prostate cancer	2.28e-10			205	AGR2,ALDH1A2,ALDOB,ALPK2,ALPK3,ALPP,AMPD1,ANKS1B,ANKS4B,AOC1,APOA1,ATP10B,ATP1A2,BDH1,BDNF,BGLAP,BLK,BNIP5,BTBD11,C10orf71,C2,C3orf52,C7,CA3,CACHD1,CACNA1S,CASQ2,CCDC3,CDH17,CDS1,CEACAM1,CEACAM18,CELA1,CFTR,CHAD,CHGA,CHI3L1,CHL1,CHRNG,CKM,CKMT2,CLCA4,CLSTN3,CPE,CPNE4,CXCL6,CYP2C9,DACT2,DLX1,DMBT1,DUOX2,F5,FAM124A,FAM3B,FGF13,FIGN,FOXD1,FOXG1,FRMPD1,FUT2,GAD2,GAL3ST1,GDF10,GGT6,GJB2,GPR20,GPR55,GR…
Skeletal and Muscular Disorders	Progressive myopathy	2.43e-10			32	ACTN2,ANO5,CAPN3,CAV3,CSRP3,DES,EXTL1,HLA-A,MAPT,MB,MYBPC1,MYBPC2,MYH6,MYH8,MYL1,MYL3,MYL4,MYOD1,MYOG,MYOT,NEB,POPDC3,RET,SCN4A,SCN5A,SGCA,SGCG,TCAP,TNNT1,TNNT3,TTN,TUBB4A
Cancer,Neurological Disease,Organismal Injury and Abnormalities	Central nervous system solid tumor	2.62e-10	-0.367		333	ABCG8,ABLIM2,ABRA,ACHE,ACTN2,ADAMTSL3,ADGRA1,ADGRG7,ADPRHL1,AIM2,ALDH1A2,ALPK2,ALPK3,AMPD1,ANKH,ANKRD23,ANKS1B,ANKS4B,ANO5,AOC1,APC2,APOA4,ART1,ASZ1,ATP10B,ATP1A2,ATP2A1,ATP6V1B1,ATP8A2,B4GALNT2,BAIAP2L2,BDNF,BLK,BMP7,BPIFB1,BST1,BTBD11,C10orf71,C3orf52,CACHD1,CACNA1S,CACNG6,CAMK2A,CAP2,CAPN13,CAPN3,CASQ1,CASQ2,CAVIN4,CBLN3,CCDC141,CCL28,CDCP1,CDH10,CDH17,CDH9,CDHR2,CDHR5,CEACAM1,CELA1,CFTR,CHAD,…
Cancer,Dermatological Diseases and Conditions,Organismal Injury and Abnormalities	Non-melanoma skin cancer	2.77e-10			66	ADAMTSL3,ADGRG7,ANKS1B,APOBEC2,CACNA1S,CADM2,CAP2,CAVIN4,CBLN3,CDH17,CDH9,CDHR2,CEACAM18,CHL1,CKMT2,CPNE4,DLX3,EXTL1,F5,FUT9,GREB1,GRIA4,HHIP,HNF4G,KLHL1,LAMA3,LGR4,MORC1,MYBPC1,MYBPC2,MYH1,MYH2,MYH4,MYH6,MYH7,MYO7B,NPC1L1,OBSCN,PDE2A,PDE9A,PKHD1L1,PNLIPRP2,PPARGC1A,PPP1R14D,REG3A,RET,RIPK3,ROS1,RYR1,SCN5A,SEMA4G,SI,SPOCK3,THSD7A,TMEM132C,TNNI1,TNR,TRDN,TRPV6,TTN,UGT2B10,UGT2B28,UGT2B7,USH1C,VEPH…
Cancer,Organismal Injury and Abnormalities	Genitourinary carcinoma	2.8e-10			371	ABCG5,ABLIM2,ACHE,ACTN2,ADAMTSL3,ADGRA1,ADGRG7,ADPRHL1,AGR2,AIM2,ALDH1A2,ALDOB,ALPK2,ALPK3,ALPP,AMPD1,ANKH,ANKS1B,ANKS4B,ANO5,ANXA13,AOC1,APC2,ART1,ASZ1,ATP10B,ATP1A2,ATP2A1,ATP6V1B1,ATP8A2,BAIAP2L2,BDH1,BGLAP,BLK,BMP7,BNIP5,BPIFB1,BST1,BTBD11,C10orf71,C2,C3orf52,C7,CA3,CACHD1,CACNA1S,CACNB2,CACNG1,CACNG6,CADM2,CAMK2A,CAP2,CAPN13,CARD14,CASQ1,CASQ2,CCDC141,CCDC3,CDH10,CDH17,CDH9,CDHR5,CDS1,CDX2,C…
Cancer,Organismal Injury and Abnormalities	Frequency of tumor	3.11e-10	0.541		401	ABCG5,ABLIM2,ACHE,ACTA1,ACTN2,ADAMTSL3,ADGRA1,ADGRG7,AGR2,AIM2,ALDH1A2,ALDOB,ALPK2,ALPK3,ALPP,AMPD1,ANKH,ANKRD2,ANKRD23,ANKS1B,ANKS4B,ANO5,ANXA13,AOC1,APOA1,APOA4,APOBEC2,ART1,ASZ1,ATP10B,ATP1A2,ATP2A1,ATP6V1B1,ATP8A2,B4GALNT2,BAIAP2L2,BDH1,BDNF,BGLAP,BLK,BMP7,BNIP5,BPIFB1,BST1,BTBD11,C10orf71,C2,C3orf52,C7,C7orf57,CACHD1,CACNA1S,CACNB2,CACNG1,CACNG6,CADM2,CAP2,CAPN3,CASQ1,CAVIN4,CBLN3,CCDC141,CC…
Cardiovascular Disease,Organismal Injury and Abnormalities	Arrhythmia	3.51e-10	-1.216		33	ACHE,ACTN2,ATP1A2,CACNA1S,CACNB2,CACNG1,CASQ2,CAV3,CHI3L1,DES,KCNA7,KCNH2,LDB3,MYBPC2,MYH6,MYH7,MYL3,MYL4,MYLK2,MYOM1,NPC1L1,PITX2,RYR1,SCN4A,SCN5A,SLC26A4,SLC2A4,TCAP,TNNC1,TNNI1,TRDN,TTN,TUBB4A
Cancer,Dermatological Diseases and Conditions,Organismal Injury and Abnormalities	Skin squamous cell carcinoma	3.71e-10			65	ADAMTSL3,ADGRG7,ANKS1B,APOBEC2,CACNA1S,CADM2,CAP2,CAVIN4,CBLN3,CDH17,CDH9,CDHR2,CEACAM18,CHL1,CKMT2,CPNE4,DLX3,EXTL1,F5,FUT9,GREB1,GRIA4,HHIP,HNF4G,KLHL1,LAMA3,LGR4,MORC1,MYBPC1,MYBPC2,MYH1,MYH2,MYH4,MYH6,MYH7,MYO7B,NPC1L1,OBSCN,PDE2A,PDE9A,PKHD1L1,PNLIPRP2,PPARGC1A,PPP1R14D,REG3A,RIPK3,ROS1,RYR1,SCN5A,SEMA4G,SI,SPOCK3,THSD7A,TMEM132C,TNNI1,TNR,TRDN,TRPV6,TTN,UGT2B10,UGT2B28,UGT2B7,USH1C,VEPH1,XI…
Skeletal and Muscular Disorders	Abnormal function of muscle	4.62e-10			14	ACTA1,Actn3,ATP2A1,CHRNG,CKM,CKMT2,CPE,JSRP1,SLC2A4,SRL,TNNT1,TRDN,TRIM72,TTN
Cancer,Neurological Disease,Organismal Injury and Abnormalities	Nervous system neoplasm	4.92e-10	-0.349		334	ABCG8,ABLIM2,ABRA,ACHE,ACTN2,ADAMTSL3,ADGRA1,ADGRG7,ADPRHL1,AIM2,ALDH1A2,ALPK2,ALPK3,AMPD1,ANKH,ANKRD23,ANKS1B,ANKS4B,ANO5,AOC1,APC2,APOA4,ART1,ASZ1,ATP10B,ATP1A2,ATP2A1,ATP6V1B1,ATP8A2,B4GALNT2,BAIAP2L2,BDNF,BLK,BMP7,BPIFB1,BST1,BTBD11,C10orf71,C3orf52,CACHD1,CACNA1S,CACNG6,CAMK2A,CAP2,CAPN13,CAPN3,CASQ1,CASQ2,CAVIN4,CBLN3,CCDC141,CCL28,CDCP1,CDH10,CDH17,CDH9,CDHR2,CDHR5,CEACAM1,CELA1,CFTR,CHAD,…
Cardiovascular System Development and Function,Organ Development,Organ Morphology,Skeletal and Muscular System Development and Function	Contraction of cardiac muscle	5e-10	1.172		19	ATP1A2,CASQ2,CAV3,CHGA,CSRP3,KCNH2,LMOD2,MYH6,MYH7,MYL1,MYL3,MYL4,SCN5A,SRL,TCAP,TNNC1,TNNI1,TRIM54,TTN
Cancer,Neurological Disease,Organismal Injury and Abnormalities	Central nervous system cancer	5.15e-10	-0.417		324	ABCG8,ABLIM2,ABRA,ACHE,ACTN2,ADAMTSL3,ADGRA1,ADGRG7,ADPRHL1,AIM2,ALDH1A2,ALPK2,ALPK3,AMPD1,ANKH,ANKRD23,ANKS1B,ANKS4B,ANO5,AOC1,APC2,APOA4,ART1,ASZ1,ATP10B,ATP1A2,ATP2A1,ATP6V1B1,ATP8A2,B4GALNT2,BAIAP2L2,BDNF,BLK,BMP7,BPIFB1,BST1,BTBD11,C10orf71,CACHD1,CACNA1S,CACNG6,CAMK2A,CAP2,CAPN13,CAPN3,CASQ1,CASQ2,CAVIN4,CBLN3,CCDC141,CCL28,CDCP1,CDH10,CDH17,CDH9,CDHR2,CDHR5,CEACAM1,CELA1,CFTR,CHAD,CHDH,CHI…
Cardiovascular Disease,Organismal Injury and Abnormalities	Abnormality of left ventricle	5.58e-10	1.131		33	ACTN2,ALPK3,APOA1,APOA4,BGLAP,CA3,CACNA1S,CACNB2,CASQ2,CAV3,CHGA,CKM,CKMT2,CSRP3,DES,DPP4,LDB3,MB,Mcpt4,MME,MYH6,MYH7,MYL3,MYLK2,MYPN,NOS2,PDE9A,PPARGC1A,SCN5A,TCAP,TNNC1,TRIM54,TTN
Endocrine System Disorders,Gastrointestinal Disease,Organismal Injury and Abnormalities	Endocrine pancreatic dysfunction	5.73e-10	0.755		103	ABCG5,ABCG8,ACHE,ACTA1,AGR2,AIM2,Akr1c12/Akr1c13,ALDOB,AOC1,APOA1,APOA4,ATP10B,ATP1A2,BDH1,BDNF,BGLAP,BLK,BMP7,BTNL2,C2,C7,CA3,CACNA1S,CACNB2,CACNG1,CAPN3,CDH17,CDS1,CHGA,CHI3L1,CIDEA,COL10A1,COX6A2,CPE,CPNE4,CYP2C9,DKK1,DPP4,FABP2,GAD2,GLDC,GMDS,GRIA4,GSTA5,GUCY2C,HCAR2,HEPH,HLA-A,HNF4G,Ifi27l2a/Ifi27l2b,ITGB7,KCNA7,KCNH2,KIRREL3,LIPH,LY6D,MEP1A,MEP1B,MFSD2A,MGAM,MLXIPL,MME,MUCL3,MYBPC2,Naip1 (i…
Developmental Disorder,Hereditary Disorder,Organismal Injury and Abnormalities,Skeletal and Muscular Disorders	Autosomal recessive congenital myopathy	5.98e-10			8	KLHL40,KLHL41,LMOD3,MYO18B,MYPN,NEB,RYR1,TNNT1
Hereditary Disorder,Organismal Injury and Abnormalities,Skeletal and Muscular Disorders	Autosomal recessive myopathy	6.83e-10			32	ALPK3,AMPD1,ANO5,ATP2A1,CAPN3,CAV3,CHRND,CSRP3,DES,KLHL40,KLHL41,LMOD3,MME,MPZ,MYBPC1,MYH3,MYH7,MYL1,MYMK,MYO18B,MYOD1,MYPN,NEB,POPDC3,PYGM,RYR1,SGCA,SGCG,SLC3A1,TCAP,TNNT1,TTN
Digestive System Development and Function	Morphology of digestive system	7.47e-10			62	AGR2,Akr1b7,ANKH,APOA1,BDNF,BGLAP,BMP7,CCDC3,CCL28,CDHR2,CEACAM1,CFTR,CITED1,CLDN15,DKK1,DLK1,DPP4,FABP2,FOXJ1,GJB1,GUCA2A,HJV,HSD11B2,IGFBP5,ITGB7,LAMA3,LGR4,LYPD8,MFSD2A,MLXIPL,MUC2,MYB,MYO1A,NKX2-3,NLRP6,NOS2,NR1I2,NR5A2,PANK1,PDE3B,PDX1,PIGR,PITX2,PPARGC1A,PRAP1,PRRX2,PTEN,PTK6,RBP1,RET,RIPK3,RNF186,SHH,SLC22A1,SLC2A4,SLC51A,SOX6,TFCP2L1,TFF2,TRIM55,USH1C,VIPR1
Cardiovascular System Development and Function,Embryonic Development,Organ Development,Organ Morphology,Organismal Development,Skeletal and Muscular System Development and Function,Tissue Development	Morphogenesis of cardiac muscle	8.23e-10			12	MYH6,MYH7,MYL3,MYLK2,NOG,PITX2,PROX1,TCAP,TNNC1,TNNI1,TTN,XIRP2
Digestive System Development and Function,Organ Development	Function of intestine	9.59e-10			11	AGR2,CFTR,CLDN15,GUCA2B,LGALS2,MUC2,NLRP6,PIGR,PRAP1,REG3G,RNF186
Endocrine System Disorders,Gastrointestinal Disease,Metabolic Disease,Organismal Injury and Abnormalities	Diabetes mellitus	1.15e-09	0.755		102	ABCG5,ABCG8,ACHE,ACTA1,AGR2,AIM2,Akr1c12/Akr1c13,ALDOB,AOC1,APOA1,APOA4,ATP10B,ATP1A2,BDH1,BDNF,BGLAP,BLK,BMP7,BTNL2,C2,C7,CA3,CACNA1S,CACNB2,CACNG1,CAPN3,CDH17,CDS1,CHGA,CHI3L1,CIDEA,COL10A1,COX6A2,CPE,CPNE4,CYP2C9,DKK1,DPP4,FABP2,GAD2,GLDC,GMDS,GRIA4,GSTA5,GUCY2C,HCAR2,HEPH,HLA-A,HNF4G,Ifi27l2a/Ifi27l2b,ITGB7,KCNA7,KCNH2,KIRREL3,LIPH,LY6D,MEP1A,MEP1B,MFSD2A,MGAM,MLXIPL,MME,MUCL3,MYBPC2,Naip1 (i…
Cancer,Neurological Disease,Organismal Injury and Abnormalities	Glioma cancer	1.23e-09			318	ABCG8,ABLIM2,ABRA,ACHE,ACTN2,ADAMTSL3,ADGRA1,ADGRG7,ADPRHL1,AIM2,ALDH1A2,ALPK2,ALPK3,AMPD1,ANKH,ANKRD23,ANKS1B,ANKS4B,ANO5,AOC1,APC2,APOA4,ART1,ASZ1,ATP10B,ATP1A2,ATP2A1,ATP6V1B1,ATP8A2,B4GALNT2,BAIAP2L2,BDNF,BLK,BMP7,BPIFB1,BST1,BTBD11,C10orf71,CACHD1,CACNA1S,CACNG6,CAMK2A,CAP2,CAPN13,CAPN3,CASQ1,CASQ2,CAVIN4,CBLN3,CCDC141,CCL28,CDCP1,CDH10,CDH17,CDH9,CDHR2,CDHR5,CEACAM1,CELA1,CFTR,CHAD,CHDH,CHI…
Cardiovascular Disease,Organismal Injury and Abnormalities	Abnormality of heart ventricle	1.26e-09	1.271		43	ACTN2,ALPK3,APOA1,APOA4,BGLAP,CA3,CACNA1S,CACNB2,CASQ2,CAV3,CCN3,CHGA,CKM,CKMT2,CSRP3,DES,DPP4,HSPB7,LDB3,MB,Mcpt4,MME,MYH6,MYH7,MYL3,MYLK2,MYOM1,MYPN,NOS2,OVOL2,PCSK6,PDE9A,PITX2,PPARGC1A,RIPK3,SCN5A,SGCG,SLC2A4,TCAP,TLL1,TNNC1,TRIM54,TTN
Cancer,Gastrointestinal Disease,Organismal Injury and Abnormalities	Hepato-pancreato-biliary cancer	1.31e-09	2.238	Increased	294	ABCG5,ABCG8,ABLIM2,ABRA,ACTN2,ADAMTSL3,ADGRA1,ADGRG7,ADPRHL1,AGR2,AIM2,ALDOB,ALPK2,ALPP,AMPD1,ANKS1B,ANKS4B,ANO5,AOC1,APC2,APOA1,ASZ1,ATP10B,ATP1A2,ATP2A1,ATP8A2,BDH1,BDNF,BMP7,BST1,BTBD11,BTNL2,C10orf71,C16orf89,C3orf52,C7,C7orf57,CA3,CACNA1S,CACNB2,CADM2,CAMK2A,CAP2,CAPN13,CASQ1,CAVIN4,CCDC141,CCDC3,CCN3,CDCP1,CDH10,CDH17,CDH9,CDHR2,CDHR5,CDX2,CEACAM1,CELA1,CFTR,CHDH,CHGA,CHL1,CHN1,CHRNG,CHST4,…
Cancer,Organismal Injury and Abnormalities,Reproductive System Disease	Prostatic carcinoma	1.42e-09			182	ALDH1A2,ALDOB,ALPK2,ALPK3,ALPP,AMPD1,ANKS1B,ANKS4B,AOC1,ATP10B,ATP1A2,BDH1,BGLAP,BLK,BNIP5,C10orf71,C2,C7,CA3,CACHD1,CACNA1S,CASQ2,CCDC3,CDH17,CDS1,CEACAM1,CEACAM18,CELA1,CFTR,CHAD,CHGA,CHI3L1,CHL1,CHRNG,CKM,CKMT2,CLCA4,CLSTN3,CPE,CPNE4,CYP2C9,DACT2,DLX1,DMBT1,DUOX2,F5,FAM124A,FAM3B,FGF13,FIGN,FOXD1,FOXG1,FRMPD1,FUT2,GAD2,GAL3ST1,GGT6,GJB2,GPR20,GPR55,GRIA4,GUCA2B,GUCY2C,HCAR2,HEPH,HHIP,HLA-A,IGF…
Cancer,Neurological Disease,Organismal Injury and Abnormalities	Glioma	2.19e-09			322	ABCG8,ABLIM2,ABRA,ACHE,ACTN2,ADAMTSL3,ADGRA1,ADGRG7,ADPRHL1,AIM2,ALDH1A2,ALPK2,ALPK3,AMPD1,ANKH,ANKRD23,ANKS1B,ANKS4B,ANO5,AOC1,APC2,APOA4,ART1,ASZ1,ATP10B,ATP1A2,ATP2A1,ATP6V1B1,ATP8A2,B4GALNT2,BAIAP2L2,BDNF,BLK,BMP7,BPIFB1,BST1,BTBD11,C10orf71,C3orf52,CACHD1,CACNA1S,CACNG6,CAMK2A,CAP2,CAPN13,CAPN3,CASQ1,CASQ2,CAVIN4,CBLN3,CCDC141,CCL28,CDCP1,CDH10,CDH17,CDH9,CDHR2,CDHR5,CEACAM1,CELA1,CFTR,CHAD,…
Neurological Disease,Organismal Injury and Abnormalities	Brain lesion	2.22e-09	0.805		318	ABCG8,ABLIM2,ABRA,ACHE,ACTN2,ADAMTSL3,ADGRA1,ADGRG7,ADPRHL1,AIM2,ALDH1A2,ALPK2,ALPK3,AMPD1,ANKH,ANKRD23,ANKS1B,ANKS4B,ANO5,AOC1,APC2,APOA1,APOA4,ART1,ASZ1,ATP10B,ATP1A2,ATP2A1,ATP6V1B1,ATP8A2,B4GALNT2,BAIAP2L2,BDNF,BLK,BMP7,BPIFB1,BST1,BTBD11,C10orf71,CACHD1,CACNA1S,CACNB2,CACNG6,CAMK2A,CAPN13,CAPN3,CASQ1,CASQ2,CAVIN4,CBLN3,CCDC141,CCL28,CDCP1,CDH10,CDH17,CDH9,CDHR2,CDHR5,CEACAM1,CELA1,CFTR,CHAD,…
Cancer,Organismal Injury and Abnormalities	Tumorigenesis of epithelial neoplasm	2.35e-09	0.865		394	ABCG5,ABLIM2,ACHE,ACTA1,ACTN2,ADAMTSL3,ADGRA1,ADGRG7,AGR2,AIM2,ALDH1A2,ALDOB,ALPK2,ALPK3,ALPP,AMPD1,ANKH,ANKRD2,ANKRD23,ANKS1B,ANKS4B,ANO5,ANXA13,AOC1,APOA1,APOA4,APOBEC2,ART1,ASZ1,ATP10B,ATP1A2,ATP2A1,ATP6V1B1,ATP8A2,B4GALNT2,BAIAP2L2,BDH1,BDNF,BLK,BMP7,BNIP5,BPIFB1,BST1,BTBD11,C10orf71,C2,C3orf52,C7,C7orf57,CACHD1,CACNA1S,CACNB2,CACNG1,CACNG6,CADM2,CAP2,CAPN3,CASQ1,CAVIN4,CBLN3,CCDC141,CCDC3,CC…
Cardiovascular Disease,Hereditary Disorder,Organismal Injury and Abnormalities	Familial cardiovascular disease	2.47e-09			47	ABCG5,ABCG8,ACTA1,ACTN2,ALPK3,APOA1,CACNA1S,CACNB2,CASQ2,CAV3,CAVIN4,CSRP3,DES,DPP4,F5,HCAR2,HSD11B2,KCNH2,LDB3,MLXIPL,MYH6,MYH7,MYH8,MYL3,MYL4,MYLK2,MYOM1,MYOZ2,MYPN,NPC1L1,OBSCN,PCSK6,PITX2,PTEN,SCN5A,SGCA,SGCG,SLC26A4,SLC2A4,SORT1,TCAP,TFAP2B,TLL1,TNNC1,TRDN,TTN,ZIC3
Cancer,Gastrointestinal Disease,Organismal Injury and Abnormalities	Pancreaticobiliary carcinoma	2.61e-09			161	ABCG8,ABRA,ACTN2,ADAMTSL3,ADGRA1,ADGRG7,ADPRHL1,AGR2,AIM2,ALPK2,ALPP,AMPD1,ANKS1B,ANKS4B,ATP1A2,ATP2A1,ATP8A2,BMP7,BST1,BTBD11,BTNL2,C10orf71,C16orf89,C3orf52,C7,CADM2,CAMK2A,CASQ1,CCDC141,CCN3,CDH10,CDH9,CDHR2,CDHR5,CDX2,CELA1,CFTR,CHGA,CHL1,CHN1,CHST4,CKM,CKMT1A/CKMT1B,CLCA1,CLCA4,CRISP2,CXCL6,DMBT1,DMRTA2,DPP4,DUOX2,ENPP2,ENTPD8,EPS8L3,ERC2,F5,FABP2,FAM3B,FAM83B,FBXO2,FGF13,FOXG1,FRMPD1,GAL3ST…
Cancer,Organismal Injury and Abnormalities,Reproductive System Disease	Prostatic adenocarcinoma	2.65e-09			174	ALDH1A2,ALDOB,ALPK2,ALPK3,ALPP,AMPD1,ANKS1B,ANKS4B,AOC1,ATP10B,ATP1A2,BDH1,BLK,BNIP5,C10orf71,C2,C7,CA3,CACHD1,CACNA1S,CASQ2,CDH17,CDS1,CEACAM1,CEACAM18,CELA1,CFTR,CHAD,CHI3L1,CHL1,CHRNG,CKM,CKMT2,CLCA4,CLSTN3,CPE,CPNE4,CYP2C9,DACT2,DLX1,DMBT1,DUOX2,F5,FAM3B,FGF13,FIGN,FOXD1,FOXG1,FRMPD1,FUT2,GAD2,GAL3ST1,GGT6,GJB2,GPR20,GPR55,GRIA4,GUCA2B,GUCY2C,HCAR2,HEPH,HHIP,HLA-A,IGFN1,ITGB7,JSRP1,KCNC3,KCNC…
Cancer,Gastrointestinal Disease,Organismal Injury and Abnormalities	Pancreatobiliary tumor	3.19e-09	1.342		181	ABCG8,ABRA,ACOT4,ACTN2,ADAMTSL3,ADGRA1,ADGRG7,ADPRHL1,AGR2,AIM2,ALPK2,ALPP,AMPD1,ANKS1B,ANKS4B,ATP1A2,ATP2A1,ATP8A2,BLK,BMP7,BST1,BTBD11,BTNL2,C10orf71,C16orf89,C3orf52,C7,CACNA1S,CADM2,CAMK2A,CASQ1,CCDC141,CCN3,CDH10,CDH9,CDHR2,CDHR5,CDX2,CELA1,CFTR,CHDH,CHGA,CHL1,CHN1,CHST4,CKM,CKMT1A/CKMT1B,CLCA1,CLCA4,COL26A1,CRISP2,CXCL6,CYP4F11,DKK1,DMBT1,DMRTA2,DPP4,DUOX2,ENPP2,ENTPD8,EPS8L3,ERC2,F5,FABP2,…
Cancer,Gastrointestinal Disease,Organismal Injury and Abnormalities	Pancreaticobiliary neoplasm	3.19e-09	1.342		181	ABCG8,ABRA,ACOT4,ACTN2,ADAMTSL3,ADGRA1,ADGRG7,ADPRHL1,AGR2,AIM2,ALPK2,ALPP,AMPD1,ANKS1B,ANKS4B,ATP1A2,ATP2A1,ATP8A2,BLK,BMP7,BST1,BTBD11,BTNL2,C10orf71,C16orf89,C3orf52,C7,CACNA1S,CADM2,CAMK2A,CASQ1,CCDC141,CCN3,CDH10,CDH9,CDHR2,CDHR5,CDX2,CELA1,CFTR,CHDH,CHGA,CHL1,CHN1,CHST4,CKM,CKMT1A/CKMT1B,CLCA1,CLCA4,COL26A1,CRISP2,CXCL6,CYP4F11,DKK1,DMBT1,DMRTA2,DPP4,DUOX2,ENPP2,ENTPD8,EPS8L3,ERC2,F5,FABP2,…
Cardiovascular Disease,Cardiovascular System Development and Function,Hereditary Disorder,Organ Morphology,Organismal Development,Organismal Injury and Abnormalities,Skeletal and Muscular Disorders	Familial dilated cardiomyopathy	3.28e-09			15	ACTN2,CAVIN4,CSRP3,DES,LDB3,MYH6,MYH7,MYL3,MYOM1,MYPN,OBSCN,SCN5A,TCAP,TNNC1,TTN
Cancer,Neurological Disease,Organismal Injury and Abnormalities	Brain tumor	3.51e-09	-0.728		315	ABCG8,ABLIM2,ABRA,ACHE,ACTN2,ADAMTSL3,ADGRA1,ADGRG7,ADPRHL1,AIM2,ALDH1A2,ALPK2,ALPK3,AMPD1,ANKH,ANKRD23,ANKS1B,ANKS4B,ANO5,AOC1,APC2,APOA4,ART1,ASZ1,ATP10B,ATP1A2,ATP2A1,ATP6V1B1,ATP8A2,B4GALNT2,BAIAP2L2,BDNF,BLK,BMP7,BPIFB1,BST1,BTBD11,C10orf71,CACHD1,CACNA1S,CACNG6,CAMK2A,CAPN13,CAPN3,CASQ1,CASQ2,CAVIN4,CBLN3,CCDC141,CCL28,CDCP1,CDH10,CDH17,CDH9,CDHR2,CDHR5,CEACAM1,CELA1,CFTR,CHAD,CHDH,CHI3L1,C…
Organismal Injury and Abnormalities,Reproductive System Disease	Abnormal growth in endometrium	4.07e-09			234	ABCG5,ABLIM2,ACTN2,ADAMTSL3,ADGRG7,ALDH1A2,ALDOB,ALPK2,ALPK3,ALPP,AMPD1,ANKH,ANKS1B,ANO5,ANXA13,APOA4,ART1,ASZ1,ATP10B,ATP1A2,ATP2A1,ATP6V1B1,ATP8A2,BAIAP2L2,BMP7,BNIP5,BPIFB1,BST1,BTBD11,C2,C7,CACHD1,CACNB2,CACNG1,CACNG6,CAP2,CAPN13,CASQ1,CCDC141,CDH10,CDH17,CDH9,CDS1,CEACAM18,CFTR,CHL1,CIDEA,CLCA4,CLDN3,CLDN7,CLSTN3,COL26A1,CYP4F12,DEGS2,DES,DKK1,DLK1,DLX1,DMBT1,DPP4,DUOX2,EEF1A2,ENPP2,EPS8L3,E…
Cardiovascular Disease,Organismal Injury and Abnormalities	Congestive heart failure	4.14e-09	-1.141		20	ATP1A2,CA3,CACNA1S,CACNB2,CSRP3,DES,DPP4,HSPB7,KCNA7,KCNH2,MB,MME,NOS2,PDE3B,PPARGC1A,SCN5A,SLC2A4,TFAP2B,TLL1,TNNC1
Organismal Injury and Abnormalities	Weakness	4.34e-09	-1.89		30	ACHE,ACTA1,ACTN2,ANO5,CA3,CAPN3,CAV3,CHRND,CSRP3,DES,GAL3ST1,GUCY2C,HSD11B2,JSRP1,MAPT,MPZ,MYH1,MYH4,MYOT,NEB,POPDC3,RYR1,SCN4A,SCN5A,SGCA,SGCG,SLC3A1,TCAP,TTN,TUBB4A
Cancer,Organismal Injury and Abnormalities,Reproductive System Disease	Endometrial cancer	4.55e-09			233	ABCG5,ABLIM2,ACTN2,ADAMTSL3,ADGRG7,ALDH1A2,ALDOB,ALPK2,ALPK3,ALPP,AMPD1,ANKH,ANKS1B,ANO5,ANXA13,APOA4,ART1,ASZ1,ATP10B,ATP1A2,ATP2A1,ATP6V1B1,ATP8A2,BAIAP2L2,BMP7,BNIP5,BPIFB1,BST1,BTBD11,C2,C7,CACHD1,CACNB2,CACNG1,CACNG6,CAP2,CAPN13,CASQ1,CCDC141,CDH10,CDH17,CDH9,CDS1,CEACAM18,CFTR,CHL1,CIDEA,CLCA4,CLDN3,CLDN7,CLSTN3,COL26A1,CYP4F12,DEGS2,DES,DKK1,DLK1,DLX1,DMBT1,DPP4,DUOX2,EEF1A2,ENPP2,EPS8L3,E…
Organismal Injury and Abnormalities,Reproductive System Disease	Abnormality of endometrium	4.66e-09			234	ABCG5,ABLIM2,ACTN2,ADAMTSL3,ADGRG7,ALDH1A2,ALDOB,ALPK2,ALPK3,ALPP,AMPD1,ANKH,ANKS1B,ANO5,ANXA13,APOA4,ART1,ASZ1,ATP10B,ATP1A2,ATP2A1,ATP6V1B1,ATP8A2,BAIAP2L2,BMP7,BNIP5,BPIFB1,BST1,BTBD11,C2,C7,CACHD1,CACNB2,CACNG1,CACNG6,CAP2,CAPN13,CASQ1,CCDC141,CDH10,CDH17,CDH9,CDS1,CEACAM18,CFTR,CHL1,CIDEA,CLCA4,CLDN3,CLDN7,CLSTN3,COL26A1,CYP4F12,DEGS2,DES,DKK1,DLK1,DLX1,DMBT1,DPP4,DUOX2,EEF1A2,ENPP2,EPS8L3,E…
Cardiovascular System Development and Function,Organ Development	Heart rate	5.09e-09	-0.428		31	ATP1A2,BDNF,CASQ2,CAV3,CHGA,CSRP3,DES,ENPP2,Hrc,HSPB7,ITGB1BP2,KCNH2,LMOD2,MYH6,MYH7,MYL1,MYL3,MYL4,MYL7,NOS2,PITX2,PPARGC1A,SCN5A,SLN,SRL,TCAP,TNNC1,TNNI1,TRDN,TRIM54,TTN
Developmental Disorder,Hereditary Disorder,Organismal Injury and Abnormalities,Skeletal and Muscular Disorders	Progressive muscular dystrophy	5.47e-09			24	ANO5,CAPN3,CAV3,CSRP3,DES,EXTL1,HLA-A,MB,MYBPC1,MYBPC2,MYH8,MYL1,MYL3,MYL4,MYOD1,MYOG,MYOT,POPDC3,SGCA,SGCG,TCAP,TNNT1,TNNT3,TTN
Cardiovascular Disease,Organismal Injury and Abnormalities	Tachycardia	6.03e-09			17	ACHE,ATP1A2,CACNA1S,CACNB2,CACNG1,CASQ2,KCNA7,KCNH2,MYH7,MYLK2,PITX2,RYR1,SCN4A,SCN5A,TCAP,TRDN,TTN
Cardiovascular Disease,Cardiovascular System Development and Function,Organ Morphology,Organismal Development,Organismal Injury and Abnormalities	Hypertrophy of heart	6.21e-09			38	CACNA1S,CACNB2,CASQ2,CAV3,CAVIN4,CHGA,CKM,CKMT2,CSRP3,DES,FABP3,GUCY2C,IL11,MB,Mcpt4,MLIP,MME,MYH14,MYH6,MYH7,MYL3,MYLK2,MYOD1,MYOM1,MYOZ2,NOS2,PDE9A,PPARGC1A,PTEN,Retnla,SLC2A4,TCAP,THBS4,TNNC1,TRIM54,TRIM55,TTN,XIRP1
Cancer,Organismal Injury and Abnormalities	Development of malignant tumor	6.33e-09	0.352		392	ABCG5,ABLIM2,ACTA1,ACTN2,ADAMTSL3,ADGRA1,ADGRG7,AGR2,AIM2,ALDH1A2,ALDOB,ALPK2,ALPK3,ALPP,AMPD1,ANKH,ANKRD2,ANKRD23,ANKS1B,ANKS4B,ANO5,ANXA13,AOC1,APOA1,APOA4,APOBEC2,ART1,ASZ1,ATP10B,ATP1A2,ATP2A1,ATP6V1B1,ATP8A2,B4GALNT2,BAIAP2L2,BDH1,BDNF,BGLAP,BLK,BMP7,BNIP5,BPIFB1,BST1,BTBD11,C10orf71,C2,C3orf52,C7,C7orf57,CACHD1,CACNA1S,CACNB2,CACNG1,CACNG6,CADM2,CAP2,CAPN3,CASQ1,CAVIN4,CBLN3,CCDC141,CCDC3,C…
Organismal Injury and Abnormalities,Skeletal and Muscular Disorders	Muscle weakness	7.75e-09	-1.89		27	ACHE,ACTA1,ACTN2,ANO5,CA3,CAPN3,CAV3,CHRND,CSRP3,DES,GUCY2C,JSRP1,MAPT,MYH1,MYH4,MYOT,NEB,POPDC3,RYR1,SCN4A,SCN5A,SGCA,SGCG,SLC3A1,TCAP,TTN,TUBB4A
Cancer,Gastrointestinal Disease,Organismal Injury and Abnormalities	Pancreaticobiliary cancer	8.23e-09	2	Increased	164	ABCG8,ABRA,ACTN2,ADAMTSL3,ADGRA1,ADGRG7,ADPRHL1,AGR2,AIM2,ALPK2,ALPP,AMPD1,ANKS1B,ANKS4B,ATP1A2,ATP2A1,ATP8A2,BMP7,BST1,BTBD11,BTNL2,C10orf71,C16orf89,C3orf52,C7,CADM2,CAMK2A,CASQ1,CCDC141,CCN3,CDH10,CDH9,CDHR2,CDHR5,CDX2,CELA1,CFTR,CHGA,CHL1,CHN1,CHST4,CKM,CKMT1A/CKMT1B,CLCA1,CLCA4,CRISP2,CXCL6,DKK1,DMBT1,DMRTA2,DPP4,DUOX2,ENPP2,ENTPD8,EPS8L3,ERC2,F5,FABP2,FAM3B,FAM83B,FBXO2,FGF13,FIGN,FOXG1,FRM…
Cancer,Neurological Disease,Organismal Injury and Abnormalities	Grade 3-4 glioma cancer	8.28e-09			272	ABCG8,ABLIM2,ACHE,ACTN2,ADAMTSL3,ADGRA1,ADGRG7,ADPRHL1,AIM2,ALDH1A2,ALPK2,ALPK3,ANKH,ANKRD23,ANKS1B,ANKS4B,AOC1,APC2,APOA4,ART1,ASZ1,ATP10B,ATP1A2,ATP2A1,ATP6V1B1,ATP8A2,BAIAP2L2,BDNF,BLK,BPIFB1,BTBD11,C10orf71,CACHD1,CACNA1S,CACNG6,CAMK2A,CAPN13,CAPN3,CASQ1,CASQ2,CAVIN4,CBLN3,CCDC141,CCL28,CDCP1,CDH10,CDH17,CDH9,CDHR2,CDHR5,CFTR,CHAD,CHI3L1,CHL1,CHRND,CHRNG,CITED1,CKM,CKMT1A/CKMT1B,CKMT2,CLCA1,C…
Cardiovascular Disease,Hereditary Disorder,Organismal Injury and Abnormalities,Skeletal and Muscular Disorders	Arrhythmogenic right ventricular cardiomyopathy	8.93e-09			11	ACTN2,CACNB2,DES,LDB3,MYH6,MYH7,MYL3,MYOM1,SCN5A,TNNC1,TTN
Cancer,Organismal Injury and Abnormalities	Grade 3-4 tumor	1e-08			273	ABCG8,ABLIM2,ACHE,ACTN2,ADAMTSL3,ADGRA1,ADGRG7,ADPRHL1,AIM2,ALDH1A2,ALPK2,ALPK3,ANKH,ANKRD23,ANKS1B,ANKS4B,AOC1,APC2,APOA4,ART1,ASZ1,ATP10B,ATP1A2,ATP2A1,ATP6V1B1,ATP8A2,BAIAP2L2,BDNF,BLK,BPIFB1,BTBD11,C10orf71,CACHD1,CACNA1S,CACNG6,CAMK2A,CAPN13,CAPN3,CASQ1,CASQ2,CAVIN4,CBLN3,CCDC141,CCL28,CDCP1,CDH10,CDH17,CDH9,CDHR2,CDHR5,CFTR,CHAD,CHI3L1,CHL1,CHRND,CHRNG,CITED1,CKM,CKMT1A/CKMT1B,CKMT2,CLCA1,C…
Cardiovascular System Development and Function,Organ Development,Organ Morphology	Cardiac contractility	1.06e-08	0.832		23	APOA1,ATP1A2,BDNF,CASQ2,CAV3,CHGA,CKM,CSRP3,DES,MB,MYH6,MYH7,MYL3,MYL4,NOS2,PPARGC1A,PTEN,SLN,SRL,TRIM54,TRIM55,TTN,XIRP1
Cancer,Organismal Injury and Abnormalities	Extraadrenal retroperitoneal tumor	1.18e-08	1.633		201	ABCG8,ABRA,ACOT4,ACTN2,ADAMTSL3,ADGRA1,ADGRG7,ADPRHL1,AGR2,AIM2,ALPK2,ALPP,AMPD1,ANKS1B,ANKS4B,ANO5,ATP1A2,ATP2A1,BLK,BMP7,BST1,BTBD11,C10orf71,C2,C3orf52,C7,CACNA1S,CADM2,CAMK2A,CASQ1,CCDC141,CCN3,CDCP1,CDH10,CDH9,CDHR2,CDHR5,CELA1,CFTR,CHDH,CHGA,CHL1,CKM,CKMT1A/CKMT1B,CLCA1,CLCA4,CLDN7,COL26A1,CRISP2,CXCL6,CYP4F11,DIRAS2,DKK1,DLX1,DMBT1,DMRTA2,DPP4,DUOX2,EEF1A2,ENPP2,ENTPD8,ERC2,EXTL1,F5,FAM3B,…
Digestive System Development and Function,Gastrointestinal Disease	Abnormal morphology of digestive system	1.19e-08			49	AGR2,ANKH,APOA1,BDNF,BGLAP,BMP7,CCL28,CEACAM1,CFTR,CLDN15,DKK1,DLK1,GJB1,GUCA2A,HJV,HSD11B2,IGFBP5,ITGB7,LAMA3,LYPD8,MFSD2A,MLXIPL,MUC2,MYB,NKX2-3,NLRP6,NOS2,NR1I2,NR5A2,PANK1,PDX1,PIGR,PITX2,PPARGC1A,PRRX2,PTEN,PTK6,RBP1,RET,RIPK3,RNF186,SHH,SLC22A1,SLC51A,TFCP2L1,TFF2,TRIM55,USH1C,VIPR1
Cardiovascular System Development and Function,Organ Morphology,Organismal Development	Morphology of heart ventricle	1.32e-08			34	C10orf71,CACNA1S,CACNB2,CASQ2,CAV3,CCN3,CHGA,CKM,CKMT2,CSRP3,DES,HIF3A,HSPB7,LDB3,LMOD2,MB,MME,MYH6,MYH7,MYL3,MYLK2,NOS2,OVOL2,PDE9A,PITX2,PPARGC1A,Retnla,SGCG,SLC2A4,THBS4,TLL1,TNNC1,TRIM54,TTN
Cancer,Neurological Disease,Organismal Injury and Abnormalities	High grade astrocytoma	1.49e-08			253	ABCG8,ABLIM2,ACTN2,ADAMTSL3,ADGRA1,ADGRG7,ADPRHL1,AIM2,ALDH1A2,ALPK2,ALPK3,ANKH,ANKRD23,ANKS1B,APC2,APOA4,ASZ1,ATP1A2,ATP2A1,ATP6V1B1,ATP8A2,BAIAP2L2,BLK,BPIFB1,BTBD11,C10orf71,CACHD1,CACNA1S,CACNG6,CAMK2A,CAP2,CAPN13,CAPN3,CASQ1,CASQ2,CAVIN4,CCDC141,CCL28,CDCP1,CDH10,CDH17,CDH9,CDHR2,CDHR5,CFTR,CHAD,CHI3L1,CHL1,CHRND,CHRNG,CITED1,CKM,CKMT1A/CKMT1B,CLCA1,CLCA4,CLDN3,CLSTN3,COL10A1,COL26A1,CPE,CPN…
Skeletal and Muscular Disorders	Thin filament myopathy	1.5e-08			6	ACTA1,KLHL40,KLHL41,LMOD3,NEB,TNNT1
Cardiovascular System Development and Function,Organ Morphology,Organismal Development	Enlargement of left ventricle	1.52e-08			20	CACNA1S,CACNB2,CASQ2,CAV3,CHGA,CKM,CKMT2,CSRP3,DES,LDB3,LMOD2,MB,MME,MYH7,MYL3,NOS2,PDE9A,PPARGC1A,TNNC1,TTN
Endocrine System Disorders,Gastrointestinal Disease,Organismal Injury and Abnormalities	Pancreatic lesion	1.52e-08	1.342		161	ABCG8,ABRA,ACOT4,ACTN2,ADAMTSL3,ADGRA1,ADGRG7,ADPRHL1,AGR2,AIM2,ALPK2,AMPD1,ANKS1B,ANKS4B,ATP1A2,ATP2A1,BLK,BMP7,BST1,BTBD11,C10orf71,C3orf52,C7,CACNA1S,CADM2,CAMK2A,CASQ1,CCDC141,CCN3,CDH10,CDH9,CDHR2,CDHR5,CELA1,CFTR,CHDH,CHGA,CHL1,CKM,CKMT1A/CKMT1B,CLCA4,COL26A1,CRISP2,CXCL6,CYP4F11,DKK1,DMBT1,DMRTA2,DPP4,DUOX2,ENPP2,ENTPD8,ERC2,F5,FAM3B,FAM83B,FGF13,FIGN,FOXG1,FRMPD1,GAL3ST2,GJB2,GUCY2C,HEPH,…
Cardiovascular Disease,Hereditary Disorder,Organismal Injury and Abnormalities	Familial heart disease	1.64e-08			33	ACTA1,ACTN2,ALPK3,APOA1,CACNB2,CASQ2,CAV3,CAVIN4,CSRP3,DES,KCNH2,LDB3,MYH6,MYH7,MYL3,MYL4,MYLK2,MYOM1,MYOZ2,MYPN,OBSCN,PCSK6,PITX2,SCN5A,SGCA,SGCG,SLC26A4,TCAP,TLL1,TNNC1,TRDN,TTN,ZIC3
Cancer,Neurological Disease,Organismal Injury and Abnormalities	Brain glioma	1.65e-08			309	ABCG8,ABLIM2,ABRA,ACHE,ACTN2,ADAMTSL3,ADGRA1,ADGRG7,ADPRHL1,AIM2,ALDH1A2,ALPK2,ALPK3,AMPD1,ANKH,ANKRD23,ANKS1B,ANKS4B,ANO5,AOC1,APC2,APOA4,ART1,ASZ1,ATP10B,ATP1A2,ATP2A1,ATP6V1B1,ATP8A2,B4GALNT2,BAIAP2L2,BDNF,BLK,BMP7,BPIFB1,BST1,BTBD11,C10orf71,CACHD1,CACNA1S,CACNG6,CAMK2A,CAPN13,CAPN3,CASQ1,CASQ2,CAVIN4,CBLN3,CCDC141,CCL28,CDCP1,CDH10,CDH17,CDH9,CDHR2,CDHR5,CEACAM1,CELA1,CFTR,CHAD,CHDH,CHI3L1,C…
Cardiovascular Disease,Metabolic Disease,Organismal Injury and Abnormalities	Wolff-Parkinson-White syndrome	2.02e-08			12	ACTN2,CACNA1S,CACNB2,CACNG1,KCNH2,MYH6,MYH7,PITX2,SCN5A,SLC26A4,TCAP,TTN
Cancer,Gastrointestinal Disease,Organismal Injury and Abnormalities	Colorectal cancer	2.12e-08	0.506		272	ABCG5,ABLIM2,ACTA1,ACTN2,ADGRA1,AGR2,AIM2,ALDH1A2,ALPK2,ALPK3,AMPD1,ANKRD23,ANKS1B,ANKS4B,ANO5,ANXA13,AOC1,APOA4,APOBEC2,ART1,ATP10B,ATP1A2,ATP2A1,ATP6V1B1,BAIAP2L2,BDNF,BMP7,BNIP5,BST1,BTBD11,C10orf71,C15orf48,C2,C7,C7orf57,CACHD1,CACNA1S,CACNB2,CADM2,CAPN3,CAVIN4,CBLN3,CCDC141,CCDC3,CCL28,CDCP1,CDH10,CDH17,CDHR5,CDS1,CDX2,CEACAM1,CEACAM20,CHL1,CHRND,CLCA1,CLCA4,CLDN3,CLDN7,COL10A1,COMP,CPNE4,CY…
Cancer,Organismal Injury and Abnormalities	Breast or pancreatic cancer	2.18e-08	2.177	Increased	260	ABCG5,ABCG8,ABLIM2,ABRA,ACTN2,ADAMTSL3,ADGRA1,ADGRG7,ADPRHL1,AGR2,AIM2,ALDH1A2,ALPK2,ALPK3,ALPP,AMPD1,ANKS1B,ANKS4B,AOC1,APOA1,ATP1A2,ATP2A1,ATP6V1B1,ATP8A2,BDH1,BGLAP,BLK,BMP7,BNIP5,BST1,BTBD11,C10orf71,C2,C3orf52,C7,CACNA1S,CACNB2,CADM2,CAMK2A,CASQ1,CCDC141,CCN3,CD177,CDCP1,CDH10,CDH9,CDHR2,CDHR5,CDS1,CDX2,CELA1,Ces1g,CFTR,CHGA,CHI3L1,CHL1,CKM,CKMT1A/CKMT1B,CKMT2,CLCA1,CLCA4,CLDN3,CLDN7,CLRN3,C…
Cancer,Organismal Injury and Abnormalities	Breast or colorectal cancer	2.23e-08	0.821		316	ABCG5,ABLIM2,ACTA1,ACTN2,ADGRA1,AGR2,AIM2,ALDH1A2,ALPK2,ALPK3,ALPP,AMPD1,ANKRD23,ANKS1B,ANKS4B,ANO5,ANXA13,AOC1,APOA1,APOA4,APOBEC2,ART1,ATP10B,ATP1A2,ATP2A1,ATP6V1B1,BAIAP2L2,BDNF,BGLAP,BLK,BMP7,BNIP5,BST1,BTBD11,C10orf71,C15orf48,C2,C3orf52,C7,C7orf57,CACHD1,CACNA1S,CACNB2,CADM2,CAMK2A,CAPN3,CAVIN4,CBLN3,CCDC141,CCDC3,CCL28,CD177,CDCP1,CDH10,CDH17,CDHR5,CDS1,CDX2,CEACAM1,CEACAM20,Ces1g,CFTR,CHI…
Connective Tissue Disorders,Developmental Disorder,Hereditary Disorder,Organismal Injury and Abnormalities,Skeletal and Muscular Disorders	Distal arthrogryposis	2.47e-08			7	MYBPC1,MYH3,MYH8,MYLPF,RYR1,TNNI2,TNNT3
Cardiovascular System Development and Function,Organ Morphology,Organismal Development	Morphology of left ventricle	2.58e-08			24	CACNA1S,CACNB2,CASQ2,CAV3,CHGA,CKM,CKMT2,CSRP3,DES,HSPB7,LDB3,LMOD2,MB,MME,MYH6,MYH7,MYL3,NOS2,PDE9A,PPARGC1A,THBS4,TNNC1,TRIM54,TTN
Cancer,Endocrine System Disorders,Gastrointestinal Disease,Organismal Injury and Abnormalities	Pancreatic tumor	2.73e-08	1.342		159	ABCG8,ABRA,ACOT4,ACTN2,ADAMTSL3,ADGRA1,ADGRG7,ADPRHL1,AGR2,AIM2,ALPK2,AMPD1,ANKS1B,ANKS4B,ATP1A2,ATP2A1,BLK,BMP7,BST1,BTBD11,C10orf71,C3orf52,C7,CACNA1S,CADM2,CAMK2A,CASQ1,CCDC141,CCN3,CDH10,CDH9,CDHR2,CDHR5,CELA1,CFTR,CHDH,CHGA,CHL1,CKM,CKMT1A/CKMT1B,CLCA4,COL26A1,CRISP2,CXCL6,CYP4F11,DKK1,DMBT1,DMRTA2,DPP4,DUOX2,ENPP2,ENTPD8,ERC2,F5,FAM3B,FAM83B,FGF13,FIGN,FOXG1,FRMPD1,GAL3ST2,GJB2,GUCY2C,HEPH,…
Cell Morphology,Organ Morphology,Skeletal and Muscular System Development and Function,Tissue Morphology	Morphology of skeletal muscle cells	2.74e-08			14	ACTA1,APOBEC2,CAV3,CHRNG,MYH3,MYH4,PPARGC1A,RYR1,SGCA,SGCG,SYPL2,TNNT1,TRIM55,TRIM72
Cardiovascular System Development and Function,Organ Morphology,Organismal Development	Enlargement of heart ventricle	2.74e-08			23	CACNA1S,CACNB2,CASQ2,CAV3,CHGA,CKM,CKMT2,CSRP3,DES,HIF3A,LDB3,LMOD2,MB,MME,MYH7,MYL3,MYLK2,NOS2,PDE9A,PPARGC1A,Retnla,TNNC1,TTN
Cellular Development,Skeletal and Muscular System Development and Function,Tissue Development	Differentiation of myotube	3.18e-08	1.372		14	ANKRD2,BDNF,CAV3,CCN3,CSRP3,MYOD1,MYOG,RBM24,RRAGB,SHH,SMYD1,SORT1,TRIM72,TTN
Cardiovascular Disease,Organismal Injury and Abnormalities	Arrhythmia of heart ventricle	3.2e-08			16	ACHE,ACTN2,CACNA1S,CACNB2,CASQ2,KCNA7,KCNH2,MYH6,MYH7,MYLK2,RYR1,SCN4A,SCN5A,TCAP,TRDN,TTN
Cancer,Gastrointestinal Disease,Organismal Injury and Abnormalities	Pancreatobiliary adenocarcinoma	3.72e-08			136	ABRA,ACTN2,ADAMTSL3,ADGRA1,ADGRG7,ADPRHL1,AGR2,AIM2,ALPK2,AMPD1,ANKS1B,ANKS4B,ATP1A2,ATP2A1,BMP7,BST1,BTNL2,C10orf71,C3orf52,C7,CADM2,CASQ1,CCDC141,CCN3,CDH10,CDH9,CDHR2,CDHR5,CDX2,CELA1,CFTR,CHGA,CHL1,CKM,CKMT1A/CKMT1B,CLCA1,CLCA4,CRISP2,CXCL6,DMBT1,DMRTA2,DPP4,DUOX2,ENPP2,ENTPD8,ERC2,F5,FAM3B,FAM83B,FGF13,FOXG1,FRMPD1,GAL3ST2,GJB2,GREB1,GUCY2C,HEPH,HHIP,HLA-A,IGFN1,IRX2,JAKMIP1,KCNC3,KIRREL3,LG…
Neurological Disease	Motor dysfunction or movement disorder	4.16e-08	-1.518		89	ACHE,ACTN2,ANKH,ANKRD2,ANKS1B,APOA4,ATP1A2,ATP2A1,ATP8A2,BDNF,C7,C7orf57,CA3,CAMK2A,CAPN3,CASQ1,CASQ2,CBLN3,CDS1,CFTR,CHGA,CHI3L1,CHN1,CHRND,CHRNG,CPE,DIRAS2,EEF1A2,FGF13,FOXG1,GAD2,GAL3ST1,GJB1,GPR55,GPR88,GRIA4,HEPH,IGFBP5,ITPKA,KCNA7,KCNC3,KCNH2,KLHL1,LRRN1,MAPT,MB,MFSD2A,MGAT4C,MME,MPZ,MYBPC1,MYH7,MYOG,MYOM2,MYOZ2,NEB,NHLRC1,NOS2,PACRG,PANK1,PAX6,PPARGC1A,PPP1R3A,PVALB,RASD2,RET,RYR1,SCN4A,SC…
Neurological Disease	Movement Disorders	4.61e-08	-1.588		88	ACHE,ACTN2,ANKH,ANKRD2,ANKS1B,APOA4,ATP1A2,ATP2A1,ATP8A2,BDNF,C7,C7orf57,CA3,CAMK2A,CAPN3,CASQ1,CASQ2,CBLN3,CDS1,CFTR,CHGA,CHI3L1,CHN1,CHRND,CHRNG,CPE,DIRAS2,EEF1A2,FGF13,FOXG1,GAD2,GAL3ST1,GJB1,GPR55,GPR88,GRIA4,HEPH,IGFBP5,ITPKA,KCNA7,KCNC3,KCNH2,KLHL1,LRRN1,MAPT,MB,MFSD2A,MGAT4C,MME,MPZ,MYBPC1,MYH7,MYOG,MYOM2,MYOZ2,NEB,NHLRC1,NOS2,PACRG,PANK1,PAX6,PPARGC1A,PPP1R3A,PVALB,RASD2,RET,RYR1,SCN4A,SC…
Cardiovascular System Development and Function	Morphology of cardiovascular system	4.9e-08			71	ACTN2,ALDH1A2,C10orf71,CACNA1S,CACNB2,CASQ2,CAV3,CAVIN4,CCN3,CEACAM1,CHGA,CKM,CKMT2,CSRP3,DES,DLX1,DLX3,ENPP2,FABP3,GUCY2C,HIF3A,HSD11B2,HSPB7,IL11,LDB3,LMOD2,MAPT,MB,Mcpt1,Mcpt4,MLIP,MME,MYBPC2,MYH14,MYH6,MYH7,MYL3,MYLK2,MYOD1,MYOM1,MYOZ2,MYPN,NKX2-3,NOG,NOS2,NOX1,OBSCN,OVOL2,PAX8,PDE9A,PITX2,PPARGC1A,PPP1R3C,PROX1,PRRX2,PTEN,RET,Retnla,SCN5A,SGCG,SHH,SLC2A4,SMYD1,TCAP,THBS4,TLL1,TNNC1,TRIM54,TR…
Cancer,Organismal Injury and Abnormalities	Development of carcinoma	4.96e-08	0.182		385	ABCG5,ABLIM2,ACTA1,ACTN2,ADAMTSL3,ADGRA1,ADGRG7,AGR2,AIM2,ALDH1A2,ALDOB,ALPK2,ALPK3,ALPP,AMPD1,ANKH,ANKRD2,ANKRD23,ANKS1B,ANKS4B,ANO5,ANXA13,AOC1,APOA1,APOA4,APOBEC2,ART1,ASZ1,ATP10B,ATP1A2,ATP2A1,ATP6V1B1,ATP8A2,B4GALNT2,BAIAP2L2,BDH1,BDNF,BLK,BMP7,BNIP5,BPIFB1,BST1,BTBD11,C10orf71,C2,C3orf52,C7,C7orf57,CACHD1,CACNA1S,CACNB2,CACNG1,CACNG6,CADM2,CAP2,CAPN3,CASQ1,CAVIN4,CBLN3,CCDC141,CCDC3,CCL28,C…
Cancer,Gastrointestinal Disease,Organismal Injury and Abnormalities	Hepatobiliary carcinoma	5.18e-08	0.765		237	ABCG5,ABCG8,ABLIM2,ADAMTSL3,ADGRA1,ALDOB,ALPK2,ALPP,AMPD1,ANKS1B,ANO5,AOC1,APC2,APOA1,ASZ1,ATP10B,ATP1A2,ATP8A2,BDH1,BDNF,BMP7,BTBD11,BTNL2,C10orf71,C16orf89,C7,C7orf57,CA3,CACNA1S,CACNB2,CADM2,CAMK2A,CAP2,CAPN13,CAVIN4,CCDC141,CCDC3,CCN3,CDCP1,CDH10,CDH17,CDH9,CDHR2,CDX2,CEACAM1,CELA1,CFTR,CHDH,CHN1,CHRNG,CHST4,CLCA1,CLCA4,COL10A1,COMP,CSRP3,CYP4F12,DACT2,DES,DMBT1,DUOXA2,EEF1A2,ENPP2,EPS8L3,ERC…
Cancer,Endocrine System Disorders,Gastrointestinal Disease,Organismal Injury and Abnormalities	Pancreatic carcinoma	5.53e-08			135	ABCG8,ABRA,ACTN2,ADAMTSL3,ADGRA1,ADGRG7,ADPRHL1,AGR2,AIM2,ALPK2,AMPD1,ANKS1B,ANKS4B,ATP1A2,ATP2A1,BMP7,BST1,BTBD11,C10orf71,C3orf52,C7,CADM2,CASQ1,CCDC141,CCN3,CDH10,CDH9,CDHR2,CDHR5,CFTR,CHGA,CHL1,CKM,CKMT1A/CKMT1B,CLCA4,CRISP2,CXCL6,DMBT1,DMRTA2,DPP4,DUOX2,ENPP2,ENTPD8,ERC2,F5,FAM3B,FAM83B,FGF13,FOXG1,FRMPD1,GAL3ST2,GJB2,GUCY2C,HEPH,HHIP,IGFN1,IRX2,JAKMIP1,KCNC3,KIRREL3,LGR4,LNX1,LRRC66,MGAM,MU…
Cardiovascular Disease,Hereditary Disorder,Organismal Injury and Abnormalities,Skeletal and Muscular Disorders	Familial hypertrophic cardiomyopathy type 1	5.64e-08			8	ACTN2,CSRP3,LDB3,MYH6,MYH7,MYL3,MYLK2,TCAP
Cardiovascular Disease,Cardiovascular System Development and Function,Hereditary Disorder,Organ Morphology,Organismal Development,Organismal Injury and Abnormalities,Skeletal and Muscular Disorders	Dilated cardiomyopathy 1A	5.64e-08			8	ACTN2,DES,LDB3,MYH6,MYH7,MYPN,SCN5A,TTN
Cardiovascular System Development and Function,Organ Development,Skeletal and Muscular System Development and Function	Function of cardiac muscle	5.79e-08	1.58		23	ATP1A2,BDNF,C10orf71,CASQ2,CAV3,CHGA,CKM,CSRP3,DES,MB,MYH14,MYH6,MYH7,NOS2,PPARGC1A,PTEN,Retnla,SLN,SRL,TRIM54,TRIM55,TTN,XIRP1
Cancer,Gastrointestinal Disease,Organismal Injury and Abnormalities	Colon cancer	5.85e-08			243	ABCG5,ABLIM2,ACTA1,ACTN2,ADGRA1,AIM2,ALDH1A2,ALPK2,ALPK3,AMPD1,ANKRD23,ANKS1B,ANKS4B,ANO5,ANXA13,AOC1,APOA4,APOBEC2,ART1,ATP10B,ATP1A2,ATP2A1,ATP6V1B1,BAIAP2L2,BDNF,BMP7,BNIP5,BST1,BTBD11,C10orf71,C15orf48,C2,C7orf57,CACHD1,CACNB2,CADM2,CAPN3,CAVIN4,CBLN3,CCDC3,CCL28,CDCP1,CDH10,CDHR5,CDS1,CDX2,CEACAM1,CEACAM20,CHL1,CHRND,CLCA1,CLCA4,CLDN3,COMP,DEGS2,DMBT1,DMRTA1,DPP4,DUOX2,DUOXA2,EEF1A2,ERC2,F5,…
Cancer,Organismal Injury and Abnormalities	Pelvic adenocarcinoma	6.21e-08			303	ABCG5,ABLIM2,ACTN2,ADAMTSL3,ADGRG7,ALDH1A2,ALDOB,ALPK2,ALPK3,ALPP,AMPD1,ANKH,ANKS1B,ANKS4B,ANO5,ANXA13,AOC1,ART1,ASZ1,ATP10B,ATP1A2,ATP2A1,ATP6V1B1,ATP8A2,BAIAP2L2,BDH1,BLK,BMP7,BNIP5,BPIFB1,BST1,BTBD11,C10orf71,C2,C7,CA3,CACHD1,CACNA1S,CACNB2,CACNG1,CACNG6,CAP2,CASQ1,CASQ2,CCDC141,CDH10,CDH17,CDH9,CDHR5,CDS1,CDX2,CEACAM1,CEACAM18,CELA1,CFTR,CHAD,CHI3L1,CHL1,CHRNG,CKM,CKMT2,CLCA4,CLDN3,CLDN7,CLRN…
Digestive System Development and Function,Organ Morphology,Organismal Development	Morphology of crypt of Lieberkuhn	6.72e-08			13	AGR2,CFTR,CLDN15,DKK1,GUCA2A,LYPD8,MUC2,MYB,NKX2-3,NR5A2,PPARGC1A,RIPK3,TFF2
Cancer,Endocrine System Disorders,Gastrointestinal Disease,Organismal Injury and Abnormalities	Pancreatic cancer	7.67e-08	2	Increased	140	ABCG8,ABRA,ACTN2,ADAMTSL3,ADGRA1,ADGRG7,ADPRHL1,AGR2,AIM2,ALPK2,AMPD1,ANKS1B,ANKS4B,ATP1A2,ATP2A1,BMP7,BST1,BTBD11,C10orf71,C3orf52,C7,CADM2,CASQ1,CCDC141,CCN3,CDH10,CDH9,CDHR2,CDHR5,CELA1,CFTR,CHGA,CHL1,CKM,CKMT1A/CKMT1B,CLCA4,CRISP2,CXCL6,DKK1,DMBT1,DMRTA2,DPP4,DUOX2,ENPP2,ENTPD8,ERC2,F5,FAM3B,FAM83B,FGF13,FIGN,FOXG1,FRMPD1,GAL3ST2,GJB2,GUCY2C,HEPH,HHIP,IGFN1,IRX2,JAKMIP1,KCNC3,KIRREL3,LGR4,LNX…
Connective Tissue Disorders,Developmental Disorder,Organismal Injury and Abnormalities,Skeletal and Muscular Disorders	Arthrogryposis multiplex congenita	7.85e-08			9	MYBPC1,MYH3,MYH8,MYLPF,NEB,RYR1,TNNI2,TNNT3,TTN
Organ Morphology,Organismal Injury and Abnormalities,Skeletal and Muscular Disorders,Skeletal and Muscular System Development and Function	Abnormal skeletal muscle fiber type ratio	8.12e-08			8	APOBEC2,MB,MYH1,MYH3,MYH4,SLC2A4,SMTNL1,TNNT1
Cardiovascular System Development and Function,Embryonic Development,Organ Development,Organ Morphology,Organismal Development,Tissue Development	Morphogenesis of heart	8.14e-08			21	ALDH1A2,ALPK2,BMP7,MYH6,MYH7,MYL3,MYL7,MYLK2,NOG,OVOL2,PITX2,PROX1,SHH,SYNPO2L,TCAP,TNNC1,TNNI1,TTN,XIRP1,XIRP2,ZIC3
Cell-To-Cell Signaling and Interaction,Cellular Assembly and Organization	Cell-cell contact	8.38e-08	0.869		62	ACHE,APOA4,B4GALNT2,BDNF,CACNA1S,CAMK2A,CAV3,CD177,CDH10,CDH17,CDH9,CEACAM1,CFTR,CHGA,CHRNG,CLDN3,CLSTN3,CRISP2,CSRP3,CSTA,DES,DKK1,DUOX2,ERC2,FLRT1,FUT9,GAL3ST1,GJB1,GJB2,KCNH1,KIRREL3,LAMA3,LGALS2,LGALS4,LRRN1,LRRTM2,MAPT,Mcpt4,MFSD2A,Muc4,MYMK,MYOD1,MYOG,NOS2,NRN1,OBSCN,PAX8,PITX2,PTEN,REG3A,RET,ROS1,SCGB3A1,SHH,SOX2,ST8SIA2,SYN1,TNR,TNXB,TRIM54,TRPV6,TTYH1
Cellular Development,Skeletal and Muscular System Development and Function,Tissue Development	Differentiation of muscle cells	8.77e-08	2.07	Increased	32	ALPK3,ANKRD2,BDNF,BMP7,CAPN3,CAV3,CCN3,CFTR,CSRP3,DES,DKK1,DMRTA2,DUSP29,FBXO40,IGFBP5,KLHL41,MYH7,MYLK2,MYOD1,MYOG,NOG,NOS2,PITX2,RBM24,RRAGB,SHH,SMYD1,SORT1,SOX6,TRIM54,TRIM72,TTN
Cancer,Neurological Disease,Organismal Injury and Abnormalities	Brain astrocytoma	8.81e-08			241	ABCG8,ABLIM2,ACTN2,ADAMTSL3,ADGRA1,ADGRG7,ADPRHL1,AIM2,ALDH1A2,ALPK2,ALPK3,ANKH,ANKRD23,ANKS1B,APC2,APOA4,ASZ1,ATP1A2,ATP2A1,ATP6V1B1,ATP8A2,BAIAP2L2,BLK,BPIFB1,BTBD11,C10orf71,CACHD1,CACNA1S,CACNG6,CAMK2A,CAPN13,CAPN3,CASQ1,CASQ2,CAVIN4,CCDC141,CCL28,CDCP1,CDH10,CDH17,CDH9,CDHR2,CDHR5,CFTR,CHAD,CHI3L1,CHL1,CHRND,CHRNG,CITED1,CKM,CKMT1A/CKMT1B,CLCA1,CLCA4,CLDN3,CLSTN3,COL10A1,COL26A1,CPE,CPNE4,CR…
Cancer,Organismal Injury and Abnormalities,Reproductive System Disease	Uterine tumor	9.88e-08			244	ABCG5,ABLIM2,ACTN2,ADAMTSL3,ADGRG7,ALDH1A2,ALDOB,ALPK2,ALPK3,ALPP,AMPD1,ANKH,ANKS1B,ANO5,ANXA13,APOA4,ART1,ASZ1,ATP10B,ATP1A2,ATP2A1,ATP6V1B1,ATP8A2,BAIAP2L2,BDH1,BMP7,BNIP5,BPIFB1,BST1,BTBD11,C2,C7,CACHD1,CACNB2,CACNG1,CACNG6,CAP2,CAPN13,CASQ1,CCDC141,CDH10,CDH17,CDH9,CDS1,CEACAM18,CFTR,CHL1,CIDEA,CLCA4,CLDN3,CLDN7,CLSTN3,COL26A1,CYP4F12,DEGS2,DES,DKK1,DLK1,DLX1,DMBT1,DPP4,DUOX2,EEF1A2,ENPP2,EPS…
Cardiovascular System Development and Function,Organ Development,Organ Morphology,Skeletal and Muscular System Development and Function	Contractility of cardiac muscle	1.03e-07	1.58		19	ATP1A2,BDNF,CASQ2,CAV3,CHGA,CKM,CSRP3,DES,MB,MYH6,MYH7,NOS2,PPARGC1A,SLN,SRL,TRIM54,TRIM55,TTN,XIRP1
Gastrointestinal Disease,Inflammatory Disease,Inflammatory Response,Organismal Injury and Abnormalities	Dextran sodium sulfate-induced colitis	1.05e-07	-0.816		20	CCL28,CD177,Ces2c,CXCL6,DUOXA2,FUT2,KHDC1L,LGALS2,Mcpt1,Mcpt2,MFSD2A,Muc4,MYL7,NLRP6,NOS2,REG3A,REG3G,Retnlg,S100A9,Tcf7
Cancer,Organismal Injury and Abnormalities	Malignant neoplasm of retroperitoneum	1.09e-07	2	Increased	182	ABCG8,ABRA,ACTN2,ADAMTSL3,ADGRA1,ADGRG7,ADPRHL1,AGR2,AIM2,ALPK2,ALPP,AMPD1,ANKS1B,ANKS4B,ANO5,ATP1A2,ATP2A1,BMP7,BST1,BTBD11,C10orf71,C2,C3orf52,C7,CACNA1S,CADM2,CASQ1,CCDC141,CCN3,CDCP1,CDH10,CDH9,CDHR2,CDHR5,CELA1,CFTR,CHGA,CHL1,CKM,CKMT1A/CKMT1B,CLCA1,CLCA4,CLDN7,CRISP2,CXCL6,DIRAS2,DKK1,DLX1,DMBT1,DMRTA2,DPP4,DUOX2,EEF1A2,ENPP2,ENTPD8,ERC2,EXTL1,F5,FAM3B,FAM83B,FGF13,FIGN,FOXG1,FOXJ1,FRMPD1,G…
Cancer,Neurological Disease,Organismal Injury and Abnormalities	Grade 4 high grade glioma	1.12e-07			240	ABCG8,ABLIM2,ACTN2,ADAMTSL3,ADGRA1,ADGRG7,ADPRHL1,AIM2,ALDH1A2,ALPK2,ALPK3,ANKH,ANKRD23,ANKS1B,APC2,APOA4,ASZ1,ATP1A2,ATP2A1,ATP6V1B1,ATP8A2,BAIAP2L2,BLK,BPIFB1,BTBD11,C10orf71,CACHD1,CACNA1S,CACNG6,CAMK2A,CAPN13,CAPN3,CASQ1,CASQ2,CAVIN4,CCDC141,CCL28,CDCP1,CDH10,CDH17,CDH9,CDHR2,CDHR5,CFTR,CHAD,CHI3L1,CHL1,CHRND,CHRNG,CITED1,CKM,CKMT1A/CKMT1B,CLCA1,CLCA4,CLDN3,CLSTN3,COL10A1,COL26A1,CPE,CPNE4,CR…
Cancer,Neurological Disease,Organismal Injury and Abnormalities	Grade 4 malignant glioma	1.12e-07			240	ABCG8,ABLIM2,ACTN2,ADAMTSL3,ADGRA1,ADGRG7,ADPRHL1,AIM2,ALDH1A2,ALPK2,ALPK3,ANKH,ANKRD23,ANKS1B,APC2,APOA4,ASZ1,ATP1A2,ATP2A1,ATP6V1B1,ATP8A2,BAIAP2L2,BLK,BPIFB1,BTBD11,C10orf71,CACHD1,CACNA1S,CACNG6,CAMK2A,CAPN13,CAPN3,CASQ1,CASQ2,CAVIN4,CCDC141,CCL28,CDCP1,CDH10,CDH17,CDH9,CDHR2,CDHR5,CFTR,CHAD,CHI3L1,CHL1,CHRND,CHRNG,CITED1,CKM,CKMT1A/CKMT1B,CLCA1,CLCA4,CLDN3,CLSTN3,COL10A1,COL26A1,CPE,CPNE4,CR…
Cancer,Neurological Disease,Organismal Injury and Abnormalities	Grade 4 astrocytoma	1.12e-07			240	ABCG8,ABLIM2,ACTN2,ADAMTSL3,ADGRA1,ADGRG7,ADPRHL1,AIM2,ALDH1A2,ALPK2,ALPK3,ANKH,ANKRD23,ANKS1B,APC2,APOA4,ASZ1,ATP1A2,ATP2A1,ATP6V1B1,ATP8A2,BAIAP2L2,BLK,BPIFB1,BTBD11,C10orf71,CACHD1,CACNA1S,CACNG6,CAMK2A,CAPN13,CAPN3,CASQ1,CASQ2,CAVIN4,CCDC141,CCL28,CDCP1,CDH10,CDH17,CDH9,CDHR2,CDHR5,CFTR,CHAD,CHI3L1,CHL1,CHRND,CHRNG,CITED1,CKM,CKMT1A/CKMT1B,CLCA1,CLCA4,CLDN3,CLSTN3,COL10A1,COL26A1,CPE,CPNE4,CR…
Cancer,Organismal Injury and Abnormalities,Reproductive System Disease	Tumorigenesis of reproductive tract	1.17e-07			274	ABCG5,ABLIM2,ACTN2,ADAMTSL3,ADGRG7,AGR2,ALDH1A2,ALDOB,ALPK2,ALPK3,ALPP,AMPD1,ANKH,ANKS1B,ANO5,ANXA13,AOC1,APOA1,APOA4,ART1,ASZ1,ATP10B,ATP1A2,ATP2A1,ATP6V1B1,ATP8A2,BAIAP2L2,BDH1,BMP7,BNIP5,BPIFB1,BST1,BTBD11,C2,C7,CACHD1,CACNB2,CACNG1,CACNG6,CAP2,CAPN13,CASQ1,CCDC141,CDH10,CDH17,CDH9,CDS1,CDX2,CEACAM18,CFTR,CHI3L1,CHL1,CIDEA,CLCA1,CLCA4,CLDN3,CLDN7,CLRN3,CLSTN3,CMTM8,COL26A1,CPE,CYP4F12,DEGS2,DE…
Cardiovascular System Development and Function,Cellular Development,Cellular Growth and Proliferation,Embryonic Development,Organ Development,Organismal Development,Skeletal and Muscular System Development and Function,Tissue Development	Generation of cardiomyocytes	1.17e-07			11	ACTN2,ALPK2,ALPK3,CAV3,CAVIN4,CSRP3,MYH6,MYO18B,TCAP,TTN,XIRP1
Cancer,Neurological Disease,Organismal Injury and Abnormalities	Grade 1-4 astrocytoma	1.18e-07			241	ABCG8,ABLIM2,ACTN2,ADAMTSL3,ADGRA1,ADGRG7,ADPRHL1,AIM2,ALDH1A2,ALPK2,ALPK3,ANKH,ANKRD23,ANKS1B,APC2,APOA4,ASZ1,ATP1A2,ATP2A1,ATP6V1B1,ATP8A2,BAIAP2L2,BLK,BPIFB1,BTBD11,C10orf71,CACHD1,CACNA1S,CACNG6,CAMK2A,CAPN13,CAPN3,CASQ1,CASQ2,CAVIN4,CCDC141,CCL28,CDCP1,CDH10,CDH17,CDH9,CDHR2,CDHR5,CFTR,CHAD,CHI3L1,CHL1,CHRND,CHRNG,CITED1,CKM,CKMT1A/CKMT1B,CLCA1,CLCA4,CLDN3,CLSTN3,COL10A1,COL26A1,CPE,CPNE4,CR…
Cardiovascular System Development and Function,Organ Morphology,Organismal Development	Morphology of heart	1.2e-07			62	ACTN2,ALDH1A2,C10orf71,CACNA1S,CACNB2,CASQ2,CAV3,CAVIN4,CCN3,CHGA,CKM,CKMT2,CSRP3,DES,DLX3,FABP3,GUCY2C,HIF3A,HSD11B2,HSPB7,IL11,LDB3,LMOD2,MB,Mcpt4,MLIP,MME,MYBPC2,MYH14,MYH6,MYH7,MYL3,MYLK2,MYOD1,MYOM1,MYOZ2,MYPN,NOG,NOS2,OBSCN,OVOL2,PDE9A,PITX2,PPARGC1A,PPP1R3C,PROX1,PTEN,RET,Retnla,SCN5A,SGCG,SHH,SLC2A4,SMYD1,TCAP,THBS4,TLL1,TNNC1,TRIM54,TRIM55,TTN,XIRP1
Cancer,Organismal Injury and Abnormalities,Reproductive System Disease	Female genital tract cancer	1.21e-07			269	ABCG5,ABLIM2,ACTN2,ADAMTSL3,ADGRG7,AGR2,ALDH1A2,ALDOB,ALPK2,ALPK3,ALPP,AMPD1,ANKH,ANKS1B,ANO5,ANXA13,AOC1,APOA1,APOA4,ART1,ASZ1,ATP10B,ATP1A2,ATP2A1,ATP6V1B1,ATP8A2,BAIAP2L2,BDH1,BMP7,BNIP5,BPIFB1,BST1,BTBD11,C2,C7,CACHD1,CACNB2,CACNG1,CACNG6,CAP2,CAPN13,CASQ1,CCDC141,CDH10,CDH17,CDH9,CDS1,CDX2,CEACAM18,CFTR,CHI3L1,CHL1,CIDEA,CLCA1,CLCA4,CLDN3,CLDN7,CLRN3,CLSTN3,CMTM8,COL26A1,CPE,CYP4F12,DEGS2,DE…
Cardiovascular Disease,Cardiovascular System Development and Function,Organ Morphology,Organismal Development,Organismal Injury and Abnormalities	Hypertrophy of left ventricle	1.3e-07			15	CACNA1S,CACNB2,CASQ2,CAV3,CHGA,CKM,CKMT2,MB,MME,MYH7,MYL3,NOS2,PPARGC1A,TNNC1,TTN
Cancer,Organismal Injury and Abnormalities,Reproductive System Disease	Female genital neoplasm	1.33e-07			274	ABCG5,ABLIM2,ACTN2,ADAMTSL3,ADGRG7,AGR2,ALDH1A2,ALDOB,ALPK2,ALPK3,ALPP,AMPD1,ANKH,ANKS1B,ANO5,ANXA13,AOC1,APOA1,APOA4,ART1,ASZ1,ATP10B,ATP1A2,ATP2A1,ATP6V1B1,ATP8A2,BAIAP2L2,BDH1,BMP7,BNIP5,BPIFB1,BST1,BTBD11,C2,C7,CACHD1,CACNB2,CACNG1,CACNG6,CAP2,CAPN13,CASQ1,CCDC141,CDH10,CDH17,CDH9,CDS1,CDX2,CEACAM18,CFTR,CHI3L1,CHL1,CIDEA,CLCA1,CLCA4,CLDN3,CLDN7,CLRN3,CLSTN3,CMTM8,COL26A1,CPE,CYP4F12,DEGS2,DE…
Inflammatory Disease	Chronic inflammatory disorder	1.4e-07			81	ACHE,ACTA1,ADGRA1,ALPK2,ALPP,AMPD1,APOA1,ART1,BDNF,BGLAP,BLK,BTNL2,C2,C3orf52,CA3,CACNG1,CD177,CFTR,CHI3L1,CHRNG,CKM,CKMT1A/CKMT1B,COL10A1,COMP,CXCL6,CYP2C9,DMBT1,DPP4,DUOX2,DUOXA2,F5,GPR55,GUCY2C,HCAR2,HLA-A,HNF4G,IGFBP5,ITGB7,JAKMIP1,KCNA7,KCNC3,KHDC1L,LGALS4,LGR4,Mcpt1,Mcpt2,MCTP2,MFSD2A,MGAM,MME,MUCL3,MYBPC2,MYL7,NKX2-3,NOS2,NOX1,NR5A2,PDE3B,PIGR,PTPRT,RBP7,REG3A,REG3G,RET,RIPK3,S100A9,SCN4A,…
Cancer,Organismal Injury and Abnormalities,Reproductive System Disease	Uterine cancer	1.5e-07			238	ABCG5,ABLIM2,ACTN2,ADAMTSL3,ADGRG7,ALDH1A2,ALDOB,ALPK2,ALPK3,ALPP,AMPD1,ANKH,ANKS1B,ANO5,ANXA13,APOA4,ART1,ASZ1,ATP10B,ATP1A2,ATP2A1,ATP6V1B1,ATP8A2,BAIAP2L2,BMP7,BNIP5,BPIFB1,BST1,BTBD11,C2,C7,CACHD1,CACNB2,CACNG1,CACNG6,CAP2,CAPN13,CASQ1,CCDC141,CDH10,CDH17,CDH9,CDS1,CEACAM18,CFTR,CHL1,CIDEA,CLCA4,CLDN3,CLDN7,CLSTN3,COL26A1,CYP4F12,DEGS2,DES,DKK1,DLK1,DLX1,DMBT1,DPP4,DUOX2,EEF1A2,ENPP2,EPS8L3,E…
Cardiovascular Disease,Cardiovascular System Development and Function,Organ Morphology,Organismal Development,Organismal Injury and Abnormalities	Enlargement of heart	1.51e-07			49	ACTN2,ALDH1A2,CACNA1S,CACNB2,CASQ2,CAV3,CAVIN4,CHGA,CKM,CKMT2,CSRP3,DES,FABP3,GUCY2C,HSPB7,IL11,LDB3,MB,Mcpt4,MLIP,MME,MYBPC2,MYH14,MYH6,MYH7,MYL3,MYLK2,MYOD1,MYOM1,MYOZ2,MYPN,NOS2,OBSCN,PDE9A,PITX2,PPARGC1A,PROX1,PTEN,Retnla,SCN5A,SLC2A4,SMYD1,TCAP,THBS4,TNNC1,TRIM54,TRIM55,TTN,XIRP1
Organ Development,Organ Morphology,Skeletal and Muscular System Development and Function	Mass of skeletal muscle	1.63e-07			15	APOBEC2,CKM,CKMT2,Hrc,IGFBP5,MYH1,MYH3,MYH4,MYOG,PPARGC1A,SGCA,SGCG,SLC2A4,TRIM55,TTN
Digestive System Development and Function,Gastrointestinal Disease,Organ Morphology,Organismal Development,Organismal Injury and Abnormalities	Abnormal morphology of crypt of lieberkuhn	1.64e-07			12	AGR2,CFTR,CLDN15,DKK1,GUCA2A,LYPD8,MUC2,NKX2-3,NR5A2,PPARGC1A,RIPK3,TFF2
Cancer,Organismal Injury and Abnormalities	Extrapulmonary squamous cell carcinoma	1.68e-07			183	ABCG8,ACHE,ACOT4,ACTN2,ADAMTSL3,ADGRG7,ALDOB,ALPK2,ALPK3,AMPD1,ANKS1B,ANO5,APOBEC2,ASZ1,ATP1A2,ATP8A2,BDNF,CACNA1S,CADM2,CAP2,CAVIN4,CBLN3,CCDC141,CDH10,CDH17,CDH9,CDHR2,CDX2,CEACAM18,CELA1,CFTR,CHI3L1,CHL1,CHN1,CKMT2,CLCA4,COL10A1,COL26A1,COMP,CPNE4,CSTA,CYP4F11,DES,DLX1,DLX3,DPP4,DUOX2,DUOXA2,EEF1A2,ENPP2,EXTL1,F5,FAM83B,FGF13,FIGN,FOXG1,FRMD5,FRMPD1,FUT9,GAL3ST1,GDF10,GGT6,GREB1,GRIA4,GUCY2C,H…
Cardiovascular Disease,Organismal Injury and Abnormalities	Failure of heart	1.72e-07	-1.553		29	ACHE,ATP1A2,CA3,CACNA1S,CACNB2,CDS1,CKM,CSRP3,DES,DPP4,HSPB7,IL11,KCNA7,KCNH2,MB,MME,MYH7,MYOM1,NOS2,PDE3B,PDE9A,PPARGC1A,SCN5A,SLC2A4,TFAP2B,TLL1,TNNC1,TTN,TUBB4A
Molecular Transport	Transport of molecule	1.75e-07	3.532	Increased	105	ABCG5,ABCG8,ABRA,ACHE,ACTN2,ANKH,ANO5,ANXA13,AOC1,APOA1,APOA4,ATP1A2,ATP2A1,ATP6V1B1,ATP8A2,BDNF,BMP7,CA3,CACNA1S,CACNB2,CACNG1,CAMK2A,CASQ1,CASQ2,CDCP1,CDH17,CDX2,CFTR,CHGA,CHP2,CHRND,CHRNG,CIDEA,CITED1,CLCA1,CLCA4,COMP,CPE,ENPP2,FABP2,FABP3,FGF13,GAD2,GJB1,GUCA2A,GUCA2B,HCAR2,HEPH,HJV,HLA-A,IL11,KCNC3,KCNC4,KCNH1,KCNH2,LIPG,MAPT,MB,MFSD2A,MYB,MYLK2,MYOM1,NOS2,NPC1L1,NR1I2,NR5A2,OTOP1,PAX6,PDX1,…
Cancer,Organismal Injury and Abnormalities	Intrathoracic malignant tumor	1.78e-07	0.101		215	ABCG5,ACHE,ACTN2,ADAMTSL3,ADGRG7,AGR2,AIM2,ALDH1A2,ALPK2,ALPP,ANKS1B,ANO5,ANXA13,AOC1,APOA1,APOA4,ASZ1,ATP10B,ATP1A2,ATP8A2,B4GALNT2,BAIAP2L2,BLK,BST1,C10orf71,C3orf52,C7,CACNA1S,CAPN13,CCDC141,CDH10,CDH9,CDHR2,CEACAM1,CFTR,CHGA,CHL1,CHRND,CHRNG,CITED1,CLCA1,CLCA4,CLDN3,COMP,CPE,CPNE4,CRISP2,CSTA,CYP2C9,CYP4F11,DACT2,DKK1,DLK1,DLX1,DMBT1,DMRTA1,DPP4,EEF1A2,ENPP2,ENPP3,EPS8L3,ERO1A,F5,FAM3B,FAM83B…
Cancer,Organismal Injury and Abnormalities	Thoracic neoplasm	1.8e-07	-0.63		217	ABCG5,ACHE,ACTN2,ADAMTSL3,ADGRG7,AGR2,AIM2,ALDH1A2,ALPK2,ALPP,ANKS1B,ANO5,ANXA13,AOC1,APOA1,APOA4,ASZ1,ATP10B,ATP1A2,ATP8A2,B4GALNT2,BAIAP2L2,BLK,BST1,C10orf71,C3orf52,C7,CACNA1S,CAPN13,CCDC141,CDH10,CDH9,CDHR2,CEACAM1,CFTR,CHGA,CHL1,CHRND,CHRNG,CITED1,CLCA1,CLCA4,CLDN3,COMP,CPE,CPNE4,CRISP2,CSTA,CYP2C9,CYP4F11,DACT2,DKK1,DLK1,DLX1,DMBT1,DMRTA1,DPP4,EEF1A2,ENPP2,ENPP3,EPS8L3,ERO1A,F5,FAM3B,FAM83B…
Cellular Movement	Cell movement	1.88e-07	0.34		146	2610528A11Rik,ACTA1,AGR2,AIM2,ANO5,APOA1,ATOH8,BDNF,BMP7,BST1,C2,CARD14,CAV3,CCDC141,CCL28,CCN3,CD177,CDCP1,CDX2,CEACAM1,CFTR,CHAD,CHGA,CHI3L1,CHL1,CHP2,CHST4,CLDN3,CLDN7,CMTM8,COMP,CRISP2,CXCL6,DACT2,DIRAS2,DKK1,DLK1,DLX1,DLX3,DMBT1,DPP4,EEF1A2,ENPP2,FGF13,FIGN,FOXG1,FOXJ1,FRMD5,FUT9,GAL3ST1,GJB1,GJB2,GREB1,GUCA2A,HCAR2,HLA-A,HSD11B2,IGFBP5,IL11,IRX2,ITGB7,ITPKA,KCNH1,KCNH2,KIRREL3,LAMA3,LGR4,LR…
Cancer,Gastrointestinal Disease,Organismal Injury and Abnormalities	Colon adenocarcinoma	1.92e-07			230	ABCG5,ABLIM2,ACTA1,ACTN2,ADGRA1,AIM2,ALDH1A2,ALPK2,ALPK3,AMPD1,ANKRD23,ANKS1B,ANKS4B,ANO5,ANXA13,AOC1,APOA4,APOBEC2,ART1,ATP10B,ATP1A2,ATP2A1,ATP6V1B1,BAIAP2L2,BDNF,BMP7,BNIP5,BST1,BTBD11,C10orf71,C2,C7orf57,CACHD1,CACNB2,CADM2,CAPN3,CAVIN4,CBLN3,CCDC3,CCL28,CDCP1,CDH10,CDHR5,CDS1,CDX2,CEACAM20,CHL1,CHRND,CLCA1,CLCA4,COMP,DEGS2,DMBT1,DMRTA1,DPP4,DUOX2,DUOXA2,EEF1A2,ERC2,F5,FAM124A,FAM83E,FBXO40,F…
Cancer,Gastrointestinal Disease,Hepatic System Disease,Organismal Injury and Abnormalities	Hepatobiliary system cancer	2.01e-07	1.601		240	ABCG5,ABCG8,ABLIM2,ADAMTSL3,ADGRA1,ALDOB,ALPK2,ALPP,AMPD1,ANKS1B,ANO5,AOC1,APC2,APOA1,ASZ1,ATP10B,ATP1A2,ATP8A2,BDH1,BDNF,BMP7,BTBD11,BTNL2,C10orf71,C16orf89,C7,C7orf57,CA3,CACNA1S,CACNB2,CADM2,CAMK2A,CAP2,CAPN13,CAVIN4,CCDC141,CCDC3,CCN3,CDCP1,CDH10,CDH17,CDH9,CDHR2,CDX2,CEACAM1,CELA1,CFTR,CHDH,CHN1,CHRNG,CHST4,CLCA1,CLCA4,COL10A1,COMP,CSRP3,CYP2C9,CYP4F12,DACT2,DES,DKK1,DMBT1,DUOXA2,EEF1A2,ENPP…
Cardiovascular Disease,Organismal Survival	Cardiovascular death	2.11e-07			13	CA3,CACNA1S,CACNB2,CACNG1,DPP4,KCNH2,MGAM,MME,MYH7,MYOM1,SCN5A,SLC18A1,SLC2A4
Connective Tissue Disorders,Organismal Injury and Abnormalities,Skeletal and Muscular Disorders	Articular rigidity	2.23e-07			12	MYBPC1,MYH3,MYH8,MYLPF,NEB,NOG,RYR1,SCN4A,SCN5A,TNNI2,TNNT3,TTN
Cancer,Organismal Injury and Abnormalities,Reproductive System Disease	Uterine carcinoma	2.28e-07			223	ABCG5,ABLIM2,ACTN2,ADAMTSL3,ADGRG7,ALDH1A2,ALDOB,ALPK2,ALPK3,ALPP,AMPD1,ANKH,ANKS1B,ANO5,ANXA13,ART1,ASZ1,ATP10B,ATP1A2,ATP2A1,ATP6V1B1,ATP8A2,BAIAP2L2,BMP7,BNIP5,BPIFB1,BST1,BTBD11,C2,C7,CACHD1,CACNB2,CACNG1,CACNG6,CAP2,CASQ1,CCDC141,CDH10,CDH17,CDH9,CDS1,CEACAM18,CFTR,CHL1,CIDEA,CLCA4,CLDN3,CLDN7,CLSTN3,COL26A1,CYP4F12,DES,DKK1,DLX1,DMBT1,DPP4,DUOX2,EEF1A2,ENPP2,EPS8L3,ERC2,F5,FAM83B,FGF13,FIGN…
Organismal Injury and Abnormalities,Skeletal and Muscular Disorders	Progressive muscle weakness	2.41e-07			17	ACTN2,ANO5,CAPN3,CAV3,CSRP3,DES,MAPT,MYOT,NEB,POPDC3,SCN4A,SCN5A,SGCA,SGCG,TCAP,TTN,TUBB4A
Cardiovascular Disease,Hereditary Disorder,Organismal Injury and Abnormalities	Inherited arrhythmia syndrome	2.41e-07			13	ACTN2,CACNB2,CASQ2,CAV3,KCNH2,MYH6,MYH7,PITX2,SCN5A,SLC26A4,TCAP,TRDN,TTN
Cardiovascular System Development and Function	Morphogenesis of cardiovascular system	2.42e-07	-0.422		26	ALDH1A2,ALPK2,BMP7,CHGA,COMP,MYH6,MYH7,MYL3,MYL7,MYLK2,NOG,OVOL2,PITX2,PROX1,PRRX2,PTEN,RYR1,SHH,SYNPO2L,TCAP,TNNC1,TNNI1,TTN,XIRP1,XIRP2,ZIC3
Cardiovascular Disease,Organismal Injury and Abnormalities,Skeletal and Muscular Disorders	Intrinsic cardiomyopathy	2.7e-07			36	ACTA1,ACTN2,ALPK3,CACNA1S,CACNB2,CACNG1,CASQ2,CAV3,CAVIN4,CHGA,CKM,CKMT2,CSRP3,DES,HSPB7,KCNH2,LDB3,MYBPC2,MYH6,MYH7,MYL3,MYLK2,MYOM1,MYOZ2,MYPN,OBSCN,PDE9A,PPARGC1A,PROX1,SCN5A,SLC2A4,TCAP,TNNC1,TNNC2,TRIM54,TTN
Cellular Assembly and Organization,Cellular Development,Cellular Growth and Proliferation,Embryonic Development,Organ Development,Organismal Development,Skeletal and Muscular System Development and Function,Tissue Development	Formation of myofilaments	2.82e-07			6	ACTA1,MYH2,MYOM1,PROX1,TCAP,TTN
Endocrine System Disorders,Gastrointestinal Disease,Organismal Injury and Abnormalities	Pancreatic duct disorder	2.85e-07			124	ABRA,ACTN2,ADAMTSL3,ADGRA1,ADGRG7,ADPRHL1,AGR2,AIM2,ALPK2,AMPD1,ANKS1B,ANKS4B,ATP1A2,ATP2A1,BMP7,BST1,C10orf71,C3orf52,C7,CADM2,CASQ1,CCDC141,CCN3,CDH10,CDH9,CDHR5,CFTR,CHGA,CHL1,CKM,CKMT1A/CKMT1B,CLCA4,CRISP2,CXCL6,DMBT1,DMRTA2,DPP4,DUOX2,ENPP2,ENTPD8,ERC2,F5,FAM3B,FAM83B,FGF13,FOXG1,FRMPD1,GAL3ST2,GJB2,GUCY2C,HEPH,HHIP,IGFN1,IRX2,JAKMIP1,KCNC3,KIRREL3,LGR4,LNX1,LRRC66,MGAM,MUC20,MYBPC1,MYBPC2,M…
Cancer,Gastrointestinal Disease,Organismal Injury and Abnormalities	Colorectal adenocarcinoma	2.91e-07			237	ABCG5,ABLIM2,ACTA1,ACTN2,ADGRA1,AIM2,ALDH1A2,ALPK2,ALPK3,AMPD1,ANKRD23,ANKS1B,ANKS4B,ANO5,ANXA13,AOC1,APOA4,APOBEC2,ART1,ATP10B,ATP1A2,ATP2A1,ATP6V1B1,BAIAP2L2,BDNF,BMP7,BNIP5,BST1,BTBD11,C10orf71,C2,C7,C7orf57,CACHD1,CACNB2,CADM2,CAPN3,CAVIN4,CBLN3,CCDC141,CCDC3,CCL28,CDCP1,CDH10,CDHR5,CDS1,CDX2,CEACAM20,CHL1,CHRND,CLCA1,CLCA4,COMP,CPNE4,CYP4F11,DEGS2,DMBT1,DMRTA1,DPP4,DUOX2,DUOXA2,EEF1A2,ENPP3,…
Cancer,Organismal Injury and Abnormalities	Ductal carcinoma	2.94e-07			165	ABRA,ACTN2,ADAMTSL3,ADGRA1,ADGRG7,ADPRHL1,AGR2,AIM2,ALPK2,ALPK3,ALPP,AMPD1,ANKS1B,ANKS4B,ATP1A2,ATP2A1,ATP8A2,BLK,BMP7,BST1,BTNL2,C10orf71,C16orf89,C3orf52,C7,CACNA1S,CADM2,CAMK2A,CASQ1,CCDC141,CCN3,CDH10,CDH9,CDHR5,CDX2,CELA1,CFTR,CHGA,CHL1,CHN1,CHST4,CKM,CKMT1A/CKMT1B,CLCA4,CRISP2,CXCL6,DMBT1,DMRTA2,DPP4,DUOX2,ENPP2,ENTPD8,EPS8L3,ERC2,F5,FABP2,FAM3B,FAM83B,FBXO2,FGF13,FOXG1,FRMPD1,GAL3ST2,GJB2,…
Cardiovascular Disease,Cardiovascular System Development and Function,Organ Morphology,Organismal Development,Organismal Injury and Abnormalities,Skeletal and Muscular Disorders	Primary dilated cardiomyopathy	3.12e-07			16	ACTN2,CACNB2,CAVIN4,CSRP3,DES,LDB3,MYH6,MYH7,MYL3,MYOM1,MYPN,OBSCN,SCN5A,TCAP,TNNC1,TTN
Cancer,Organismal Injury and Abnormalities,Respiratory Disease	Malignant neoplasm of respiratory system	3.17e-07	0.101		231	ABCG5,ACHE,ACTN2,ADAMTSL3,ADGRG7,AGR2,AIM2,ALDH1A2,ALDOB,ALPK2,ALPP,ANKS1B,ANO5,ANXA13,AOC1,APOA1,APOA4,ASZ1,ATP10B,ATP1A2,ATP8A2,B4GALNT2,BAIAP2L2,BLK,BST1,C10orf71,C3orf52,C7,CACNA1S,CAPN13,CCDC141,CDH10,CDH9,CDHR2,CDX2,CEACAM1,CFTR,CHGA,CHL1,CHRND,CHRNG,CITED1,CLCA1,CLCA4,CLDN3,COMP,CPE,CPNE4,CRISP2,CSTA,CYP2C9,CYP4F11,DACT2,DKK1,DLK1,DLX1,DMBT1,DMRTA1,DPP4,DUOX2,EEF1A2,ENPP2,ENPP3,EPS8L3,ERO1…
Cardiovascular Disease,Organismal Injury and Abnormalities	Syndromic arrhythmia	3.51e-07			15	ACTN2,CACNA1S,CACNB2,CACNG1,CASQ2,CAV3,KCNH2,MYH6,MYH7,PITX2,SCN5A,SLC26A4,TCAP,TRDN,TTN
Cancer,Organismal Injury and Abnormalities	Intrathoracic organ tumor	3.52e-07	-0.63		215	ABCG5,ACHE,ACTN2,ADAMTSL3,ADGRG7,AGR2,AIM2,ALDH1A2,ALPK2,ALPP,ANKS1B,ANO5,ANXA13,AOC1,APOA1,APOA4,ASZ1,ATP10B,ATP1A2,ATP8A2,B4GALNT2,BAIAP2L2,BLK,BST1,C10orf71,C3orf52,C7,CACNA1S,CAPN13,CCDC141,CDH10,CDH9,CDHR2,CEACAM1,CFTR,CHGA,CHL1,CHRND,CHRNG,CITED1,CLCA1,CLCA4,CLDN3,COMP,CPE,CPNE4,CRISP2,CSTA,CYP2C9,CYP4F11,DACT2,DKK1,DLK1,DLX1,DMBT1,DMRTA1,DPP4,EEF1A2,ENPP2,ENPP3,EPS8L3,ERO1A,F5,FAM3B,FAM83B…
Cancer,Endocrine System Disorders,Gastrointestinal Disease,Organismal Injury and Abnormalities	Pancreatic adenocarcinoma	3.56e-07			126	ABRA,ACTN2,ADAMTSL3,ADGRA1,ADGRG7,ADPRHL1,AGR2,AIM2,ALPK2,AMPD1,ANKS1B,ANKS4B,ATP1A2,ATP2A1,BMP7,BST1,C10orf71,C3orf52,C7,CADM2,CASQ1,CCDC141,CCN3,CDH10,CDH9,CDHR2,CDHR5,CFTR,CHGA,CHL1,CKM,CKMT1A/CKMT1B,CLCA4,CRISP2,CXCL6,DMBT1,DMRTA2,DPP4,DUOX2,ENPP2,ENTPD8,ERC2,F5,FAM3B,FAM83B,FGF13,FOXG1,FRMPD1,GAL3ST2,GJB2,GUCY2C,HEPH,HHIP,IGFN1,IRX2,JAKMIP1,KCNC3,KIRREL3,LGR4,LNX1,LRRC66,MGAM,MUC20,MYBPC1,MY…
Skeletal and Muscular System Development and Function	Size of muscle	3.57e-07			19	APOBEC2,BDNF,C10orf71,CASQ2,CAV3,CHRNG,KLHL40,MYH4,MYH6,MYOG,NOS2,PTEN,Retnla,RYR1,SGCG,SLC2A4,SYPL2,TNNT1,TRIM55
Cell Morphology,Organ Morphology,Skeletal and Muscular System Development and Function,Tissue Morphology	Size of muscle cells	3.61e-07			18	APOBEC2,BDNF,C10orf71,CASQ2,CAV3,CHRNG,KLHL40,MYH4,MYH6,MYOG,PTEN,Retnla,RYR1,SGCG,SLC2A4,SYPL2,TNNT1,TRIM55
Cancer,Organismal Injury and Abnormalities,Reproductive System Disease	Endometrial carcinoma	4.15e-07			208	ABCG5,ABLIM2,ACTN2,ADAMTSL3,ADGRG7,ALDH1A2,ALDOB,ALPK2,ALPK3,ALPP,AMPD1,ANKH,ANKS1B,ANO5,ANXA13,ART1,ASZ1,ATP10B,ATP1A2,ATP2A1,ATP6V1B1,ATP8A2,BAIAP2L2,BMP7,BNIP5,BPIFB1,BST1,BTBD11,C2,C7,CACHD1,CACNB2,CACNG1,CACNG6,CAP2,CASQ1,CCDC141,CDH10,CDH17,CDH9,CDS1,CEACAM18,CFTR,CHL1,CIDEA,CLCA4,CLSTN3,COL26A1,CYP4F12,DLX1,DMBT1,DPP4,DUOX2,ENPP2,EPS8L3,ERC2,F5,FAM83B,FGF13,FIGN,FOXG1,FRMD5,FRMPD1,FUT2,GAD…
Cardiovascular Disease,Hereditary Disorder,Organismal Injury and Abnormalities,Skeletal and Muscular Disorders	Familial isolated autosomal dominant noncompaction of left ventricular myocardium	4.2e-07			5	ACTN2,LDB3,MYH6,MYPN,SCN5A
Cancer,Endocrine System Disorders,Gastrointestinal Disease,Organismal Injury and Abnormalities	Pancreatic ductal adenocarcinoma	4.46e-07			123	ABRA,ACTN2,ADAMTSL3,ADGRA1,ADGRG7,ADPRHL1,AGR2,AIM2,ALPK2,AMPD1,ANKS1B,ANKS4B,ATP1A2,ATP2A1,BMP7,BST1,C10orf71,C3orf52,C7,CADM2,CASQ1,CCDC141,CCN3,CDH10,CDH9,CDHR5,CFTR,CHGA,CHL1,CKM,CKMT1A/CKMT1B,CLCA4,CRISP2,CXCL6,DMBT1,DMRTA2,DPP4,DUOX2,ENPP2,ENTPD8,ERC2,F5,FAM3B,FAM83B,FGF13,FOXG1,FRMPD1,GAL3ST2,GJB2,GUCY2C,HEPH,HHIP,IGFN1,IRX2,JAKMIP1,KCNC3,KIRREL3,LGR4,LNX1,LRRC66,MGAM,MUC20,MYBPC1,MYBPC2,M…
Cancer,Organismal Injury and Abnormalities	Genitourinary adenocarcinoma	4.65e-07			317	ABCG5,ABLIM2,ACTN2,ADAMTSL3,ADGRG7,ALDH1A2,ALDOB,ALPK2,ALPK3,ALPP,AMPD1,ANKH,ANKS1B,ANKS4B,ANO5,ANXA13,AOC1,ART1,ASZ1,ATP10B,ATP1A2,ATP2A1,ATP6V1B1,ATP8A2,BAIAP2L2,BDH1,BLK,BMP7,BNIP5,BPIFB1,BST1,BTBD11,C10orf71,C2,C3orf52,C7,CA3,CACHD1,CACNA1S,CACNB2,CACNG1,CACNG6,CADM2,CAP2,CASQ1,CASQ2,CCDC141,CDH10,CDH17,CDH9,CDS1,CDX2,CEACAM1,CEACAM18,CELA1,CFTR,CHAD,CHI3L1,CHL1,CHRNG,CKM,CKMT2,CLCA1,CLCA4,CL…
Cancer,Gastrointestinal Disease,Hepatic System Disease,Organismal Injury and Abnormalities	Liver carcinoma	4.87e-07	0.765		221	ABCG5,ABCG8,ABLIM2,ADAMTSL3,ADGRA1,ALDOB,ALPK2,ALPP,ANKS1B,ANO5,AOC1,APC2,APOA1,ASZ1,ATP10B,ATP1A2,ATP8A2,BDH1,BDNF,BMP7,BTBD11,BTNL2,C10orf71,C16orf89,C7,C7orf57,CA3,CACNA1S,CACNB2,CADM2,CAMK2A,CAP2,CAPN13,CAVIN4,CCDC141,CCDC3,CCN3,CDCP1,CDH10,CDH17,CDH9,CDHR2,CDX2,CEACAM1,CFTR,CHDH,CHRNG,CLCA1,CLCA4,COL10A1,COMP,CSRP3,CYP4F12,DACT2,DES,DMBT1,DUOXA2,EEF1A2,ENPP2,EPS8L3,ERC2,F5,FAM83B,FAM83E,FBXO…
Cancer,Organismal Injury and Abnormalities,Respiratory Disease	Lung cancer	5.02e-07	0.101		212	ABCG5,ACHE,ACTN2,ADAMTSL3,ADGRG7,AGR2,AIM2,ALDH1A2,ALPK2,ALPP,ANKS1B,ANO5,ANXA13,AOC1,APOA1,APOA4,ASZ1,ATP10B,ATP1A2,ATP8A2,B4GALNT2,BAIAP2L2,BLK,BST1,C10orf71,C3orf52,C7,CACNA1S,CAPN13,CCDC141,CDH10,CDH9,CDHR2,CEACAM1,CFTR,CHGA,CHL1,CHRND,CHRNG,CITED1,CLCA1,CLCA4,CLDN3,COMP,CPE,CPNE4,CRISP2,CSTA,CYP2C9,CYP4F11,DACT2,DKK1,DLK1,DLX1,DMBT1,DMRTA1,DPP4,EEF1A2,ENPP2,ENPP3,EPS8L3,ERO1A,F5,FAM3B,FAM83B…
Cardiovascular Disease,Hereditary Disorder,Organismal Injury and Abnormalities	Familial heart conduction disorder	5.6e-07			10	ACTN2,CACNB2,KCNH2,MYH6,MYH7,PITX2,SCN5A,SLC26A4,TCAP,TTN
Cardiovascular Disease,Hematological Disease,Hereditary Disorder,Metabolic Disease,Organismal Injury and Abnormalities	Familial hypercholesterolemia	5.62e-07			9	ABCG5,ABCG8,APOA1,CACNA1S,CACNB2,DPP4,HCAR2,NPC1L1,SORT1
Cancer,Organismal Injury and Abnormalities,Reproductive System Disease	Breast or gynecological cancer	6.3e-07			310	ABCG5,ABLIM2,ACTN2,ADAMTSL3,ADGRA1,ADGRG7,AGR2,AIM2,ALDH1A2,ALDOB,ALPK2,ALPK3,ALPP,AMPD1,ANKH,ANKS1B,ANO5,ANXA13,AOC1,APOA1,APOA4,ART1,ASZ1,ATP10B,ATP1A2,ATP2A1,ATP6V1B1,ATP8A2,BAIAP2L2,BDH1,BGLAP,BLK,BMP7,BNIP5,BPIFB1,BST1,BTBD11,C2,C3orf52,C7,CACHD1,CACNA1S,CACNB2,CACNG1,CACNG6,CAMK2A,CAP2,CAPN13,CASQ1,CCDC141,CD177,CDCP1,CDH10,CDH17,CDH9,CDS1,CDX2,CEACAM18,Ces1g,CFTR,CHI3L1,CHL1,CIDEA,CKM,CKMT…
Cardiovascular Disease,Organismal Injury and Abnormalities	Supraventricular tachycardia	6.81e-07			8	ATP1A2,CACNA1S,CACNB2,CACNG1,KCNH2,PITX2,SCN4A,SCN5A
Cancer,Organismal Injury and Abnormalities,Respiratory Disease	Lung tumor	7.06e-07	-0.401		213	ABCG5,ACHE,ACTN2,ADAMTSL3,ADGRG7,AGR2,AIM2,ALDH1A2,ALPK2,ALPP,ANKS1B,ANO5,ANXA13,AOC1,APOA1,APOA4,ASZ1,ATP10B,ATP1A2,ATP8A2,B4GALNT2,BAIAP2L2,BLK,BST1,C10orf71,C3orf52,C7,CACNA1S,CAPN13,CCDC141,CDH10,CDH9,CDHR2,CEACAM1,CFTR,CHGA,CHL1,CHRND,CHRNG,CITED1,CLCA1,CLCA4,CLDN3,COMP,CPE,CPNE4,CRISP2,CSTA,CYP2C9,CYP4F11,DACT2,DKK1,DLK1,DLX1,DMBT1,DMRTA1,DPP4,EEF1A2,ENPP2,ENPP3,EPS8L3,ERO1A,F5,FAM3B,FAM83B…
Cardiovascular System Development and Function,Organ Development,Organ Morphology	Relaxation of heart	7.4e-07	-1.188		11	ATP1A2,BDNF,CHGA,DES,GSTM2,NOS2,PVALB,SLN,SRL,THBS4,TNNC1
Cancer,Organismal Injury and Abnormalities,Reproductive System Disease	Endometrial adenocarcinoma	7.4e-07			206	ABCG5,ABLIM2,ACTN2,ADAMTSL3,ADGRG7,ALDH1A2,ALDOB,ALPK2,ALPK3,ALPP,AMPD1,ANKH,ANKS1B,ANO5,ANXA13,ART1,ASZ1,ATP10B,ATP1A2,ATP2A1,ATP6V1B1,ATP8A2,BAIAP2L2,BMP7,BNIP5,BPIFB1,BST1,BTBD11,C2,C7,CACHD1,CACNB2,CACNG1,CACNG6,CAP2,CASQ1,CCDC141,CDH10,CDH17,CDH9,CDS1,CEACAM18,CFTR,CHL1,CLCA4,CLSTN3,COL26A1,CYP4F12,DLX1,DMBT1,DPP4,DUOX2,ENPP2,EPS8L3,ERC2,F5,FAM83B,FGF13,FIGN,FOXG1,FRMD5,FRMPD1,FUT2,GAD2,GAL3…
Embryonic Development,Organ Development,Organismal Development,Skeletal and Muscular System Development and Function,Tissue Development	Myogenesis of skeletal muscle	8.02e-07			14	CACNA1S,CAPN3,CSRP3,IGFBP5,MYH14,MYLPF,MYOD1,MYOG,MYOZ2,PITX2,PPARGC1A,SYPL2,TTN,VGLL2
Cardiovascular Disease,Organismal Injury and Abnormalities	Heart conduction disorder	8.39e-07			13	ACTN2,CACNA1S,CACNB2,CACNG1,CASQ2,KCNH2,MYH6,MYH7,PITX2,SCN5A,SLC26A4,TCAP,TTN
Cancer,Organismal Injury and Abnormalities,Respiratory Disease	Laryngeal squamous cell carcinoma	9.28e-07			42	ACTN2,ALDOB,ANO5,CCDC141,CDX2,CFTR,DUOX2,F5,FAM83B,FIGN,FRMPD1,LAMA3,LY6D,MYH8,MYO1A,MYOM2,NDNF,NINL,PIGR,PKHD1L1,PNLIPRP2,PPARGC1A,PROX1,PTPRT,PYGM,REG3A,REG3G,RET,ROS1,SCN4A,SERPINI1,SI,THSD7A,TLL1,TMEM132C,TRIM54,TRIM72,TRPV6,TTN,TUBB4A,VEPH1,XIRP2
Cardiovascular Disease,Cardiovascular System Development and Function	Abnormal morphology of cardiovascular system	9.38e-07			62	ACTN2,ALDH1A2,CACNA1S,CACNB2,CASQ2,CAV3,CAVIN4,CCN3,CHGA,CKM,CKMT2,CSRP3,DES,DLX1,DLX3,ENPP2,FABP3,GUCY2C,HSPB7,IL11,LDB3,MB,Mcpt4,MLIP,MME,MYBPC2,MYH14,MYH6,MYH7,MYL3,MYLK2,MYOD1,MYOM1,MYOZ2,MYPN,NKX2-3,NOS2,NOX1,OBSCN,OVOL2,PAX8,PDE9A,PITX2,PPARGC1A,PROX1,PRRX2,PTEN,RET,Retnla,SCN5A,SGCG,SHH,SLC2A4,SMYD1,TCAP,THBS4,TLL1,TNNC1,TRIM54,TRIM55,TTN,XIRP1
Cardiovascular Disease,Cardiovascular System Development and Function,Organ Morphology,Organismal Development,Organismal Injury and Abnormalities	Abnormal morphology of heart	1.05e-06			56	ACTN2,ALDH1A2,CACNA1S,CACNB2,CASQ2,CAV3,CAVIN4,CCN3,CHGA,CKM,CKMT2,CSRP3,DES,DLX3,FABP3,GUCY2C,HSPB7,IL11,LDB3,MB,Mcpt4,MLIP,MME,MYBPC2,MYH14,MYH6,MYH7,MYL3,MYLK2,MYOD1,MYOM1,MYOZ2,MYPN,NOS2,OBSCN,OVOL2,PDE9A,PITX2,PPARGC1A,PROX1,PTEN,RET,Retnla,SCN5A,SGCG,SHH,SLC2A4,SMYD1,TCAP,THBS4,TLL1,TNNC1,TRIM54,TRIM55,TTN,XIRP1
Cell Morphology,Organ Development,Organ Morphology,Skeletal and Muscular System Development and Function,Tissue Morphology	Size of skeletal muscle cells	1.05e-06			9	APOBEC2,CAV3,CHRNG,MYH4,RYR1,SGCG,SYPL2,TNNT1,TRIM55
Embryonic Development,Organ Development,Organismal Development,Renal and Urological System Development and Function,Tissue Development	Development of metanephros	1.06e-06	0.152		13	ALDH1A2,BDNF,BMP7,CITED1,FOXD1,IL11,LGR4,NOG,PAX8,RET,SHH,TINAG,WNT6
Digestive System Development and Function,Gastrointestinal Disease,Organ Morphology,Organismal Development,Organismal Injury and Abnormalities	Abnormal morphology of large intestine	1.15e-06			11	AGR2,BDNF,CCL28,CEACAM1,CFTR,LYPD8,MLXIPL,NR5A2,SHH,USH1C,VIPR1
Protein Synthesis	Quantity of protein in blood	1.15e-06	-2.037	Decreased	41	AIM2,Akr1b7,APOA1,APOA4,B4GALNT2,BDNF,BGLAP,CAV3,CCDC3,CEACAM1,Ces1g,CPE,CXCL6,DPP4,ENPP2,FABP2,FAM3B,GUCY2C,IGFBP5,LIPG,MB,Mcpt1,MEP1A,MLXIPL,NOS2,NPC1L1,OLFM4,PAX8,PDE3B,PPARGC1A,PPP1R3C,PRAP1,PTEN,Retnla,S100A9,SGCA,SGCG,SLC16A2,SLC2A4,ST6GALNAC2,TFAP2B
Cancer,Neurological Disease,Organismal Injury and Abnormalities	Brain cancer	1.21e-06	-0.728		142	ABCG8,ABRA,ACHE,ADAMTSL3,ADGRG7,ALDH1A2,ALPK2,AMPD1,ANKS1B,ANO5,ATP10B,ATP1A2,B4GALNT2,BDNF,BLK,BMP7,BST1,C10orf71,CACHD1,CAPN13,CAPN3,CCDC141,CDCP1,CDHR2,CEACAM1,CELA1,CHDH,CHI3L1,CIDEA,CKM,CLCA1,CMTM8,COL10A1,COL26A1,CPNE4,CYP4F12,DLX3,DMBT1,DUOX2,DUOXA2,ENPP3,ENTPD8,F5,FAM3D,FAM83E,FBXO40,FOXG1,FRMD5,FRMPD1,GAD2,GMDS,GREB1,HEPH,HHIP,HSD11B2,IGFN1,INSYN1,ISX,KCNA7,KCNC3,KCNH2,KLHL40,LAMA3,LIPG,…
Cell Morphology	Size of cells	1.34e-06			45	ACHE,Akr1b7,APOBEC2,BDNF,C10orf71,CAMK2A,CASQ2,CAV3,CCDC3,CDH10,Ces1g,CFTR,CHN1,CHRNG,CIDEA,DLK1,ENPP2,FGF13,GJB1,KLHL40,KREMEN2,LGR4,MAPT,MFSD2A,MYH4,MYH6,MYOG,PAX6,PDE3B,PDX1,PPARGC1A,PTEN,PVALB,RET,Retnla,RYR1,SFTPB,SGCG,SLC2A4,SLN,SOX2,SYN1,SYPL2,TNNT1,TRIM55
Cardiovascular Disease,Cardiovascular System Development and Function,Hereditary Disorder,Organ Morphology,Organismal Development,Organismal Injury and Abnormalities,Skeletal and Muscular Disorders	Dominant dilated cardiomyopathy	1.43e-06			8	ACTN2,DES,LDB3,MYH6,MYH7,MYPN,SCN5A,TTN
Cardiovascular Disease,Hereditary Disorder,Organismal Injury and Abnormalities	Familial ventricular arrhythmia	1.43e-06			8	ACTN2,CACNB2,CASQ2,KCNH2,MYH6,SCN5A,TRDN,TTN
Cancer,Organismal Injury and Abnormalities,Reproductive System Disease	Development of genital tumor	1.43e-06			263	ABCG5,ABLIM2,ACTN2,ADAMTSL3,ADGRG7,ALDH1A2,ALDOB,ALPK2,ALPK3,ALPP,AMPD1,ANKH,ANKS1B,ANO5,ANXA13,APOA4,ART1,ASZ1,ATP10B,ATP1A2,ATP2A1,ATP6V1B1,ATP8A2,BAIAP2L2,BDH1,BMP7,BNIP5,BPIFB1,BST1,BTBD11,C2,C7,CACHD1,CACNB2,CACNG1,CACNG6,CAP2,CAPN13,CASQ1,CCDC141,CDH10,CDH17,CDH9,CDS1,CDX2,CEACAM18,CFTR,CHL1,CIDEA,CLCA4,CLDN3,CLDN7,CLRN3,CLSTN3,CMTM8,COL26A1,CPE,CYP4F12,DEGS2,DES,DIRAS2,DKK1,DLK1,DLX1,DMBT1…
Cancer,Organismal Injury and Abnormalities,Reproductive System Disease	Female genital tract adenocarcinoma	1.54e-06			237	ABCG5,ABLIM2,ACTN2,ADAMTSL3,ADGRG7,ALDH1A2,ALDOB,ALPK2,ALPK3,ALPP,AMPD1,ANKH,ANKS1B,ANO5,ANXA13,ART1,ASZ1,ATP10B,ATP1A2,ATP2A1,ATP6V1B1,ATP8A2,BAIAP2L2,BDH1,BMP7,BNIP5,BPIFB1,BST1,BTBD11,C2,C7,CACHD1,CACNB2,CACNG1,CACNG6,CAP2,CASQ1,CCDC141,CDH10,CDH17,CDH9,CDS1,CDX2,CEACAM18,CFTR,CHL1,CLCA4,CLDN3,CLDN7,CLRN3,CLSTN3,CMTM8,COL26A1,CPE,CYP4F12,DES,DIRAS2,DKK1,DLX1,DMBT1,DPP4,DUOX2,EEF1A2,ENPP2,EPS8L…
Cancer,Gastrointestinal Disease,Organismal Injury and Abnormalities	Colorectal carcinoma	1.62e-06			238	ABCG5,ABLIM2,ACTA1,ACTN2,ADGRA1,AIM2,ALDH1A2,ALPK2,ALPK3,AMPD1,ANKRD23,ANKS1B,ANKS4B,ANO5,ANXA13,AOC1,APOA4,APOBEC2,ART1,ATP10B,ATP1A2,ATP2A1,ATP6V1B1,BAIAP2L2,BDNF,BMP7,BNIP5,BST1,BTBD11,C10orf71,C2,C7,C7orf57,CACHD1,CACNB2,CADM2,CAPN3,CAVIN4,CBLN3,CCDC141,CCDC3,CCL28,CDCP1,CDH10,CDHR5,CDS1,CDX2,CEACAM1,CEACAM20,CHL1,CHRND,CLCA1,CLCA4,COMP,CPNE4,CYP4F11,DEGS2,DMBT1,DMRTA1,DPP4,DUOX2,DUOXA2,EEF1A…
Cellular Assembly and Organization,Cellular Development,Cellular Growth and Proliferation,Embryonic Development,Organ Development,Organismal Development,Skeletal and Muscular System Development and Function,Tissue Development	Formation of thin filaments	1.63e-06			4	ACTA1,PROX1,TCAP,TTN
Cardiovascular Disease,Organismal Injury and Abnormalities,Skeletal and Muscular Disorders	Cardiac fibrillation	1.66e-06			19	ACHE,ACTN2,ATP1A2,CACNA1S,CACNB2,CACNG1,CHI3L1,KCNA7,KCNH2,MYBPC2,MYH6,MYL4,NPC1L1,PITX2,SCN4A,SCN5A,SLC2A4,TTN,TUBB4A
Cardiovascular Disease,Cardiovascular System Development and Function,Organ Morphology,Organismal Development	Mass of heart	1.69e-06			17	CASQ2,CAV3,CKM,CSRP3,FABP3,GUCY2C,HSD11B2,MME,MYH6,PDE9A,PPARGC1A,PPP1R3C,SGCG,SLC2A4,THBS4,TRIM55,TTN
Cancer,Gastrointestinal Disease,Hepatic System Disease,Organismal Injury and Abnormalities	Liver cancer	1.85e-06	1.601		224	ABCG5,ABCG8,ABLIM2,ADAMTSL3,ADGRA1,ALDOB,ALPK2,ALPP,ANKS1B,ANO5,AOC1,APC2,APOA1,ASZ1,ATP10B,ATP1A2,ATP8A2,BDH1,BDNF,BMP7,BTBD11,BTNL2,C10orf71,C16orf89,C7,C7orf57,CA3,CACNA1S,CACNB2,CADM2,CAMK2A,CAP2,CAPN13,CAVIN4,CCDC141,CCDC3,CCN3,CDCP1,CDH10,CDH17,CDH9,CDHR2,CDX2,CEACAM1,CFTR,CHDH,CHRNG,CLCA1,CLCA4,COL10A1,COMP,CSRP3,CYP2C9,CYP4F12,DACT2,DES,DKK1,DMBT1,DUOXA2,EEF1A2,ENPP2,EPS8L3,ERC2,F5,FAM83B…
Cancer,Organismal Injury and Abnormalities,Reproductive System Disease	Female genital carcinoma	1.86e-06			247	ABCG5,ABLIM2,ACTN2,ADAMTSL3,ADGRG7,ALDH1A2,ALDOB,ALPK2,ALPK3,ALPP,AMPD1,ANKH,ANKS1B,ANO5,ANXA13,ART1,ASZ1,ATP10B,ATP1A2,ATP2A1,ATP6V1B1,ATP8A2,BAIAP2L2,BDH1,BMP7,BNIP5,BPIFB1,BST1,BTBD11,C2,C7,CACHD1,CACNB2,CACNG1,CACNG6,CAP2,CASQ1,CCDC141,CDH10,CDH17,CDH9,CDS1,CDX2,CEACAM18,CFTR,CHL1,CIDEA,CLCA1,CLCA4,CLDN3,CLDN7,CLRN3,CLSTN3,CMTM8,COL26A1,CPE,CYP4F12,DES,DIRAS2,DKK1,DLX1,DMBT1,DPP4,DUOX2,EEF1A2…
Cardiovascular Disease,Organismal Injury and Abnormalities	Ventricular tachycardia	1.9e-06			12	ACHE,CASQ2,KCNA7,KCNH2,MYH7,MYLK2,RYR1,SCN4A,SCN5A,TCAP,TRDN,TTN
Cardiovascular Disease,Cardiovascular System Development and Function,Organ Morphology,Organismal Development,Organismal Injury and Abnormalities	Ventricular hypertrophy	1.97e-06			17	CACNA1S,CACNB2,CASQ2,CAV3,CHGA,CKM,CKMT2,MB,MME,MYH7,MYL3,MYLK2,NOS2,PPARGC1A,Retnla,TNNC1,TTN
Cardiovascular Disease,Hereditary Disorder,Metabolic Disease,Organismal Injury and Abnormalities	Hereditary Wolff-Parkinson-White syndrome	2.23e-06			9	ACTN2,KCNH2,MYH6,MYH7,PITX2,SCN5A,SLC26A4,TCAP,TTN
Cancer,Gastrointestinal Disease,Organismal Injury and Abnormalities	Hepatobiliary neoplasm	2.3e-06	1.016		261	ABCG5,ABCG8,ABLIM2,ACTA1,ADAMTSL3,ADGRA1,ALDOB,ALPK2,ALPP,AMPD1,ANKS1B,ANO5,AOC1,APC2,APOA1,ASZ1,ATOH8,ATP10B,ATP1A2,ATP8A2,BDH1,BDNF,BMP7,BPIFB1,BTBD11,BTNL2,C10orf71,C16orf89,C7,C7orf57,CA3,CACNA1S,CACNB2,CADM2,CAMK2A,CAP2,CAPN13,CAVIN4,CCDC141,CCDC3,CCN3,CDCP1,CDH10,CDH17,CDH9,CDHR2,CDX2,CEACAM1,CELA1,CFTR,CHDH,CHL1,CHN1,CHRNG,CHST4,CKMT2,CLCA1,CLCA4,COL10A1,COMP,CPNE4,CSRP3,CYP2C9,CYP4F12,DAC…
Cancer,Organismal Injury and Abnormalities	Cancer of head	2.4e-06	-0.728		174	ABCG8,ABRA,ACHE,ACTN2,ADAMTSL3,ADGRG7,ALDH1A2,ALPK2,AMPD1,ANKS1B,ANO5,ATP10B,ATP1A2,B4GALNT2,BDNF,BLK,BMP7,BST1,C10orf71,CACHD1,CAPN13,CAPN3,CARD14,CCDC141,CDCP1,CDHR2,CEACAM1,CELA1,CFTR,CHDH,CHI3L1,CHN1,CIDEA,CKM,CLCA1,CMTM8,COL10A1,COL26A1,CPNE4,CSTA,CYP4F11,CYP4F12,DLX1,DLX3,DMBT1,DPP4,DUOX2,DUOXA2,ENPP2,ENPP3,ENTPD8,F5,FAM3D,FAM83E,FBXO40,FGF13,FIGN,FOXG1,FRMD5,FRMPD1,GAD2,GDF10,GMDS,GREB1,GR…
Endocrine System Disorders,Metabolic Disease,Organismal Injury and Abnormalities	Insulin resistance	2.42e-06	-0.451		31	ABCG5,ACHE,Akr1b7,ANKRD2,APOA1,BDNF,BGLAP,BLK,BMP7,CA3,CACNG6,CEACAM1,Ces1g,COX6A2,CPE,CSTA,DPP4,HCAR2,MGAM,MLXIPL,NPC1L1,PDE3B,PDX1,PPARGC1A,PPP1R3A,PPP1R3C,PTEN,SCN5A,SLC2A4,TFAP2B,TRIM72
Cancer,Organismal Injury and Abnormalities,Respiratory Disease	Lung carcinoma	2.76e-06	-0.625		201	ABCG5,ACTN2,ADAMTSL3,ADGRG7,AGR2,AIM2,ALDH1A2,ALPK2,ALPP,ANKS1B,ANO5,ANXA13,AOC1,APOA1,APOA4,ASZ1,ATP10B,ATP1A2,ATP8A2,B4GALNT2,BAIAP2L2,BLK,BST1,C10orf71,C3orf52,C7,CACNA1S,CAPN13,CCDC141,CDH10,CDH9,CDHR2,CEACAM1,CFTR,CHGA,CHL1,CHRND,CHRNG,CITED1,CLCA1,CLCA4,CLDN3,COMP,CPE,CPNE4,CRISP2,CSTA,CYP2C9,CYP4F11,DKK1,DLK1,DLX1,DMBT1,DMRTA1,DPP4,EEF1A2,ENPP2,ENPP3,EPS8L3,ERO1A,F5,FAM3B,FAM83B,FOXD1,FRMP…
Cellular Function and Maintenance,Skeletal and Muscular System Development and Function	Relaxation of muscle cells	2.76e-06	-0.555		6	BDNF,PVALB,SLN,SRL,TNNC1,TNNI1
Cancer,Organismal Injury and Abnormalities	Malignant neoplasm of aerodigestive tract	3.25e-06			130	ABCG8,ACTN2,ADAMTSL3,ADGRA1,AIM2,ALDOB,AMPD1,ANKS1B,ANO5,BDNF,CACNA1S,CARD14,CCDC141,CDH10,CDH9,CDHR2,CDX2,CFTR,CHGA,CHI3L1,CHN1,COL10A1,CPE,CSTA,CYP4F11,DLX1,DPP4,DUOX2,DUOXA2,EEF1A2,ENPP2,F5,FABP3,FAM3B,FAM83B,FGF13,FIGN,FOXG1,FRMPD1,GAL3ST1,GDF10,GRIA4,HLA-A,IGFBP5,IGFN1,ITGB7,KCNH1,KIRREL3,KLHL41,LAMA3,LDB3,LRRTM2,LY6D,MAPT,MFSD2A,MGAM,MUCL3,MYB,MYH1,MYH14,MYH7,MYH8,MYL1,MYO1A,MYO7B,MYOG,MYOM…
Cancer,Organismal Injury and Abnormalities	Development of adenocarcinoma	3.26e-06	0.543		282	ABCG5,ABLIM2,ACTN2,ADAMTSL3,ADGRG7,AGR2,ALDH1A2,ALDOB,ALPK2,ALPK3,ALPP,AMPD1,ANKH,ANKS1B,ANO5,ANXA13,AOC1,ART1,ASZ1,ATP10B,ATP1A2,ATP2A1,ATP6V1B1,ATP8A2,B4GALNT2,BAIAP2L2,BDH1,BLK,BMP7,BNIP5,BPIFB1,BST1,BTBD11,C2,C3orf52,C7,CACHD1,CACNA1S,CACNB2,CACNG1,CACNG6,CADM2,CAP2,CASQ1,CCDC141,CDH10,CDH17,CDH9,CDS1,CDX2,CEACAM18,CFTR,CHL1,CHRND,CLCA1,CLCA4,CLDN3,CLDN7,CLRN3,CLSTN3,CMTM8,COL26A1,CPE,CRISP2,…
Cellular Movement	Migration of cells	3.32e-06	0.683		129	2610528A11Rik,ACTA1,AIM2,APOA1,ATOH8,BDNF,BMP7,BST1,C2,CARD14,CCDC141,CCL28,CCN3,CD177,CDCP1,CDX2,CEACAM1,CFTR,CHGA,CHI3L1,CHL1,CHP2,CHST4,CLDN3,CLDN7,CMTM8,COMP,CXCL6,DACT2,DIRAS2,DKK1,DLK1,DLX1,DLX3,DMBT1,DPP4,EEF1A2,ENPP2,FGF13,FIGN,FOXG1,FOXJ1,FRMD5,GAL3ST1,GJB1,GJB2,GREB1,GUCA2A,HCAR2,HLA-A,HSD11B2,IGFBP5,IL11,IRX2,ITGB7,ITPKA,KCNH1,KCNH2,KIRREL3,LAMA3,LGR4,LTB4R2,LY6D,MAPT,Mcpt1,Mcpt4,MEP1B…
Cancer,Organismal Injury and Abnormalities,Reproductive System Disease	Uterine endometrioid carcinoma	3.7e-06			200	ABCG5,ABLIM2,ACTN2,ADAMTSL3,ADGRG7,ALDH1A2,ALDOB,ALPK2,ALPK3,AMPD1,ANKH,ANKS1B,ANO5,ANXA13,ART1,ASZ1,ATP10B,ATP1A2,ATP2A1,ATP6V1B1,ATP8A2,BAIAP2L2,BMP7,BNIP5,BPIFB1,BTBD11,C2,C7,CACHD1,CACNB2,CACNG1,CACNG6,CAP2,CASQ1,CCDC141,CDH10,CDH17,CDH9,CDS1,CEACAM18,CFTR,CHL1,CLCA4,CLSTN3,COL26A1,CYP4F12,DMBT1,DPP4,DUOX2,ENPP2,EPS8L3,ERC2,F5,FAM83B,FGF13,FIGN,FOXG1,FRMD5,FRMPD1,FUT2,GAD2,GAL3ST1,GREB1,GRIA4…
Developmental Disorder,Organismal Injury and Abnormalities,Skeletal and Muscular Disorders	Nemaline myopathy	3.74e-06			9	ACTA1,KLHL40,KLHL41,LMOD3,MYO18B,MYPN,NEB,TNNT1,TNNT3
Cardiovascular Disease,Organismal Injury and Abnormalities	Infarction	3.85e-06			33	ACHE,ACTA1,AIM2,APOA1,ATP1A2,BDNF,CA3,CACNA1S,CACNB2,CACNG1,CAMK2A,CAV3,CYP2C9,EEF1A2,F5,HCAR2,HLA-A,KCNA7,LGALS2,MAPT,MB,Mcpt4,MGAM,MME,NOS2,NPC1L1,PDE3B,SERPINI1,SLC18A1,SLC2A4,SLC8A3,TNNC1,TUBB4A
Cardiovascular Disease,Cardiovascular System Development and Function,Organ Morphology,Organismal Development,Organismal Injury and Abnormalities	Abnormal morphology of heart ventricle	3.92e-06			21	CASQ2,CAV3,CCN3,CHGA,CKM,CKMT2,CSRP3,DES,HSPB7,LDB3,MYH6,NOS2,OVOL2,PDE9A,PITX2,PPARGC1A,SGCG,SLC2A4,TLL1,TRIM54,TTN
Cardiovascular Disease,Organismal Injury and Abnormalities	Supraventricular arrhythmia	3.93e-06			18	ACHE,ATP1A2,CACNA1S,CACNB2,CACNG1,CHI3L1,KCNA7,KCNH2,MYBPC2,MYH6,MYL4,NPC1L1,PITX2,SCN4A,SCN5A,SLC2A4,TTN,TUBB4A
Cardiovascular Disease,Organismal Injury and Abnormalities	Isolated heart disease	3.95e-06			6	ACTN2,LDB3,MYH6,MYL3,MYPN,SCN5A
Cancer,Organismal Injury and Abnormalities,Reproductive System Disease	Endometrioid endometrial adenocarcinoma	3.96e-06			199	ABCG5,ABLIM2,ACTN2,ADAMTSL3,ADGRG7,ALDH1A2,ALDOB,ALPK2,ALPK3,AMPD1,ANKH,ANKS1B,ANO5,ANXA13,ART1,ASZ1,ATP10B,ATP1A2,ATP2A1,ATP6V1B1,ATP8A2,BAIAP2L2,BMP7,BNIP5,BPIFB1,BTBD11,C2,C7,CACHD1,CACNB2,CACNG1,CACNG6,CAP2,CASQ1,CCDC141,CDH10,CDH17,CDH9,CDS1,CEACAM18,CFTR,CHL1,CLCA4,CLSTN3,COL26A1,CYP4F12,DMBT1,DPP4,DUOX2,ENPP2,EPS8L3,ERC2,F5,FAM83B,FGF13,FIGN,FOXG1,FRMD5,FRMPD1,FUT2,GAD2,GAL3ST1,GREB1,GRIA4…
Hereditary Disorder,Organismal Injury and Abnormalities	Digenic disease	4.2e-06			8	CAV3,GJB2,KCNH2,MYH7,MYLK2,PPP1R3A,SCN5A,SLC6A20
Developmental Disorder,Hereditary Disorder,Organismal Injury and Abnormalities,Skeletal and Muscular Disorders	Hereditary limb-girdle muscular dystrophy	4.28e-06			11	ANO5,CAPN3,CAV3,CSRP3,DES,MYOT,POPDC3,SGCA,SGCG,TCAP,TTN
Cancer,Organismal Injury and Abnormalities	Endometrioid carcinoma	4.4e-06			217	ABCG5,ABLIM2,ACTN2,ADAMTSL3,ADGRG7,ALDH1A2,ALDOB,ALPK2,ALPK3,AMPD1,ANKH,ANKS1B,ANO5,ANXA13,ART1,ASZ1,ATP10B,ATP1A2,ATP2A1,ATP6V1B1,ATP8A2,BAIAP2L2,BDH1,BMP7,BNIP5,BPIFB1,BTBD11,C2,C7,CACHD1,CACNB2,CACNG1,CACNG6,CAP2,CASQ1,CCDC141,CDH10,CDH17,CDH9,CDS1,CEACAM18,CFTR,CHL1,CLCA4,CLDN3,CLDN7,CLRN3,CLSTN3,COL26A1,CPE,CYP4F12,DIRAS2,DMBT1,DPP4,DUOX2,ENPP2,EPS8L3,ERC2,F5,FAM83B,FGF13,FIGN,FOXG1,FRMD5,FR…
Organismal Injury and Abnormalities	Visceromegaly	4.54e-06			57	ACTN2,ALDH1A2,CACNA1S,CACNB2,CASQ2,CAV3,CAVIN4,CFTR,CHGA,CKM,CKMT2,CSRP3,DES,DLK1,DPP4,FABP3,GUCY2C,HSD11B2,HSPB7,IL11,LDB3,MB,Mcpt4,MLIP,MME,MYBPC2,MYH14,MYH6,MYH7,MYL3,MYLK2,MYOD1,MYOM1,MYOZ2,MYPN,NOS2,NR1I2,OBSCN,PDE9A,PDX1,PITX2,PPARGC1A,PROX1,PTEN,Retnla,RIPK3,SCN5A,SLC22A1,SLC2A4,SMYD1,TCAP,THBS4,TNNC1,TRIM54,TRIM55,TTN,XIRP1
Neurological Disease,Organismal Injury and Abnormalities	Cerebral disorder	4.73e-06	0.806		157	ABCG8,ABRA,ACHE,ADAMTSL3,ADGRG7,AIM2,ALDH1A2,ALPK2,AMPD1,ANKS1B,ANO5,APC2,APOA1,ATP10B,ATP1A2,B4GALNT2,BDNF,BMP7,BST1,C10orf71,CA3,CACHD1,CACNA1S,CACNB2,CAMK2A,CAPN13,CAPN3,CCDC141,CDCP1,CDHR2,CEACAM1,CELA1,CHDH,CHL1,CHRND,CIDEA,CKMT1A/CKMT1B,CLCA1,CLSTN3,CMTM8,COL10A1,COL26A1,CPNE4,CYP4F12,DLX3,DMRTA2,DUOX2,DUOXA2,ENPP3,ENTPD8,F5,FABP3,FAM3D,FAM83E,FBXO40,FRMD5,FRMPD1,GAD2,GMDS,GREB1,GRIA4,HEPH,…
Cancer,Organismal Injury and Abnormalities	Upper aerodigestive tract carcinoma	5.06e-06			127	ABCG8,ACTN2,ADAMTSL3,ADGRA1,AIM2,ALDOB,AMPD1,ANKS1B,ANO5,BDNF,CACNA1S,CARD14,CCDC141,CDH10,CDH9,CDHR2,CDX2,CFTR,CHGA,CHI3L1,CHN1,COL10A1,CPE,CSTA,CYP4F11,DLX1,DPP4,DUOX2,DUOXA2,EEF1A2,ENPP2,F5,FABP3,FAM3B,FAM83B,FGF13,FIGN,FOXG1,FRMPD1,GAL3ST1,GDF10,GRIA4,HLA-A,IGFBP5,IGFN1,ITGB7,KCNH1,KIRREL3,KLHL41,LAMA3,LDB3,LRRTM2,LY6D,MAPT,MFSD2A,MGAM,MUCL3,MYH1,MYH14,MYH7,MYH8,MYL1,MYO1A,MYO7B,MYOG,MYOM2,ND…
Hereditary Disorder,Organismal Injury and Abnormalities,Skeletal and Muscular Disorders	Familial myotonic disorder	5.18e-06			9	ATP2A1,CACNB2,KCNH2,LDB3,MYH6,MYOG,SCN4A,SCN5A,TTN
Cancer,Organismal Injury and Abnormalities,Respiratory Disease	Lung squamous cell carcinoma	5.38e-06			58	ADAMTSL3,ALDH1A2,ALPK2,ASZ1,ATP1A2,BLK,BST1,CACNA1S,CAPN13,CDH10,CDH9,CFTR,CHL1,CHRNG,DLX1,DMBT1,DMRTA1,HEPH,HLA-A,IGFN1,ISX,KLHL1,LRRC66,MUC20,MYH1,MYH3,NEB,NFE2L3,NRAP,OTOP1,PADI1,PANK1,PCDH10,PDE3B,PDX1,PKHD1L1,POPDC3,PTEN,PTK6,PTPRH,REG3A,RET,ROS1,RYR1,SI,SLC8A3,SOX2,TCEAL7,TLL1,TMEM132C,TNFAIP8L3,TNN,TNNT1,TNR,TNXB,TTN,TUBB4A,USH1C
Cardiovascular Disease,Organismal Injury and Abnormalities,Skeletal and Muscular Disorders	Atrial fibrillation	5.43e-06			17	ACHE,ATP1A2,CACNA1S,CACNB2,CACNG1,CHI3L1,KCNA7,KCNH2,MYBPC2,MYL4,NPC1L1,PITX2,SCN4A,SCN5A,SLC2A4,TTN,TUBB4A
Cardiovascular Disease,Hereditary Disorder,Organismal Injury and Abnormalities,Skeletal and Muscular Disorders	Familial restrictive cardiomyopathy	5.52e-06			6	ACTA1,MYH6,MYH7,MYL3,MYPN,TTN
Gastrointestinal Disease,Organismal Injury and Abnormalities	Esophageal lesion	6.53e-06			51	ABCG8,ADGRA1,AIM2,ALDOB,BDNF,CDH10,CDH9,CDX2,CPE,CXCL6,EEF1A2,F5,FABP3,FAM3B,GAL3ST1,HLA-A,ITGB7,KCNH1,MGAM,MUC2,MYB,MYL1,NFE2L3,NR5A2,NRK,NT5C1A,OTUD7A,PDE2A,PPP1R3A,PPP1R3C,PTEN,PTK6,PTPRT,RBP1,RET,ROS1,S100A9,SCN4A,SCN5A,SHH,SI,SLC26A4,SOX6,TLL1,TMEM132C,TNN,TSPAN1,TTN,TUBB4A,UNC5CL,ZIC3
Carbohydrate Metabolism	Quantity of carbohydrate	6.66e-06	1.217		43	ACTA1,Akr1b7,APOA1,APOA4,BDNF,BGLAP,CCDC3,CDS1,CHGA,CIDEA,CKM,CPE,EEF1A2,ENPP2,FABP2,FABP3,GAD2,GJB1,HSD11B2,IGFBP5,LIPG,Mcpt4,MFSD2A,MLXIPL,MYOG,NHLRC1,NOG,NOS2,NPC1L1,OLFM4,PANK1,PDE3B,PDX1,PPARGC1A,PPP1R3A,PPP1R3C,PROX1,PTEN,RYR1,SFTPB,SLC22A1,SLC2A4,VTCN1
Embryonic Development,Organ Development,Organismal Development,Renal and Urological System Development and Function,Tissue Development	Development of metanephric bud	6.86e-06	0.152		11	ALDH1A2,BDNF,BMP7,CITED1,FOXD1,IL11,LGR4,NOG,RET,SHH,WNT6
Cellular Growth and Proliferation,Organ Development,Tissue Development	Proliferation of intestinal epithelial cells	7.07e-06	0.218		9	CDHR5,CLDN15,GUCA2A,GUCY2C,LGR4,MUC2,NLRP6,PTEN,VIPR1
Gastrointestinal Disease,Organismal Injury and Abnormalities	Chronic bowel disorder	7.08e-06			12	CD177,DUOXA2,ITGB7,KHDC1L,LGALS4,Mcpt1,Mcpt2,MFSD2A,MYL7,NOS2,REG3A,REG3G
Cardiovascular System Development and Function,Organ Development,Organ Morphology,Skeletal and Muscular System Development and Function	Relaxation of cardiac muscle	7.43e-06	-0.152		8	ATP1A2,BDNF,DES,GSTM2,PVALB,SLN,SRL,TNNC1
Organismal Injury and Abnormalities	Lithiasis	8e-06			13	ABCG5,ABCG8,CA3,CACNA1S,CACNB2,CPE,MYPN,NR5A2,SLC3A1,SLC51A,SLC7A9,SORT1,UGT1A1
Cancer,Endocrine System Disorders,Organismal Injury and Abnormalities	Extrapancreatic neuroendocrine tumor	8.28e-06			148	ABCG5,ACHE,ADGRG7,ALDH1A2,ANKH,ANKS1B,ANO5,APC2,APOA4,ATP10B,ATP1A2,ATP8A2,BDNF,BLK,BST1,C10orf71,C7,CACNA1S,CAMK2A,CCDC141,CDH10,CDHR2,CHDH,CHGA,CHL1,CHRNG,CLCA1,CLCA4,COL26A1,COMP,CPNE4,CRISP2,CYP2C9,CYP4F11,DLX1,DMBT1,DMRTA2,ENPP2,ENPP3,EPS8L3,EXTL1,F5,FAM3B,FAM83B,FOXD1,FRMPD1,GJB1,GLDC,GRIA4,GSPT2,GUCA2A,GUCY2C,HEPH,HHATL,HNF4G,HSD11B2,IGFN1,IRX2,KIRREL3,KLHL1,KREMEN2,LMOD2,LRRTM2,MGAM,MGAT4…
Cardiovascular Disease,Organismal Injury and Abnormalities	Atrial flutter	8.51e-06			10	ACHE,ATP1A2,CACNA1S,CACNB2,CACNG1,KCNH2,PITX2,SCN4A,SCN5A,TUBB4A
Gastrointestinal Disease,Inflammatory Disease,Inflammatory Response,Organismal Injury and Abnormalities	Chronic colitis	8.6e-06			11	CD177,DUOXA2,KHDC1L,LGALS4,Mcpt1,Mcpt2,MFSD2A,MYL7,NOS2,REG3A,REG3G
Hereditary Disorder,Organismal Injury and Abnormalities,Skeletal and Muscular Disorders	Familial myofibrillar myopathy	8.73e-06			5	DES,LDB3,MYOT,TTN,UNC45B
Cardiovascular System Development and Function,Cellular Function and Maintenance,Organ Development,Organ Morphology,Skeletal and Muscular System Development and Function	Relaxation of cardiomyocytes	8.73e-06	-0.152		5	BDNF,PVALB,SLN,SRL,TNNC1
Digestive System Development and Function	Development of digestive system	8.78e-06	-0.478		33	AGR2,ALDH1A2,BDNF,BGLAP,BMP7,CDX2,CELA1,CFTR,COL10A1,DKK1,DLX1,DLX3,FOXJ1,HNF4G,LAMA3,LGR4,NKX2-3,NR5A2,OVOL2,PAX6,PCSK6,PDE3B,PDX1,PITX2,PKLR,PRRX2,PTEN,RET,SHH,SOX2,Tcf7,TFCP2L1,WNT6
Endocrine System Disorders,Gastrointestinal Disease,Metabolic Disease,Organismal Injury and Abnormalities	Diabetic complication	8.81e-06			38	ACHE,ACTA1,Akr1c12/Akr1c13,AOC1,ATP10B,BDH1,BDNF,C7,CA3,CACNA1S,CACNB2,CAPN3,CDS1,CHI3L1,COL10A1,DKK1,DPP4,GLDC,GMDS,GSTA5,KCNH2,MFSD2A,MLXIPL,MME,PDE2A,PDE3B,PKLR,PRRX2,RAPGEF5,RASD2,SCN5A,SMYD1,SOX2,SYNPO2L,TFCP2L1,TNNT3,UGT2B10,WNT6
Gastrointestinal Disease,Hepatic System Disease,Organismal Injury and Abnormalities	Liver lesion	8.91e-06	0.879		258	ABCG5,ABCG8,ABLIM2,ACTA1,ADAMTSL3,ADGRA1,ALDOB,ALPK2,ALPP,AMPD1,ANKS1B,ANO5,AOC1,APC2,APOA1,ASZ1,ATOH8,ATP10B,ATP1A2,ATP2A1,ATP8A2,BDH1,BDNF,BMP7,BPIFB1,BTBD11,BTNL2,C10orf71,C16orf89,C7,C7orf57,CA3,CACNA1S,CACNB2,CADM2,CAMK2A,CAP2,CAPN13,CAVIN4,CCDC141,CCDC3,CCL28,CCN3,CDCP1,CDH10,CDH17,CDH9,CDHR2,CDX2,CEACAM1,CFTR,CHDH,CHL1,CHRNG,CKMT2,CLCA1,CLCA4,COL10A1,COMP,CPNE4,CSRP3,CXCL6,CYP2C9,CYP4F12,D…
Digestive System Development and Function	Development of gastrointestinal tract	8.96e-06	-0.555		25	AGR2,BDNF,BMP7,CDX2,CFTR,COL10A1,DKK1,DLX1,DLX3,FOXJ1,LAMA3,LGR4,NKX2-3,OVOL2,PAX6,PCSK6,PDX1,PITX2,PRRX2,RET,SHH,SOX2,Tcf7,TFCP2L1,WNT6
Cancer,Endocrine System Disorders,Organismal Injury and Abnormalities	Neuroendocrine tumor	9.1e-06			150	ABCG5,ACHE,ADGRG7,ALDH1A2,ANKH,ANKS1B,ANO5,APC2,APOA4,ATP10B,ATP1A2,ATP8A2,BDNF,BLK,BST1,C10orf71,C7,CACNA1S,CAMK2A,CCDC141,CDH10,CDHR2,CDX2,CHDH,CHGA,CHL1,CHRNG,CLCA1,CLCA4,COL26A1,COMP,CPNE4,CRISP2,CYP2C9,CYP4F11,DLX1,DMBT1,DMRTA2,ENPP2,ENPP3,EPS8L3,EXTL1,F5,FAM3B,FAM83B,FOXD1,FRMPD1,GJB1,GLDC,GRIA4,GSPT2,GUCA2A,GUCY2C,HEPH,HHATL,HNF4G,HSD11B2,IGFN1,IRX2,KIRREL3,KLHL1,KREMEN2,LMOD2,LRRTM2,MGAM,…
Cancer,Organismal Injury and Abnormalities,Renal and Urological Disease	Bladder carcinoma	9.24e-06			99	ACHE,ADAMTSL3,ADPRHL1,ALDH1A2,ALPK3,ANKH,ANKS1B,APC2,ASZ1,ATP1A2,ATP8A2,CACNA1S,CARD14,CCDC141,CDHR5,CELA1,CFTR,CHRNG,CHST4,CLCA1,CLDN15,CYP4F12,DLX3,DMBT1,DMRTA2,EXTL1,F5,FIGN,FOXG1,GRIA4,GSTA5,HJV,HLA-A,IRX2,KCNC4,KLHL1,KLHL31,KREMEN2,LAMA3,MGAT4C,MLIP,MORC1,MPZ,MUC13,MYH6,MYLK2,MYO7B,MYOM1,MYOT,MYPN,NEB,NFE2L3,NHLRC1,NLRP6,NOG,NOS2,NR5A2,OBSCN,OTOP1,PAMR1,PCDH10,PCDH19,PDE3B,PDX1,PITX2,PKHD1L1…
Digestive System Development and Function,Gastrointestinal Disease	Abnormal morphology of midgut	9.57e-06			13	AGR2,CFTR,CLDN15,ITGB7,MLXIPL,NKX2-3,PDX1,PTEN,PTK6,SHH,SLC51A,USH1C,VIPR1
Organismal Development,Organismal Injury and Abnormalities	Abnormal morphology of thoracic cavity	9.79e-06			62	ACTN2,ALDH1A2,ATP2A1,CACNA1S,CACNB2,CASQ2,CAV3,CAVIN4,CCN3,CFTR,CHGA,CKM,CKMT2,COL10A1,CSRP3,DES,DLX3,FABP3,GUCY2C,HSPB7,IL11,LDB3,MB,Mcpt4,MLIP,MME,MYBPC2,MYH14,MYH6,MYH7,MYL3,MYLK2,MYOD1,MYOM1,MYOZ2,MYPN,NOS2,OBSCN,OVOL2,PDE9A,PITX2,PPARGC1A,PROX1,PRRX2,PTEN,RET,Retnla,RIPK3,SCN5A,SFTPB,SGCG,SHH,SLC2A4,SMYD1,TCAP,THBS4,TLL1,TNNC1,TRIM54,TRIM55,TTN,XIRP1
Neurological Disease	Dyskinesia	1.02e-05			51	ACHE,ACTN2,ANKRD2,ANKS1B,APOA4,ATP2A1,BDNF,C7,C7orf57,CAMK2A,CASQ1,CASQ2,CDS1,CHI3L1,CHN1,CHRND,CHRNG,DIRAS2,EEF1A2,FGF13,FOXG1,GAD2,GAL3ST1,GPR88,KCNC3,KCNH2,LRRN1,MB,MGAT4C,MYH7,MYOM2,MYOZ2,PPARGC1A,PPP1R3A,PVALB,RASD2,RYR1,SCN4A,SCN5A,SERPINI1,SLC2A4,SORT1,SOX2,SPOCK3,ST8SIA2,TNNC2,TNNI2,TNNT1,TNR,VIPR1,ZNF385B
Cardiovascular Disease,Hereditary Disorder,Organismal Injury and Abnormalities,Skeletal and Muscular Disorders	Familial ventricular fibrillation	1.02e-05			6	ACTN2,CACNB2,KCNH2,MYH6,SCN5A,TTN
Cell Morphology,Organ Morphology,Organismal Injury and Abnormalities,Skeletal and Muscular Disorders,Skeletal and Muscular System Development and Function,Tissue Morphology	Abnormal morphology of skeletal muscle cells	1.06e-05			8	ACTA1,CAV3,CHRNG,MYH4,PPARGC1A,RYR1,SGCA,SYPL2
Cancer,Gastrointestinal Disease,Organismal Injury and Abnormalities	Development of digestive organ tumor	1.06e-05	0.17		291	ABCG5,ABLIM2,ACTA1,ACTN2,ADGRA1,AIM2,ALDH1A2,ALPK2,ALPK3,ALPP,AMPD1,ANKRD2,ANKRD23,ANKS1B,ANKS4B,ANO5,ANXA13,AOC1,APOA1,APOA4,APOBEC2,ART1,ATP10B,ATP1A2,ATP2A1,ATP6V1B1,BAIAP2L2,BDNF,BLK,BMP7,BNIP5,BST1,BTBD11,C10orf71,C2,C7,C7orf57,CACHD1,CACNA1S,CACNB2,CADM2,CAP2,CAPN3,CAVIN4,CBLN3,CCDC141,CCDC3,CCL28,CDCP1,CDH10,CDH9,CDHR2,CDHR5,CDS1,CDX2,CEACAM1,CEACAM20,CELA1,CHDH,CHGA,CHL1,CHRND,CKMT1A/CKMT…
Digestive System Development and Function,Embryonic Development,Endocrine System Development and Function,Organ Development,Organismal Development,Tissue Development	Development of pancreas	1.07e-05			11	ALDH1A2,BGLAP,CELA1,HNF4G,NR5A2,PAX6,PCSK6,PDE3B,PDX1,PKLR,SHH
Cellular Growth and Proliferation	Proliferation of gastrointestinal cells	1.07e-05	0.186		11	CDHR5,CLDN15,GUCA2A,GUCY2C,LGR4,MUC2,NKX2-3,NLRP6,PTEN,TFF2,VIPR1
Carbohydrate Metabolism,Cellular Function and Maintenance,Small Molecule Biochemistry	Homeostasis of D-glucose	1.09e-05			21	BGLAP,CAV3,CCDC3,CEACAM1,Ces1g,CIDEA,CPE,CSRP3,DUSP29,FAM3B,IGFBP5,MLXIPL,NOS2,PAX6,PDE3B,PDX1,PPARGC1A,PPP1R3C,SLC2A4,TFAP2B,VIPR1
Cancer,Gastrointestinal Disease,Organismal Injury and Abnormalities	Esophageal cancer	1.1e-05			47	ABCG8,ADGRA1,AIM2,ALDOB,BDNF,CDH10,CDH9,CDX2,CPE,EEF1A2,F5,FABP3,FAM3B,GAL3ST1,HLA-A,ITGB7,KCNH1,MGAM,MYB,MYL1,NFE2L3,NR5A2,NRK,NT5C1A,OTUD7A,PDE2A,PPP1R3A,PPP1R3C,PTEN,PTK6,PTPRT,RBP1,RET,ROS1,S100A9,SCN4A,SCN5A,SHH,SOX6,TLL1,TMEM132C,TNN,TSPAN1,TTN,TUBB4A,UNC5CL,ZIC3
Cancer,Gastrointestinal Disease,Hepatic System Disease,Organismal Injury and Abnormalities	Liver tumor	1.16e-05	1.016		248	ABCG5,ABCG8,ABLIM2,ACTA1,ADAMTSL3,ADGRA1,ALDOB,ALPK2,ALPP,AMPD1,ANKS1B,ANO5,AOC1,APC2,APOA1,ASZ1,ATOH8,ATP10B,ATP1A2,ATP8A2,BDH1,BDNF,BMP7,BPIFB1,BTBD11,BTNL2,C10orf71,C16orf89,C7,C7orf57,CA3,CACNA1S,CACNB2,CADM2,CAMK2A,CAP2,CAPN13,CAVIN4,CCDC141,CCDC3,CCN3,CDCP1,CDH10,CDH17,CDH9,CDHR2,CDX2,CEACAM1,CFTR,CHDH,CHL1,CHRNG,CKMT2,CLCA1,CLCA4,COL10A1,COMP,CPNE4,CSRP3,CYP2C9,CYP4F12,DACT2,DES,DKK1,DMBT1…
Molecular Transport	Transport of ion	1.3e-05	1.5		40	ACTN2,ANKH,ANO5,ATP1A2,ATP2A1,ATP6V1B1,BDNF,CA3,CACNA1S,CACNB2,CACNG1,CAMK2A,CASQ1,CASQ2,CFTR,CHP2,CHRND,CHRNG,CLCA1,CLCA4,FGF13,GJB1,HEPH,KCNC3,KCNC4,KCNH1,KCNH2,MYB,OTOP1,ROS1,RYR1,SCN4A,SCN5A,SLC10A2,SLC22A1,SLC26A4,SLC8A3,SLN,TRPV6,TTYH1
Skeletal and Muscular System Development and Function	Relaxation of muscle	1.32e-05	0.022		11	ATP1A2,ATP2A1,BDNF,DES,GSTM2,PVALB,SLN,SRL,TNNC1,TNNI1,TNNT1
Cell Morphology,Organismal Injury and Abnormalities	Hypertrophy of cells	1.34e-05			27	BDNF,BMP7,CAV3,CSRP3,IL11,Mcpt4,MLIP,MPZ,MYH6,MYOD1,MYOM1,MYOZ2,NOG,NOS2,NOX1,PAX8,PDE9A,PDX1,PPARGC1A,PTEN,Retnla,SGCG,SLC2A4,TCAP,TRDN,TRIM55,TTN
Cell Morphology,Nervous System Development and Function,Tissue Morphology	Size of neurons	1.35e-05			13	ACHE,BDNF,CAMK2A,CDH10,CHN1,FGF13,MAPT,PAX6,PPARGC1A,PTEN,PVALB,RET,SYN1
Cell Morphology,Cellular Assembly and Organization,Skeletal and Muscular System Development and Function	Structural integrity of sarcomere	1.39e-05			3	PPARGC1A,TCAP,TTN
Cellular Assembly and Organization	Sliding of actin filaments	1.39e-05			3	MYBPC1,MYH6,TTN
Cell Morphology,Cellular Assembly and Organization,Organ Morphology,Skeletal and Muscular System Development and Function,Tissue Morphology	Morphology of myofilaments	1.39e-05			3	CAV3,LMOD2,NEB
Cardiovascular Disease,Cardiovascular System Development and Function,Organ Morphology,Organismal Development,Organismal Injury and Abnormalities,Skeletal and Muscular Disorders	Dilated cardiomyopathy	1.4e-05			28	ACTN2,CACNA1S,CACNB2,CAV3,CAVIN4,CHGA,CKM,CKMT2,CSRP3,DES,HSPB7,LDB3,MYBPC2,MYH6,MYH7,MYL3,MYOM1,MYPN,OBSCN,PDE9A,PPARGC1A,PROX1,SCN5A,SLC2A4,TCAP,TNNC1,TRIM54,TTN
Organismal Injury and Abnormalities	Fatigue	1.53e-05	-1.567		12	ACHE,ATP2A1,FABP3,MB,PPARGC1A,SCN4A,SCN5A,SLC2A4,SLC8A3,SMTNL1,TUBB4A,UGT1A1
Cancer,Neurological Disease,Organismal Injury and Abnormalities	Malignant brain glioma	1.56e-05			130	ABCG8,ABRA,ACHE,ADAMTSL3,ADGRG7,ALDH1A2,ALPK2,AMPD1,ANKS1B,ANO5,ATP10B,ATP1A2,B4GALNT2,BDNF,BMP7,BST1,C10orf71,CACHD1,CAPN13,CAPN3,CCDC141,CDCP1,CDHR2,CEACAM1,CELA1,CHDH,CIDEA,CLCA1,CMTM8,COL10A1,COL26A1,CPNE4,CYP4F12,DLX3,DUOX2,DUOXA2,ENPP3,ENTPD8,F5,FAM3D,FAM83E,FBXO40,FRMD5,FRMPD1,GAD2,GMDS,GREB1,HEPH,HHIP,IGFN1,INSYN1,ISX,KCNA7,KCNC3,KCNH2,KLHL40,LAMA3,LIPG,LRRN1,MFSD2A,MGAM,MPZ,MUC3A,MYB,MYB…
Neurological Disease	Neurological signs	1.61e-05	-0.169		57	ACHE,ACTN2,ANKRD2,ANKS1B,APOA1,APOA4,ATP2A1,BDNF,C7,C7orf57,CAMK2A,CASQ1,CASQ2,CDS1,CHI3L1,CHN1,CHRND,CHRNG,DIRAS2,EEF1A2,FGF13,FOXG1,GAD2,GAL3ST1,GPR88,GRIA4,HCAR2,KCNC3,KCNH2,LRRN1,MAPT,MB,MGAT4C,MME,MYH7,MYOM2,MYOZ2,PPARGC1A,PPP1R3A,PVALB,RASD2,RYR1,SCN4A,SCN5A,SERPINI1,SLC26A4,SLC2A4,SORT1,SOX2,SPOCK3,ST8SIA2,TNNC2,TNNI2,TNNT1,TNR,VIPR1,ZNF385B
Cardiovascular Disease,Neurological Disease,Organismal Injury and Abnormalities	Stroke	1.62e-05			23	ACHE,APOA1,ATP1A2,CA3,CACNA1S,CACNB2,CACNG1,CHRND,CHRNG,F5,FABP3,HCAR2,KCNH2,MAPT,MGAM,NOS2,NPC1L1,PDE3B,S100A9,SCN5A,SLC18A1,SLC2A4,TUBB4A
Cancer,Organismal Injury and Abnormalities,Renal and Urological Disease	Bladder cancer	1.67e-05			102	ACHE,ADAMTSL3,ADPRHL1,ALDH1A2,ALPK3,ANKH,ANKS1B,APC2,ASZ1,ATP1A2,ATP8A2,CACNA1S,CARD14,CCDC141,CDHR5,CELA1,CFTR,CHRND,CHRNG,CHST4,CLCA1,CLDN15,CYP4F12,DLX3,DMBT1,DMRTA2,EXTL1,F5,FIGN,FOXG1,GJB2,GRIA4,GSTA5,HJV,HLA-A,IRX2,KCNC4,KLHL1,KLHL31,KREMEN2,LAMA3,MGAT4C,MLIP,MORC1,MPZ,MUC13,MYH6,MYLK2,MYO7B,MYOM1,MYOT,MYPN,NEB,NFE2L3,NHLRC1,NLRP6,NOG,NOS2,NR5A2,OBSCN,OTOP1,PAMR1,PCDH10,PCDH19,PDE3B,PDX1,PI…
Cell Morphology,Organ Morphology,Skeletal and Muscular System Development and Function,Tissue Morphology	Morphology of sarcomere	1.7e-05			7	HSPB7,NEB,PDE2A,PPARGC1A,TRIM54,TTN,XIRP1
Developmental Disorder,Organismal Injury and Abnormalities,Skeletal and Muscular Disorders	Centronuclear myopathy	1.74e-05			8	APOBEC2,CAV3,MYOD1,RYR1,SGCA,TNNT1,TRIM72,TTN
Cancer,Organismal Injury and Abnormalities	Hematological or lymphatic system tumor	1.75e-05	-0.776		182	ABCG5,ABCG8,ACHE,ADAMTSL3,AGR2,AIM2,ALDH1A2,ALPK2,ALPP,ANKH,ANKS1B,ANO5,APC2,ATP1A2,ATP6V1B1,ATP8A2,B4GALNT2,BDNF,BGLAP,BMP7,BTNL2,C10orf71,C3orf52,C7,CACHD1,CADM2,CAMK2A,CARD14,CAV3,CDCP1,CDH10,CDH9,CDHR5,CFTR,CHGA,CHI3L1,CHL1,CHN1,CHRND,CKMT2,CLCA1,CLCA4,CLDN7,CXCL6,CYP2C9,CYP4F11,DES,DKK1,DMBT1,DPP4,EEF1A2,ENPP2,ENPP3,EPS8L3,ERC2,F5,FAM3B,FBXO2,FBXO40,FOXD1,FOXG1,FRMPD1,GAD2,GMDS,GREB1,GSPT2,G…
Cancer,Organismal Injury and Abnormalities	Breast or gastric cancer	1.91e-05			276	ABCG5,ABLIM2,ACTN2,ADAMTSL3,ADGRA1,ADGRG7,AGR2,AIM2,ALDH1A2,ALPK2,ALPK3,ALPP,AMPD1,ANKRD2,ANKRD23,ANKS1B,AOC1,APOA1,ART1,ATP1A2,ATP2A1,ATP6V1B1,ATP8A2,BDH1,BDNF,BGLAP,BLK,BMP7,BNIP5,BTBD11,C10orf71,C2,C3orf52,C7orf57,CACHD1,CACNA1S,CACNB2,CAMK2A,CAP2,CCDC141,CD177,CDCP1,CDH10,CDH9,CDHR2,CDS1,CDX2,CELA1,Ces1g,CFTR,CHDH,CHGA,CHI3L1,CHL1,CKM,CKMT1A/CKMT1B,CKMT2,CLCA1,CLCA4,CLDN3,CLDN7,CLRN3,CMTM8,CO…
Lipid Metabolism,Small Molecule Biochemistry	Homeostasis of lipid	1.96e-05			20	ABCG5,ABCG8,APOA1,APOA4,CAV3,Ces1g,CIDEA,FABP2,FABP3,LIPG,MFSD2A,MLXIPL,NPC1L1,NR5A2,PPARGC1A,RBP1,SFTPB,SLC10A2,SLC51A,TLCD2
Cardiovascular Disease,Organismal Injury and Abnormalities,Skeletal and Muscular Disorders	Persistent atrial fibrillation	2.06e-05			7	ATP1A2,KCNA7,KCNH2,MYBPC2,SCN5A,SLC2A4,TTN
Cardiovascular Disease,Organismal Injury and Abnormalities	Acute coronary event	2.09e-05			17	APOA1,CA3,CACNA1S,CACNB2,CACNG1,KCNA7,KCNH2,MB,MME,MYH7,MYOM1,NOS2,PDE3B,SCN5A,SLC2A4,TNNC1,TUBB4A
Cancer,Organismal Injury and Abnormalities,Reproductive System Disease	Uterine serous carcinoma	2.09e-05			21	C7,CACNB2,CLDN3,CLDN7,DES,DKK1,EEF1A2,ENPP2,FOXD1,GDF10,HEPH,IGFBP5,MOXD1,NAP1L3,NFE2L3,PTEN,SLC2A4,THBS4,TNNT1,TNXB,TUBB4A
Nervous System Development and Function,Skeletal and Muscular System Development and Function	Motor function	2.1e-05	-1.001		14	ACHE,BDNF,CAP2,FABP3,HLA-A,HSD11B2,KCNC3,MAPT,MFSD2A,MPZ,NOG,PAX6,PPARGC1A,SOX2
Cellular Compromise,Organismal Injury and Abnormalities	Dysfunction of muscle cells	2.16e-05			4	DPP4,ENPP2,MYH6,PPARGC1A
Cellular Growth and Proliferation,Organ Development	Proliferation of intestinal cells	2.2e-05	0.6		10	CDHR5,CLDN15,GUCA2A,GUCY2C,LGR4,MUC2,NKX2-3,NLRP6,PTEN,VIPR1
Cancer,Neurological Disease,Organismal Injury and Abnormalities	Gliomatosis cerebri	2.23e-05			129	ABCG8,ABRA,ACHE,ADAMTSL3,ADGRG7,ALDH1A2,ALPK2,AMPD1,ANKS1B,ANO5,ATP10B,ATP1A2,B4GALNT2,BDNF,BMP7,BST1,C10orf71,CACHD1,CAPN13,CAPN3,CCDC141,CDCP1,CDHR2,CEACAM1,CELA1,CHDH,CIDEA,CLCA1,CMTM8,COL10A1,COL26A1,CPNE4,CYP4F12,DLX3,DUOX2,DUOXA2,ENPP3,ENTPD8,F5,FAM3D,FAM83E,FBXO40,FRMD5,FRMPD1,GAD2,GMDS,GREB1,HEPH,HHIP,IGFN1,INSYN1,ISX,KCNA7,KCNC3,KCNH2,KLHL40,LAMA3,LIPG,LRRN1,MFSD2A,MGAM,MPZ,MUC3A,MYB,MYB…
Digestive System Development and Function,Gastrointestinal Disease,Organ Morphology,Organismal Development,Organismal Injury and Abnormalities	Abnormal morphology of colon	2.37e-05			8	BDNF,CCL28,CEACAM1,CFTR,LYPD8,NR5A2,SHH,USH1C
Lipid Metabolism,Molecular Transport,Small Molecule Biochemistry	Concentration of triacylglycerol	2.39e-05	-0.951		29	ABCG8,Akr1b7,APOA1,APOA4,BDNF,BGLAP,CAV3,CCDC3,CEACAM1,Ces1g,CIDEA,DLK1,GUCY2C,HCAR2,LIPG,MFSD2A,MLXIPL,NOS2,NPC1L1,NR1I2,PANK1,PDE3B,PPARGC1A,PPP1R3C,PTEN,SLC22A1,SLC51A,SORT1,TM6SF2
Nucleic Acid Metabolism,Small Molecule Biochemistry	Metabolism of nucleotide	2.45e-05	1.96		35	AMPD1,APOA1,ART1,ATP1A2,ATP6V1B1,BMP7,BST1,CFTR,CKM,DKK1,ENPP3,ENTPD8,GMDS,GUCA2B,GUCY2C,GZMH,HCAR2,MAPT,MYH3,MYH6,MYH7,MYH8,NOS2,NT5C1A,PANK1,PDE2A,PDE3B,PDE9A,PDX1,PKLR,PPARGC1A,RYR1,SULT1B1,SULT1C2,VIPR1
Skeletal and Muscular System Development and Function	Force generation	2.49e-05	1.982		7	ATP1A2,CASQ1,NEB,PPARGC1A,SGCA,SMTNL1,TNNC1
Cellular Assembly and Organization,Tissue Development	Fibrogenesis	2.53e-05	2.263	Increased	37	ACTA1,ACTN2,APOA1,CAPN3,CASQ1,CASQ2,CAV3,CEACAM1,DES,DKK1,FABP3,FGF13,KLHL41,LDB3,LMOD2,MAPT,MME,MYH2,MYH6,MYOM1,MYOM2,MYOZ2,MYPN,NEB,OBSCN,PROX1,RET,SYNPO2L,TCAP,TFF2,TMEFF2,TNN,TPPP,TTN,TUBB4A,VIL1,XIRP1
Neurological Disease,Skeletal and Muscular Disorders	Neuromuscular disease	2.55e-05			69	ACHE,ACTA1,ACTN2,ANKRD2,ANKS1B,APOA4,ATP1A2,ATP2A1,BDNF,BTNL2,C7,C7orf57,CA3,CAMK2A,CAPN3,CASQ1,CASQ2,CDS1,CHGA,CHI3L1,CHN1,CHRND,DIRAS2,EEF1A2,FGF13,FOXG1,GAD2,GPR88,GUCY2C,HCAR2,KCNA7,KCNC3,KCNH2,LDB3,LRRN1,MAPT,MB,MGAT4C,MYH7,MYOM2,MYOZ2,NOS2,PACRG,PPARGC1A,PPP1R3A,PVALB,RASD2,RET,RYR1,SCN4A,SCN5A,SERPINI1,SLC2A4,SORT1,SOX2,SPOCK3,ST8SIA2,SYN1,TFAP2B,TNNC2,TNNI2,TNNT1,TNR,TNXB,TOX3,TRIM31,TTN,…
Carbohydrate Metabolism,Molecular Transport,Small Molecule Biochemistry	Concentration of D-glucose	2.76e-05	0.396		29	Akr1b7,APOA1,APOA4,BDNF,BGLAP,CCDC3,CHGA,CIDEA,CPE,ENPP2,FABP3,GAD2,HSD11B2,IGFBP5,MLXIPL,NOG,NOS2,NPC1L1,OLFM4,PANK1,PDE3B,PDX1,PPARGC1A,PPP1R3C,PROX1,PTEN,SLC22A1,SLC2A4,VTCN1
Skeletal and Muscular Disorders	Isolated myopathy	2.9e-05			6	ACTN2,LDB3,MYH6,MYL3,MYPN,SCN5A
Cardiovascular Disease,Organismal Injury and Abnormalities	Paroxysmal supraventricular tachycardia	2.9e-05			6	CACNA1S,CACNB2,CACNG1,KCNH2,SCN4A,SCN5A
Nucleic Acid Metabolism,Small Molecule Biochemistry	Metabolism of purine nucleotide	3.02e-05			14	ART1,ATP1A2,ATP6V1B1,BST1,ENPP3,GMDS,MYH3,MYH6,MYH7,MYH8,NT5C1A,PANK1,PDE2A,PDE9A
Gastrointestinal Disease,Inflammatory Disease	Inflammatory Bowel Disease	3.05e-05			34	BTNL2,C3orf52,CACNG1,CD177,CKM,CKMT1A/CKMT1B,DMBT1,DUOX2,DUOXA2,F5,GPR55,GUCY2C,HNF4G,ITGB7,JAKMIP1,KHDC1L,LGALS4,LGR4,Mcpt1,Mcpt2,MFSD2A,MYBPC2,MYL7,NKX2-3,NOS2,NOX1,NR5A2,PTPRT,REG3A,REG3G,RET,RIPK3,SLC10A2,TRABD2B
Nucleic Acid Metabolism	Metabolism of nucleic acid component or derivative	3.09e-05	2.18	Increased	39	ACOT4,AMPD1,APOA1,ART1,ATP1A2,ATP6V1B1,B4GALNT2,BMP7,BST1,CFTR,CKM,CYP2C9,DKK1,ENPP3,ENTPD8,GLDC,GMDS,GUCA2B,GUCY2C,GZMH,HCAR2,MAPT,MYH3,MYH6,MYH7,MYH8,NOS2,NT5C1A,PANK1,PDE2A,PDE3B,PDE9A,PDX1,PKLR,PPARGC1A,RYR1,SULT1B1,SULT1C2,VIPR1
Cancer,Endocrine System Disorders,Organismal Injury and Abnormalities	Neuroendocrine carcinoma	3.1e-05			131	ABCG5,ACHE,ADGRG7,ALDH1A2,ANKH,ANKS1B,ANO5,APC2,APOA4,ATP10B,ATP1A2,ATP8A2,BST1,C10orf71,C7,CACNA1S,CCDC141,CDH10,CDHR2,CDX2,CHGA,CHRNG,CLCA1,CLCA4,COMP,CPNE4,CRISP2,CYP2C9,CYP4F11,DLX1,DMBT1,DMRTA2,ENPP2,ENPP3,EPS8L3,EXTL1,F5,FAM3B,FAM83B,FOXD1,FRMPD1,GLDC,GRIA4,GSPT2,GUCA2A,GUCY2C,HEPH,HNF4G,IGFN1,IRX2,KIRREL3,KLHL1,KREMEN2,LRRTM2,MGAM,MGAT4C,MME,MORC1,MOXD1,MPZ,MUCL3,MYBPC1,MYBPC2,MYH1,MYH14,M…
Cancer,Organismal Injury and Abnormalities,Reproductive System Disease	Breast or ovarian cancer	3.11e-05			194	ABCG5,ABLIM2,ACTN2,ADAMTSL3,ADGRA1,ADGRG7,AGR2,AIM2,ALDH1A2,ALPK2,ALPK3,ALPP,AMPD1,ANKS1B,AOC1,APOA1,ATP2A1,ATP6V1B1,ATP8A2,BDH1,BGLAP,BLK,BMP7,BNIP5,BTBD11,C2,C3orf52,CACNA1S,CACNB2,CAMK2A,CD177,CDCP1,CDH10,CDS1,CDX2,Ces1g,CFTR,CHI3L1,CHL1,CKM,CKMT2,CLCA1,CLCA4,CLDN3,CLDN7,CLRN3,CMTM8,COL26A1,CPE,CPNE4,DIRAS2,DKK1,DMBT1,DPP4,EEF1A2,ENPP2,EPS8L3,ERC2,ERO1A,F5,FAM83B,FBXO40,FLRT1,FOXD1,FOXG1,FRMPD…
Cell Death and Survival,Skeletal and Muscular Disorders	Necrosis of muscle	3.16e-05	-1.996		28	ACHE,APOA1,BMP7,CACNB2,CAV3,DES,DPP4,EEF1A2,IL11,KLHL40,MB,MYH4,MYH6,MYOD1,NOG,NOS2,PPARGC1A,PROX1,PTEN,RIPK3,SGCA,SGCG,SHH,SLC8A3,SORT1,TNNT1,TRIM54,TTN
Cancer,Endocrine System Disorders,Organismal Injury and Abnormalities	Small-cell carcinoma	3.31e-05			130	ABCG5,ACHE,ADGRG7,ALDH1A2,ANKH,ANKS1B,ANO5,APC2,APOA4,ATP10B,ATP1A2,ATP8A2,BST1,C10orf71,C7,CACNA1S,CCDC141,CDH10,CDHR2,CDX2,CHGA,CHRNG,CLCA1,CLCA4,COMP,CPNE4,CRISP2,CYP2C9,CYP4F11,DLX1,DMBT1,DMRTA2,ENPP2,ENPP3,EPS8L3,EXTL1,F5,FAM3B,FAM83B,FOXD1,FRMPD1,GLDC,GRIA4,GSPT2,GUCA2A,GUCY2C,HEPH,HNF4G,IGFN1,IRX2,KIRREL3,KLHL1,KREMEN2,LRRTM2,MGAM,MGAT4C,MME,MORC1,MOXD1,MPZ,MUCL3,MYBPC1,MYBPC2,MYH1,MYH14,M…
Behavior	Exploratory behavior	3.37e-05	-0.404		12	BDNF,CHL1,CKMT1A/CKMT1B,ERC2,GPR88,GRIA4,KCNC3,LRRN1,MAPT,PITX2,SERPINI1,ST8SIA2
Nutritional Disease	Weight gain	3.51e-05	1		28	ACHE,ADGRG7,Akr1b7,AOC1,APOA4,BDNF,CA3,Ces1g,FOXJ1,GUCY2C,HLA-A,HNF4G,KCNC3,MEP1B,MLXIPL,NOS2,NPC1L1,NPW,PANK1,PDE3B,PPARGC1A,PPP1R3A,PRAP1,PTEN,SCN4A,SCN5A,SLC2A4,TRIM55
Cancer,Organismal Injury and Abnormalities	Multiple cancers	3.56e-05			199	ABCG5,ABLIM2,ACTN2,ADAMTSL3,ADGRA1,ADGRG7,AGR2,AIM2,ALDH1A2,ALPK2,ALPK3,ALPP,AMPD1,ANKS1B,AOC1,APOA1,ATP2A1,ATP6V1B1,ATP8A2,BDH1,BDNF,BGLAP,BLK,BMP7,BNIP5,BTBD11,C2,C3orf52,CACNA1S,CACNB2,CAMK2A,CD177,CDCP1,CDH10,CDS1,CDX2,Ces1g,CFTR,CHI3L1,CHL1,CKM,CKMT2,CLCA1,CLCA4,CLDN3,CLDN7,CLRN3,CMTM8,COL26A1,CPE,CPNE4,DIRAS2,DKK1,DMBT1,DPP4,EEF1A2,ENPP2,EPS8L3,ERC2,ERO1A,F5,FAM83B,FBXO2,FBXO40,FLRT1,FOXD1,…
Cancer,Organismal Injury and Abnormalities	Lymphohematopoietic cancer	3.61e-05	-1.128		177	ABCG5,ABCG8,ACHE,ADAMTSL3,AIM2,ALDH1A2,ALPK2,ALPP,ANKH,ANKS1B,ANO5,APC2,ATP1A2,ATP6V1B1,ATP8A2,B4GALNT2,BDNF,BGLAP,BMP7,BTNL2,C10orf71,C3orf52,C7,CACHD1,CADM2,CAMK2A,CARD14,CAV3,CDCP1,CDH10,CDH9,CDHR5,CHGA,CHI3L1,CHL1,CHN1,CHRND,CKMT2,CLCA1,CLCA4,CLDN7,CXCL6,CYP2C9,CYP4F11,DES,DKK1,DMBT1,DPP4,EEF1A2,ENPP2,ENPP3,EPS8L3,ERC2,F5,FAM3B,FBXO2,FBXO40,FOXD1,FOXG1,FRMPD1,GAD2,GMDS,GREB1,GSPT2,GSTM2,HLA-A…
Cancer,Organismal Injury and Abnormalities,Renal and Urological Disease	Urinary tract cancer	3.65e-05			146	ACHE,ADAMTSL3,ADPRHL1,ALDH1A2,ALPK2,ALPK3,ALPP,ANKH,ANKS1B,ANO5,APC2,ASZ1,ATP1A2,ATP2A1,ATP8A2,BST1,C2,C3orf52,CACNA1S,CADM2,CARD14,CCDC141,CDCP1,CDHR5,CELA1,CFTR,CHRND,CHRNG,CHST4,CLCA1,CLDN15,CLDN7,CYP4F12,DIRAS2,DLX1,DLX3,DMBT1,DMRTA2,DUOX2,EEF1A2,EXTL1,F5,FIGN,FOXG1,FOXJ1,GJB2,GREB1,GRIA4,GSTA5,GSTM2,HIF3A,HJV,HLA-A,IGFBP5,IRX2,KCNC4,KLHL1,KLHL31,KREMEN2,LAMA3,LDB3,MGAT4C,MLIP,MLXIPL,MME,MORC…
Gastrointestinal Disease,Inflammatory Disease,Inflammatory Response,Organismal Injury and Abnormalities	Acute enteritis	3.76e-05			10	CHRND,CHRNG,CXCL6,MFSD2A,NOS2,REG3A,REG3G,Retnlg,S100A9,SCN5A
Endocrine System Development and Function,Lipid Metabolism,Small Molecule Biochemistry	Glucuronidation of estrogen	3.81e-05	1.982		4	NR1I2,UGT1A1,UGT2B28,UGT2B7
Hereditary Disorder,Organismal Injury and Abnormalities,Skeletal and Muscular Disorders	Autosomal dominant myofibrillar myopathy	3.81e-05			4	DES,LDB3,MYOT,TTN
Cardiovascular Disease	Occlusion of blood vessel	3.84e-05	0.592		39	ABCG5,ABCG8,APOA1,APOA4,BDNF,BMP7,CA3,CACNA1S,CACNB2,CCN3,CDCP1,CHI3L1,CKM,CYP2C9,DLK1,F5,FUT9,GRIA4,HCAR2,KCNA7,LIPG,MAPT,MB,MLXIPL,MPZ,NOS2,NOX1,NPC1L1,NR1I2,PDE3B,PDE9A,PRR16,RIPK3,S100A9,SLC2A4,SORT1,TTN,TUBB4A,VEPH1
Cardiovascular Disease,Hematological Disease,Metabolic Disease,Organismal Injury and Abnormalities	Hypercholesterolemia	3.87e-05			11	ABCG5,ABCG8,APOA1,CACNA1S,CACNB2,CKM,DPP4,HCAR2,NPC1L1,SLC2A4,SORT1
Neurological Disease,Organismal Injury and Abnormalities,Psychological Disorders	Disorder of basal ganglia	3.96e-05			58	ACHE,ACTN2,ANKRD2,ANKS1B,APOA4,ATP2A1,BDNF,C7,C7orf57,CAMK2A,CAPN3,CASQ1,CASQ2,CDS1,CHGA,CHI3L1,CHN1,DIRAS2,EEF1A2,FGF13,FOXG1,GAD2,GAL3ST1,GPR88,KCNH2,LRRN1,MAPT,MB,MGAT4C,MYH7,MYOM2,MYOZ2,NOS2,PACRG,PPARGC1A,PPP1R3A,PVALB,RASD2,RET,RYR1,SCN4A,SCN5A,SERPINI1,SLC2A4,SORT1,SOX2,SPOCK3,ST8SIA2,SYN1,TLDC2,TNNC2,TNNI2,TNNT1,TNR,TOX3,TUBB4A,VIPR1,ZNF385B
Cancer,Organismal Injury and Abnormalities	Lymphohematopoietic neoplasia	4.12e-05	-0.711		179	ABCG5,ABCG8,ACHE,ADAMTSL3,AIM2,ALDH1A2,ALPK2,ALPP,ANKH,ANKS1B,ANO5,APC2,ATP1A2,ATP6V1B1,ATP8A2,B4GALNT2,BDNF,BGLAP,BMP7,BTNL2,C10orf71,C3orf52,C7,CACHD1,CADM2,CAMK2A,CARD14,CAV3,CDCP1,CDH10,CDH9,CDHR5,CHGA,CHI3L1,CHL1,CHN1,CHRND,CKMT2,CLCA1,CLCA4,CLDN7,CXCL6,CYP2C9,CYP4F11,DES,DKK1,DMBT1,DPP4,EEF1A2,ENPP2,ENPP3,EPS8L3,ERC2,F5,FAM3B,FBXO2,FBXO40,FOXD1,FOXG1,FRMPD1,GAD2,GMDS,GREB1,GSPT2,GSTM2,HLA-A…
Embryonic Development,Nervous System Development and Function,Organ Development,Organismal Development,Tissue Development	Development of cerebral cortex	4.16e-05	-0.577		17	ATP1A2,BDNF,BMP7,CHL1,DLX1,FGF13,FOXG1,KIRREL3,MAPT,MFSD2A,NOG,NOS2,PAX6,PROX1,PTEN,SOX2,ST8SIA2
Cancer,Organismal Injury and Abnormalities,Reproductive System Disease	Female genital tract serous carcinoma	4.25e-05			30	ALDH1A2,C7,CACNB2,CLDN3,CLDN7,CMTM8,DES,DKK1,DPP4,EEF1A2,ENPP2,FOXD1,FOXG1,GDF10,HEPH,IGFBP5,MOXD1,NAP1L3,NFE2L3,PAX8,PTEN,PWWP3B,RASSF9,ROS1,SLC2A4,SORT1,THBS4,TNNT1,TNXB,TUBB4A
Cancer,Organismal Injury and Abnormalities	Pelvic serous carcinoma	4.25e-05			30	ALDH1A2,C7,CACNB2,CLDN3,CLDN7,CMTM8,DES,DKK1,DPP4,EEF1A2,ENPP2,FOXD1,FOXG1,GDF10,HEPH,IGFBP5,MOXD1,NAP1L3,NFE2L3,PAX8,PTEN,PWWP3B,RASSF9,ROS1,SLC2A4,SORT1,THBS4,TNNT1,TNXB,TUBB4A
Endocrine System Disorders,Gastrointestinal Disease,Metabolic Disease,Organismal Injury and Abnormalities,Renal and Urological Disease	Diabetic nephropathy	4.45e-05			32	ACTA1,Akr1c12/Akr1c13,AOC1,ATP10B,BDH1,C7,CA3,CACNA1S,CACNB2,CAPN3,CDS1,CHI3L1,DKK1,GLDC,GMDS,GSTA5,MFSD2A,MLXIPL,MME,PDE2A,PDE3B,PKLR,PRRX2,RAPGEF5,RASD2,SMYD1,SOX2,SYNPO2L,TFCP2L1,TNNT3,UGT2B10,WNT6
Cellular Development,Cellular Growth and Proliferation,Organ Development,Skeletal and Muscular System Development and Function,Tissue Development	Proliferation of myoblasts	4.84e-05	-0.447		8	ANKRD2,ATOH8,BDNF,KLHL41,MYOD1,MYOG,PITX2,SHH
Gastrointestinal Disease,Hepatic System Disease,Organismal Injury and Abnormalities	Cholelithiasis	4.84e-05			8	ABCG5,ABCG8,CPE,MYPN,NR5A2,SLC51A,SORT1,UGT1A1
Cardiovascular Disease,Organismal Injury and Abnormalities	Vaso-occlusion	4.87e-05	0.592		39	ABCG5,ABCG8,APOA1,APOA4,BDNF,BMP7,CA3,CACNA1S,CACNB2,CCN3,CDCP1,CHI3L1,CKM,CYP2C9,DLK1,F5,FUT9,GRIA4,HCAR2,KCNA7,LIPG,MAPT,MB,MLXIPL,MPZ,NOS2,NOX1,NPC1L1,NR1I2,PDE3B,PDE9A,PRR16,RIPK3,S100A9,SLC2A4,SORT1,TTN,TUBB4A,VEPH1
Hematological Disease,Metabolic Disease,Organismal Injury and Abnormalities	Dyslipidemia	5.17e-05	0.692		17	ABCG5,ABCG8,APOA1,CACNA1S,CACNB2,Ces1g,CKM,DLK1,DPP4,HCAR2,NOS2,NPC1L1,PPARGC1A,SLC10A2,SLC2A4,SORT1,TRIM72
Cell Morphology,Digestive System Development and Function,Organ Morphology,Organismal Development,Tissue Morphology	Morphology of enterocytes	5.26e-05			5	AGR2,CDHR2,CLDN15,MUC2,USH1C
Connective Tissue Disorders,Developmental Disorder,Hereditary Disorder,Organismal Injury and Abnormalities,Skeletal and Muscular Disorders	Distal arthrogryposis type 2B	5.46e-05			3	MYH3,TNNI2,TNNT3
Developmental Disorder,Hereditary Disorder,Organismal Injury and Abnormalities,Skeletal and Muscular Disorders	Multiple pterygium syndrome	5.46e-05			3	CHRND,CHRNG,MYH3
Drug Metabolism,Endocrine System Development and Function,Lipid Metabolism,Small Molecule Biochemistry	Glucuronidation of beta-estradiol	5.46e-05			3	NR1I2,UGT1A1,UGT2B28
Digestive System Development and Function,Lipid Metabolism,Molecular Transport,Small Molecule Biochemistry	Biliary excretion of cholesterol	5.46e-05			3	ABCG5,ABCG8,NR1I2
Cardiovascular Disease,Hematological Disease,Metabolic Disease,Organismal Injury and Abnormalities	Hyperlipoproteinemia	5.46e-05			12	ABCG5,ABCG8,APOA1,CACNA1S,CACNB2,CKM,DPP4,HCAR2,NPC1L1,SLC10A2,SLC2A4,SORT1
Hereditary Disorder,Neurological Disease,Organismal Injury and Abnormalities,Psychological Disorders,Skeletal and Muscular Disorders	Huntington Disease	5.5e-05			46	ACHE,ACTN2,ANKRD2,ANKS1B,APOA4,ATP2A1,BDNF,C7,C7orf57,CAMK2A,CASQ1,CASQ2,CDS1,CHI3L1,CHN1,DIRAS2,EEF1A2,FGF13,FOXG1,GAD2,GPR88,KCNH2,LRRN1,MB,MGAT4C,MYH7,MYOM2,MYOZ2,PPARGC1A,PPP1R3A,PVALB,RASD2,RYR1,SCN4A,SCN5A,SERPINI1,SLC2A4,SORT1,SOX2,SPOCK3,ST8SIA2,TNNC2,TNNI2,TNNT1,VIPR1,ZNF385B
Cardiovascular Disease,Hereditary Disorder,Organismal Injury and Abnormalities	Inherited primary arrhythmia syndrome	5.53e-05			8	CACNB2,CASQ2,CAV3,KCNH2,MYH6,SCN5A,TRDN,TTN
Cardiovascular Disease,Organismal Injury and Abnormalities	Occlusion of artery	5.63e-05	1.061		38	ABCG5,ABCG8,APOA1,APOA4,BDNF,BMP7,CA3,CACNA1S,CACNB2,CDCP1,CHI3L1,CKM,CYP2C9,DLK1,F5,FUT9,GRIA4,HCAR2,KCNA7,LIPG,MAPT,MB,MLXIPL,MPZ,NOS2,NOX1,NPC1L1,NR1I2,PDE3B,PDE9A,PRR16,RIPK3,S100A9,SLC2A4,SORT1,TTN,TUBB4A,VEPH1
Cardiovascular System Development and Function,Embryonic Development,Organ Development,Organ Morphology,Organismal Development,Skeletal and Muscular System Development and Function,Tissue Development	Morphogenesis of cardiac muscle tissue	5.63e-05			6	MYH6,MYH7,MYL3,PROX1,TNNC1,TNNI1
Cardiovascular System Development and Function,Embryonic Development,Organ Development,Organ Morphology,Organismal Development,Skeletal and Muscular System Development and Function,Tissue Development	Morphogenesis of cardiac muscle tissue in heart ventricle	5.63e-05			6	MYH6,MYH7,MYL3,PROX1,TNNC1,TNNI1
Cancer,Organismal Injury and Abnormalities	Mixed neoplasia	5.75e-05			83	ABCG5,ADGRG7,APOA4,ATP8A2,BDH1,BTBD11,CAPN13,CDH10,CFTR,CHL1,CIDEA,CLDN3,CLRN3,CPE,DEGS2,DIRAS2,DLK1,DPP4,ENPP2,FAM83B,FBXO40,FRMPD1,GLDC,GMDS,GPA33,GRIA4,GUCY2C,HCAR2,HHIP,HSD11B2,IGFBP5,IGFN1,IRX2,LAMA3,MEP1B,MGAM,MS4A8,MUC3A,MYH14,MYH8,MYO1A,MYO7B,MYOG,MYOM2,MYOZ2,NDNF,NFE2L3,NINL,NOS2,NPC1L1,NPTXR,NRK,OBSCN,PAX8,PCSK6,PDE3B,PKHD1L1,PPP1R3A,PROX1,PTEN,PTPRT,PWWP3B,PYGM,RET,ROS1,RYR1,SCN4A,SI,S…
Cellular Function and Maintenance	Cellular homeostasis	5.89e-05	0.13		100	ACHE,ACTN2,APOA1,APOBEC2,APOL6,ATP1A2,ATP2A1,ATP6V1B1,BDNF,BGLAP,BTNL2,C7,CACNG1,CAPN3,CASQ1,CAV3,CCDC3,CCL28,CCN3,CEACAM1,Ces1g,CFTR,CHGA,CHP2,CHRND,CHRNG,CIDEA,CLDN7,COL10A1,CPE,CSRP3,CXCL6,DKK1,DUSP29,ENPP3,ERC2,ERO1A,F5,FAM3B,FOXG1,HEPH,HJV,HLA-A,Hrc,HSD11B2,IGFBP5,IL11,KCNH2,LAMA3,LGALS2,MAPT,MLXIPL,MYB,MYL3,NDP,NHLRC1,NKX2-3,NLRP6,NOG,NOS2,OTOP1,PAX6,PDE2A,PDE3B,PDX1,POPDC2,POPDC3,PPARGC1A,…
Gastrointestinal Disease,Hepatic System Disease	Cholestasis	6.01e-05			11	ABCG8,ALPP,APOA1,CFTR,GJB1,GJB2,SLC10A2,SLC22A1,SLC51A,UGT2B10,UGT2B7
Skeletal and Muscular System Development and Function	Quantity of muscle	6.09e-05	-0.092		15	APOA1,BDNF,BMP7,COX6A2,DES,MYH3,MYH4,MYLPF,MYMK,MYOD1,MYOG,MYOZ2,PPARGC1A,RYR1,SMTNL1
Cancer,Hematological Disease,Organismal Injury and Abnormalities	Hematologic cancer	6.15e-05	-0.887		175	ABCG5,ABCG8,ACHE,ADAMTSL3,AIM2,ALDH1A2,ALPK2,ALPP,ANKH,ANKS1B,ANO5,APC2,ATP1A2,ATP6V1B1,ATP8A2,B4GALNT2,BDNF,BGLAP,BMP7,BTNL2,C10orf71,C3orf52,C7,CACHD1,CADM2,CAMK2A,CARD14,CAV3,CDCP1,CDH10,CDH9,CDHR5,CHGA,CHI3L1,CHL1,CHN1,CHRND,CKMT2,CLCA1,CLCA4,CLDN7,CXCL6,CYP2C9,CYP4F11,DES,DKK1,DMBT1,DPP4,EEF1A2,ENPP2,ENPP3,EPS8L3,ERC2,F5,FAM3B,FBXO2,FBXO40,FOXD1,FOXG1,FRMPD1,GAD2,GMDS,GREB1,GSPT2,GSTM2,HLA-A…
Cancer,Hematological Disease,Organismal Injury and Abnormalities	Myeloid or lymphoid neoplasm	6.72e-05	-0.636		176	ABCG5,ABCG8,ACHE,ADAMTSL3,AIM2,ALDH1A2,ALPK2,ALPP,ANKH,ANKS1B,ANO5,APC2,ATP1A2,ATP6V1B1,ATP8A2,B4GALNT2,BDNF,BGLAP,BMP7,BTNL2,C10orf71,C3orf52,C7,CACHD1,CADM2,CAMK2A,CARD14,CAV3,CDCP1,CDH10,CDH9,CDHR5,CHGA,CHI3L1,CHL1,CHN1,CHRND,CKMT2,CLCA1,CLCA4,CLDN7,CXCL6,CYP2C9,CYP4F11,DES,DKK1,DMBT1,DPP4,EEF1A2,ENPP3,EPS8L3,ERC2,F5,FAM3B,FBXO2,FBXO40,FOXD1,FOXG1,FRMPD1,GAD2,GMDS,GREB1,GSPT2,GSTM2,HLA-A,HNF4G…
Cancer,Organismal Injury and Abnormalities	Upper aero-digestive squamous cell carcinoma	6.9e-05			94	ABCG8,ACTN2,ADAMTSL3,ALDOB,AMPD1,ANKS1B,ANO5,CCDC141,CDH10,CDHR2,CDX2,CFTR,CHI3L1,CHN1,COL10A1,CSTA,CYP4F11,DLX1,DPP4,DUOX2,DUOXA2,ENPP2,F5,FAM83B,FGF13,FIGN,FOXG1,FRMPD1,GDF10,GRIA4,HLA-A,IGFBP5,IGFN1,KCNH1,KIRREL3,KLHL41,LAMA3,LDB3,LRRTM2,LY6D,MFSD2A,MGAM,MYH14,MYH7,MYH8,MYL1,MYO1A,MYOM2,NDNF,NEB,NINL,NRK,NT5C1A,PADI1,PAX6,PCDH10,PDE9A,PIGR,PKHD1L1,PNLIPRP2,PPARGC1A,PPP1R3A,PROX1,PTEN,PTPRH,PTP…
Cell Morphology,Organ Morphology,Skeletal and Muscular Disorders,Skeletal and Muscular System Development and Function,Tissue Morphology	Abnormal morphology of myofiber	7e-05			5	CAV3,MYOG,PPARGC1A,SGCA,TNNT1
Lipid Metabolism,Molecular Transport,Small Molecule Biochemistry	Excretion of sterol	7e-05	1.196		5	ABCG5,ABCG8,NPC1L1,NR1I2,SLC10A2
Nutritional Disease	Obesity	7.12e-05	0.781		42	Akr1b7,BDNF,CA3,CACNA1S,CACNB2,CEACAM1,Ces1g,CHRND,CHRNG,CIDEA,COX6A2,CPE,DLK1,DPP4,ENPP2,FABP2,GAD2,GRIA4,HSD11B2,IGFBP5,MFSD2A,MGAM,MME,NOG,NOS2,NPC1L1,PACRG,PAX6,PDE3B,PPARGC1A,PPP1R3A,PROX1,PTEN,RBP1,SCN4A,SCN5A,SHH,SLC18A1,SLC2A4,SLN,SORT1,TRIM72
Cancer,Hematological Disease,Organismal Injury and Abnormalities	Hematopoietic neoplasm	7.27e-05	-0.469		177	ABCG5,ABCG8,ACHE,ADAMTSL3,AIM2,ALDH1A2,ALPK2,ALPP,ANKH,ANKS1B,ANO5,APC2,ATP1A2,ATP6V1B1,ATP8A2,B4GALNT2,BDNF,BGLAP,BMP7,BTNL2,C10orf71,C3orf52,C7,CACHD1,CADM2,CAMK2A,CARD14,CAV3,CDCP1,CDH10,CDH9,CDHR5,CHGA,CHI3L1,CHL1,CHN1,CHRND,CKMT2,CLCA1,CLCA4,CLDN7,CXCL6,CYP2C9,CYP4F11,DES,DKK1,DMBT1,DPP4,EEF1A2,ENPP2,ENPP3,EPS8L3,ERC2,F5,FAM3B,FBXO2,FBXO40,FOXD1,FOXG1,FRMPD1,GAD2,GMDS,GREB1,GSPT2,GSTM2,HLA-A…
Cancer,Organismal Injury and Abnormalities	Pelvic carcinosarcoma	7.35e-05			39	ABCG5,APOA4,ATP8A2,CAPN13,CFTR,CIDEA,CLDN3,DEGS2,DLK1,FBXO40,GLDC,HHIP,HSD11B2,IGFN1,IRX2,LAMA3,MYH14,MYOM2,MYOZ2,NFE2L3,NINL,NOS2,PKHD1L1,PROX1,PTEN,PTPRT,ROS1,RYR1,SCN4A,SI,SLC22A1,SYNPO2,SYPL2,THBS4,TNFRSF19,TTN,TUBB4A,WNT6,ZIC3
Cancer,Organismal Injury and Abnormalities,Reproductive System Disease	Malignant mixed Mullerian tumor	7.54e-05			39	ABCG5,APOA4,ATP8A2,CAPN13,CFTR,CIDEA,CLDN3,DEGS2,DLK1,FBXO40,GLDC,HHIP,HSD11B2,IGFN1,IRX2,LAMA3,MYH14,MYOM2,MYOZ2,NFE2L3,NINL,NOS2,PKHD1L1,PROX1,PTEN,PTPRT,ROS1,RYR1,SCN4A,SI,SLC22A1,SYNPO2,SYPL2,THBS4,TNFRSF19,TTN,TUBB4A,WNT6,ZIC3
Molecular Transport	Transmembrane transport of ion	7.71e-05			21	ANO5,ATP1A2,ATP2A1,ATP6V1B1,CACNG1,CASQ1,CASQ2,CFTR,CLCA1,CLCA4,KCNC3,KCNH1,KCNH2,OTOP1,RYR1,SCN4A,SCN5A,SLC22A1,SLC8A3,TRPV6,TTYH1
Cardiovascular Disease,Organismal Injury and Abnormalities	Catecholaminergic polymorphic ventricular tachycardia or long QT syndrome	8.11e-05			8	CACNB2,CASQ2,CAV3,KCNH2,MYH6,SCN5A,TRDN,TTN
Embryonic Development,Organismal Development,Tissue Development	Formation of anlage	8.38e-05	0		6	ALDH1A2,BMP7,NOG,NR5A2,RET,SHH
Cellular Development,Cellular Growth and Proliferation,Organ Development,Tissue Development	Proliferation of enterocytes	8.38e-05			6	CDHR5,CLDN15,GUCA2A,MUC2,NLRP6,VIPR1
Cellular Compromise,Organismal Injury and Abnormalities	Atrophy of cells	8.68e-05	0.128		9	ACHE,BDNF,CFTR,MAPT,MPZ,MYH4,PPARGC1A,TNNT1,TTN
Connective Tissue Development and Function,Tissue Morphology	Quantity of adipose tissue	8.92e-05	0.484		23	ACHE,ACTA1,Akr1b7,APOA4,ATP1A2,BGLAP,CCDC3,CEACAM1,CHAD,CIDEA,CPE,DLK1,FABP2,GUCY2C,MFSD2A,MLXIPL,MYOG,NOS2,PPARGC1A,PPP1R3A,PTEN,SLC2A4,TRIM55
Cancer,Gastrointestinal Disease,Organismal Injury and Abnormalities	Non-colon gastrointestinal cancer	9.04e-05			234	ABCG8,ABLIM2,ACTN2,ADAMTSL3,ADGRA1,AIM2,ALDOB,ALPK2,ALPK3,ALPP,AMPD1,ANKRD2,ANKRD23,ANKS1B,ANO5,AOC1,APOA1,APOBEC2,ART1,ATP1A2,ATP2A1,ATP6V1B1,BDNF,BLK,BMP7,BST1,BTBD11,C10orf71,C7,C7orf57,CACHD1,CACNA1S,CACNB2,CAP2,CARD14,CCDC141,CDH10,CDH9,CDHR2,CDHR5,CDS1,CDX2,CELA1,CFTR,CHDH,CHGA,CHI3L1,CHL1,CHN1,CKMT1A/CKMT1B,COL10A1,COL26A1,CPE,CPNE4,CSTA,CYP4F11,DACT2,DES,DKK1,DLK1,DLX1,DMBT1,DPP4,DUOX2,DU…
Cell Morphology	Enlargement of cells	9.08e-05			29	BDNF,BMP7,CAV3,CSRP3,IL11,MAPT,Mcpt4,MLIP,MPZ,MYH6,MYOD1,MYOM1,MYOZ2,NOG,NOS2,NOX1,PAX8,PDE9A,PDX1,PPARGC1A,PTEN,Retnla,SGCG,SLC2A4,TCAP,TFAP2B,TRDN,TRIM55,TTN
Cell Death and Survival,Cellular Compromise,Organismal Injury and Abnormalities,Skeletal and Muscular Disorders	Atrophy of myofiber	9.14e-05	-0.447		5	ACHE,MYH4,PPARGC1A,TNNT1,TTN
Cancer,Endocrine System Disorders,Organismal Injury and Abnormalities,Reproductive System Disease	Gonadal tumor	9.29e-05			104	ABCG5,ABLIM2,ACHE,ADAMTSL3,ADGRG7,AGR2,ALDH1A2,ALPK2,ALPP,AOC1,APOA1,ATP6V1B1,ATP8A2,BDH1,BMP7,BNIP5,BTBD11,CAPN13,CDH10,CDX2,CHI3L1,CHL1,CLCA1,CLDN3,CLDN7,CLRN3,CMTM8,CPE,DIRAS2,DPP4,EEF1A2,ENPP2,EPS8L3,ERO1A,FAM83B,FLRT1,FOXG1,FRMPD1,GAD2,GJB1,GLDC,GMDS,GPA33,GRIA4,GSTM2,GUCY2C,HCAR2,LGALS4,LRRN1,LTB4R2,MB,MEP1A,MEP1B,MGAM,MREG,MS4A8,MUC3A,MYH14,MYH8,MYO1A,MYO7B,MYOD1,MYOG,MYOM2,NFE2L3,NINL,NOS…
Lipid Metabolism,Molecular Transport,Small Molecule Biochemistry	Excretion of cholesterol	9.6e-05	0.919		4	ABCG5,ABCG8,NPC1L1,NR1I2
Cell Morphology,Cellular Assembly and Organization,Organ Morphology,Skeletal and Muscular Disorders,Skeletal and Muscular System Development and Function,Tissue Morphology	Abnormal morphology of sarcoplasmic reticulum	9.6e-05			4	CASQ2,SRL,SYPL2,TRDN
Hereditary Disorder,Organismal Injury and Abnormalities,Skeletal and Muscular Disorders	Autosomal dominant distal myopathy	9.6e-05			4	ACTN2,CAV3,MYH7,TTN
Organismal Injury and Abnormalities,Tissue Morphology	Hypertrophy of tissue	9.62e-05			23	BDNF,BMP7,CAV3,CSRP3,HSD11B2,IL11,Mcpt4,MLIP,MPZ,MYOD1,MYOZ2,NOG,NOS2,NOX1,PDE9A,PPARGC1A,PTEN,Retnla,SGCG,TCAP,TRDN,TRIM55,TTN
Developmental Disorder,Hereditary Disorder,Organismal Injury and Abnormalities,Skeletal and Muscular Disorders	Recessive limb-girdle muscular dystrophy	9.63e-05			9	ANO5,CAPN3,CSRP3,DES,POPDC3,SGCA,SGCG,TCAP,TTN
Cancer,Organismal Injury and Abnormalities,Reproductive System Disease	Uterine serous papillary cancer	9.68e-05			18	C7,CACNB2,CLDN3,CLDN7,DES,DKK1,EEF1A2,ENPP2,FOXD1,GDF10,HEPH,IGFBP5,MOXD1,NAP1L3,NFE2L3,THBS4,TNNT1,TNXB
Cardiovascular Disease,Organismal Injury and Abnormalities	Ventricular dilatation	9.78e-05			10	CAV3,CHGA,CKM,CKMT2,CSRP3,DES,LDB3,MB,NOS2,PDE9A
Organismal Development	Size of body	9.81e-05	1.882		53	ACHE,ACTA1,ADGRG7,AGR2,ALDH1A2,APOBEC2,ATP8A2,BDNF,BMP7,CAMK2A,CDX2,CFTR,CHN1,CKM,CKMT1A/CKMT1B,CKMT2,CLDN7,COL10A1,CPE,DLK1,DLX1,DMRTA2,DPP4,FOXJ1,GAD2,GJB1,GRIA4,Hrc,IGFBP5,KCNC3,LAMA3,LORICRIN,MFSD2A,Muc4,MYH1,MYH3,MYH4,MYLPF,MYOD1,NRN1,PANK1,PDX1,PITX2,PPARGC1A,PPP1R3A,RASD2,SGCG,SLC10A2,ST6GALNAC2,ST8SIA2,SYPL2,VIPR1,XIRP1
Cancer,Organismal Injury and Abnormalities,Respiratory Disease	Non-small cell lung carcinoma	9.99e-05			130	ACTN2,ADAMTSL3,AGR2,AIM2,ALDH1A2,ALPK2,ANKS1B,ANXA13,AOC1,ASZ1,ATP10B,ATP1A2,B4GALNT2,BAIAP2L2,BLK,BST1,C3orf52,C7,CACNA1S,CAPN13,CDH10,CDH9,CEACAM1,CFTR,CHL1,CHRND,CHRNG,CLCA1,CLDN3,COMP,CPE,CRISP2,CSTA,DLK1,DLX1,DMBT1,DMRTA1,DPP4,EEF1A2,ERO1A,GAD2,GJB1,GJB2,GLDC,GREB1,HEPH,HLA-A,IGFN1,INSYN1,ISX,KCNH2,KLHL1,LGR4,LRRC66,MEP1A,MGAM,MGAT4C,MUC13,MUC20,MYBPC2,MYH1,MYH14,MYH2,MYH3,MYH4,MYH6,MYH7,MYH…
Nervous System Development and Function,Tissue Morphology	Quantity of neuroepithelial cells	0.000101	0		6	BDNF,BMP7,MPZ,NOG,PAX6,SOX2
Cardiovascular Disease,Organismal Injury and Abnormalities,Skeletal and Muscular Disorders	Myocardial infarction	0.000103			21	ACTA1,APOA1,CA3,CACNA1S,CACNB2,CACNG1,CYP2C9,EEF1A2,HCAR2,KCNA7,LGALS2,MB,MGAM,MME,NOS2,NPC1L1,PDE3B,SLC18A1,SLC2A4,TNNC1,TUBB4A
Cancer,Organismal Injury and Abnormalities	Lymphatic system tumor	0.000103	-0.959		137	ACHE,ADAMTSL3,AGR2,AIM2,ALDH1A2,ALPK2,ANKH,ANO5,APC2,ATP1A2,ATP6V1B1,BDNF,BGLAP,BMP7,BTNL2,C10orf71,C3orf52,C7,CACHD1,CAMK2A,CAV3,CDH10,CDH9,CDHR5,CFTR,CHGA,CHI3L1,CHL1,CKMT2,CLCA1,CLCA4,CXCL6,CYP2C9,CYP4F11,DES,DKK1,DPP4,EPS8L3,ERC2,F5,FAM3B,FBXO2,FBXO40,FOXD1,FOXG1,FRMPD1,GAD2,GREB1,GSPT2,GSTM2,HLA-A,IGFBP5,IGFN1,ITGB1BP2,KCNH1,KCNH2,LAMA3,LDB3,LGR4,LIPG,LMOD2,LRRC66,LY6D,MEP1B,MGAM,MLXIPL,MME,…
Cell Morphology,Cell-To-Cell Signaling and Interaction,Cellular Assembly and Organization	Morphology of intercellular junctions	0.000104			14	BDNF,CAMK2A,CDH10,CHRNG,CSRP3,DES,ERC2,GAL3ST1,GJB1,MAPT,NRN1,PAX8,RET,TNR
Cellular Development,Cellular Growth and Proliferation,Organ Development,Skeletal and Muscular System Development and Function,Tissue Development	Proliferation of muscle precursor cells	0.000107	-0.128		9	ANKRD2,ATOH8,BDNF,KLHL41,MYOD1,MYOG,NOS2,PITX2,SHH
Digestive System Development and Function,Gastrointestinal Disease,Organ Morphology,Organismal Development,Organismal Injury and Abnormalities	Abnormal morphology of small intestine	0.000107			11	AGR2,CFTR,CLDN15,ITGB7,NKX2-3,PDX1,PTEN,PTK6,SHH,SLC51A,USH1C
Connective Tissue Disorders,Hereditary Disorder,Organismal Injury and Abnormalities,Skeletal and Muscular Disorders	Familial arthropathy	0.000107			10	ANKH,CHRNG,MYBPC1,MYH3,MYH8,MYLPF,NOG,RYR1,TNNI2,TNNT3
Cancer,Organismal Injury and Abnormalities	Sun-shielded melanoma	0.000108			33	ACOT4,ALDOB,ANKS1B,C10orf71,CACNG6,CDS1,CPE,FAM83B,GAL3ST2,HLA-A,KHDC1L,LNX1,MGAM,MLXIPL,MUCL3,MYO18B,NEB,NPC1L1,NRAP,PDE2A,PTEN,PTPRT,RET,SCN5A,SLC3A1,SYN1,TMEFF2,TNXB,TPPP,TRIM54,TRIM55,TTN,TUBB4A
Cardiovascular Disease,Hematological Disease,Metabolic Disease,Organismal Injury and Abnormalities	Hyperlipidemia	0.000109	0.218		15	ABCG5,ABCG8,APOA1,CACNA1S,CACNB2,Ces1g,CKM,DLK1,DPP4,HCAR2,NOS2,NPC1L1,SLC10A2,SLC2A4,SORT1
Cardiovascular Disease,Cardiovascular System Development and Function,Cell Morphology,Organ Morphology,Organismal Development,Organismal Injury and Abnormalities,Skeletal and Muscular Disorders,Skeletal and Muscular System Development and Function,Tissue Morphology	Abnormal morphology of cardiomyocytes	0.000117			10	ALDH1A2,CASQ2,CAV3,CSRP3,DES,HSPB7,MB,MYH6,TRIM55,TTN
Developmental Disorder,Hereditary Disorder,Organismal Injury and Abnormalities,Skeletal and Muscular Disorders	Autosomal recessive muscular dystrophy	0.000117			10	ANO5,CAPN3,CSRP3,DES,POPDC3,RYR1,SGCA,SGCG,TCAP,TTN
Cardiovascular Disease,Organismal Injury and Abnormalities	Right ventricular abnormality	0.000117			14	ACTN2,CACNB2,DES,LDB3,MYH6,MYH7,MYL3,MYOM1,PCSK6,PITX2,SCN5A,TLL1,TNNC1,TTN
Cardiovascular Disease,Organismal Injury and Abnormalities	Ischemia of heart	0.000117			17	APOA1,CACNA1S,CACNB2,CACNG1,CKM,DPP4,F5,HCAR2,MB,MME,PDE3B,SCN4A,SCN5A,SLC2A4,TNNC1,TNNC2,TUBB4A
Cancer,Gastrointestinal Disease,Organismal Injury and Abnormalities	Esophageal carcinoma	0.000119			42	ABCG8,ADGRA1,AIM2,ALDOB,BDNF,CDH10,CDH9,CDX2,CPE,EEF1A2,F5,FABP3,FAM3B,GAL3ST1,HLA-A,ITGB7,KCNH1,MGAM,MYL1,NFE2L3,NR5A2,NRK,NT5C1A,OTUD7A,PDE2A,PPP1R3A,PPP1R3C,PTK6,PTPRT,RET,ROS1,S100A9,SCN4A,SCN5A,TLL1,TMEM132C,TNN,TSPAN1,TTN,TUBB4A,UNC5CL,ZIC3
Cancer,Organismal Injury and Abnormalities	Malignant neoplasm of connective or soft tissue of pelvis	0.000119			40	ABCG5,APOA4,ATP8A2,CAPN13,CFTR,CIDEA,CLDN3,DEGS2,DLK1,FBXO40,GLDC,HHIP,HSD11B2,IGFN1,IRX2,LAMA3,MYH14,MYOM2,MYOZ2,NFE2L3,NINL,NOS2,PKHD1L1,PROX1,PTEN,PTPRT,RET,ROS1,RYR1,SCN4A,SI,SLC22A1,SYNPO2,SYPL2,THBS4,TNFRSF19,TTN,TUBB4A,WNT6,ZIC3
Cancer,Organismal Injury and Abnormalities,Reproductive System Disease	Uterine carcinosarcoma	0.000121			38	ABCG5,APOA4,ATP8A2,CAPN13,CFTR,CIDEA,CLDN3,DEGS2,DLK1,FBXO40,GLDC,HHIP,HSD11B2,IGFN1,IRX2,LAMA3,MYH14,MYOM2,MYOZ2,NFE2L3,NINL,NOS2,PKHD1L1,PROX1,PTEN,PTPRT,RYR1,SCN4A,SI,SLC22A1,SYNPO2,SYPL2,THBS4,TNFRSF19,TTN,TUBB4A,WNT6,ZIC3
Cell Morphology	Abnormal morphology of plasma membrane	0.000124			14	BDNF,CAMK2A,CAPN3,CAV3,CHRNG,ERC2,MAPT,MEP1A,MEP1B,NRN1,PAX8,RET,SGCA,TNR
Hair and Skin Development and Function,Nervous System Development and Function,Organ Morphology,Tissue Morphology	Quantity of Merkel cells	0.000134			3	MPZ,NOG,SOX2
Hereditary Disorder,Metabolic Disease,Organismal Injury and Abnormalities	Sitosterolemia	0.000134			3	ABCG5,ABCG8,NPC1L1
Cancer,Organismal Injury and Abnormalities	Malignant neoplasm of connective or soft tissue of abdomen	0.000136			41	ABCG5,APOA4,ATP8A2,C3orf52,CAPN13,CFTR,CIDEA,CLDN3,DEGS2,DLK1,FBXO40,GLDC,HHIP,HSD11B2,IGFN1,IRX2,LAMA3,MYH14,MYOM2,MYOZ2,NFE2L3,NINL,NOS2,PKHD1L1,PROX1,PTEN,PTPRT,RET,ROS1,RYR1,SCN4A,SI,SLC22A1,SYNPO2,SYPL2,THBS4,TNFRSF19,TTN,TUBB4A,WNT6,ZIC3
Cancer,Hematological Disease,Organismal Injury and Abnormalities	Neoplasia of blood cells	0.000136	-0.636		171	ABCG5,ABCG8,ACHE,ADAMTSL3,AIM2,ALDH1A2,ALPK2,ALPP,ANKH,ANKS1B,ANO5,APC2,ATP1A2,ATP8A2,B4GALNT2,BDNF,BGLAP,BMP7,BTNL2,C10orf71,C3orf52,C7,CACHD1,CADM2,CARD14,CAV3,CDCP1,CDH10,CDH9,CDHR5,CHGA,CHI3L1,CHL1,CHN1,CHRND,CKMT2,CLCA1,CLCA4,CLDN7,CXCL6,CYP2C9,CYP4F11,DES,DKK1,DMBT1,DPP4,EEF1A2,ENPP3,EPS8L3,ERC2,F5,FAM3B,FBXO2,FBXO40,FOXD1,FOXG1,FRMPD1,GAD2,GMDS,GREB1,GSPT2,GSTM2,HLA-A,HNF4G,IGFBP5,IGFN1,IT…
Cancer,Organismal Injury and Abnormalities	Mucosal melanoma	0.000139			32	ACOT4,ALDOB,ANKS1B,C10orf71,CACNG6,CDS1,CPE,FAM83B,GAL3ST2,HLA-A,KHDC1L,LNX1,MGAM,MLXIPL,MUCL3,MYO18B,NEB,NPC1L1,NRAP,PDE2A,PTPRT,RET,SCN5A,SLC3A1,SYN1,TMEFF2,TNXB,TPPP,TRIM54,TRIM55,TTN,TUBB4A
Molecular Transport	Transport of cation	0.000139	0.631		29	ACTN2,ATP1A2,ATP2A1,ATP6V1B1,CACNA1S,CACNB2,CACNG1,CAMK2A,CFTR,CHP2,CHRND,CHRNG,FGF13,GJB1,HEPH,KCNC3,KCNC4,KCNH1,KCNH2,MYB,OTOP1,RYR1,SCN4A,SCN5A,SLC10A2,SLC22A1,SLC8A3,SLN,TRPV6
Cardiovascular Disease,Hereditary Disorder,Organismal Injury and Abnormalities,Skeletal and Muscular Disorders	Arrhythmogenic right ventricular dysplasia familial 9	0.000141			4	DES,MYH6,MYH7,TTN
Cardiovascular System Development and Function,Cellular Development,Cellular Function and Maintenance,Cellular Growth and Proliferation,Embryonic Development,Organ Development,Organismal Development,Skeletal and Muscular System Development and Function,Tissue Development	Assembly of cardiomyocytes	0.000141			4	CAVIN4,CSRP3,TCAP,TTN
Cardiovascular Disease,Hereditary Disorder,Organismal Injury and Abnormalities,Organismal Survival	Familial sudden cardiac death	0.000141			4	KCNH2,MYH7,MYOM1,SCN5A
Cardiovascular Disease,Cardiovascular System Development and Function,Hereditary Disorder,Organ Morphology,Organismal Development,Organismal Injury and Abnormalities,Skeletal and Muscular Disorders	Dilated cardiomyopathy 1S	0.000141			4	DES,MYH7,TNNC1,TTN
Energy Production,Nucleic Acid Metabolism,Small Molecule Biochemistry	Metabolism of ATP	0.000142			7	ATP1A2,ATP6V1B1,ENPP3,MYH3,MYH6,MYH7,MYH8
Lipid Metabolism,Molecular Transport,Small Molecule Biochemistry	Localization of lipid	0.000144	-0.44		6	ALPP,ATP8A2,BDNF,CDS1,NR1I2,RBP7
Behavior	Emotional behavior	0.000146	-0.468		24	ACHE,Aff2,AIM2,ATP1A2,BDNF,CAMK2A,CCDC141,CKMT1A/CKMT1B,DKK1,DPP4,GAD2,GJB2,GPR88,KCNH2,MAPT,MORC1,NOG,PTEN,PTPRT,S100A9,SCN5A,SGCG,SLC16A2,SYN1
Cardiovascular Disease,Organismal Injury and Abnormalities,Skeletal and Muscular Disorders	Ventricular fibrillation	0.000146			8	ACHE,ACTN2,CACNB2,KCNA7,KCNH2,MYH6,SCN5A,TTN
Cancer,Endocrine System Disorders,Organismal Injury and Abnormalities	Abdominal neuroendocrine tumor	0.000148			57	ACHE,ANKH,APC2,ATP1A2,BLK,CACNA1S,CAMK2A,CCDC141,CHDH,CHGA,CHL1,CHRNG,CLCA1,CLCA4,COL26A1,CYP4F11,DMRTA2,EXTL1,GRIA4,HHATL,HNF4G,IRX2,KLHL1,KREMEN2,LMOD2,MORC1,MPZ,MYH2,MYH6,MYO7B,MYRFL,NEB,NR5A2,NRK,OBSCN,OTOP1,PPP1R14D,PTEN,PTPRT,PYGM,RASSF9,RET,RORB,ROS1,SGCG,SLC16A2,SLC22A1,SMTNL1,SMTNL2,SPOCK3,STK32B,TRDN,TTN,TTYH1,TUBB4A,VGLL2,XIRP2
Cancer,Organismal Injury and Abnormalities	Blue round small cell tumor	0.000157			139	ABCG5,ACHE,ADAMTSL3,ADGRG7,ALDH1A2,AMPD1,ANKH,ANKS1B,ANO5,APC2,APOA4,ATP10B,ATP1A2,ATP6V1B1,ATP8A2,BST1,C10orf71,C7,CACNA1S,CCDC141,CDH10,CDHR2,CDX2,CELA1,CHGA,CHRNG,CLCA1,CLCA4,COMP,CPNE4,CRISP2,CYP2C9,CYP4F11,DLX1,DMBT1,DMRTA2,ENPP2,ENPP3,EPS8L3,EXTL1,F5,FAM3B,FAM83B,FOXD1,FRMPD1,GLDC,GRIA4,GSPT2,GUCA2A,GUCY2C,HEPH,HNF4G,IGFN1,IRX2,KCNH2,KIRREL3,KLHL1,KREMEN2,LRRTM2,MGAM,MGAT4C,MME,MORC1,MOXD1,…
Organismal Development,Organismal Injury and Abnormalities	Abnormal morphology of abdomen	0.000165			58	AGR2,APOA1,BDNF,BGLAP,BMP7,CCL28,CCN3,CDH17,CEACAM1,CFTR,CLDN15,CLDN7,COL10A1,DKK1,DLK1,GJB1,GUCA2A,HJV,HSD11B2,IGFBP5,ITGB7,LAMA3,LGR4,LYPD8,MEP1A,MFSD2A,MLXIPL,MUC2,MYB,NKX2-3,NLRP6,NOS2,NR1I2,NR5A2,PANK1,PAX8,PCSK6,PDX1,PIGR,PITX2,PPARGC1A,PTEN,PTK6,RBP1,RET,RIPK3,RNF186,SHH,SLC22A1,SLC3A1,SLC51A,SLC7A9,TFAP2B,TFF2,TRIM55,USH1C,VIPR1,WNT6
Organismal Development	Development of endocrine gland	0.000166			14	APOA1,DUOX2,HNF4G,NOG,NR5A2,PAX6,PAX8,PDE3B,PDX1,PITX2,PKLR,RET,SHH,SOX2
Cardiovascular Disease	Severe cardiovascular disorder	0.000168			13	ACHE,CA3,CACNA1S,CACNB2,F5,HCAR2,KCNA7,KCNH2,MME,NPC1L1,PWWP3B,SCN5A,SERPINB11
Auditory and Vestibular System Development and Function,Embryonic Development,Organ Development,Organismal Development,Tissue Development	Development of inner ear	0.000168			13	ATP6V1B1,ATP8A2,BDNF,DUOX2,FOXG1,HLA-A,OTOP1,PAX8,PROX1,PRRX2,SHH,SOX2,USH1C
Cardiovascular Disease,Cardiovascular System Development and Function,Organ Morphology,Organismal Development,Organismal Injury and Abnormalities	Abnormal morphology of left ventricle	0.000168			11	CAV3,CHGA,CKM,CKMT2,CSRP3,DES,LDB3,PDE9A,PPARGC1A,TRIM54,TTN
Carbohydrate Metabolism,Lipid Metabolism,Molecular Transport,Small Molecule Biochemistry	Quantity of lysophosphatidic acid	0.00017	0.434		6	ENPP2,LIPG,MFSD2A,NPC1L1,PPARGC1A,PTEN
